# Supplementary material for: Evolution of acoustic communication in blind cavefish
Source: Nat Commun. 2019 Sep 17;10:4231. doi: 10.1038/s41467-019-12078-9 (PMC6748933; doi:10.1038/s41467-019-12078-9)
Supplement: Supplementary file 26 — Supplementary Data 3 [file 41467_2019_12078_MOESM26_ESM.xlsx]

## Sheet: fig1
Fig1-PCA and pDFA Lab sounds
PCA Lab simple sounds						pDFA Lab simple sounds				PCA Lab complex sounds
	Variance	% of variance	Cumulative % of variance	SD		Number of permutations	1000				Variance		% of variance	Cumulative % of variance	SD
PC1	5.68	63.14	63.14	2.38			Mean (%)	p value		PC1	2.34		46.89	46.89	1.53
PC2	1.21	13.39	76.53	1.1		Total of correct classification	76	0.001		PC2	1.52		30.47	77.36	1.23
Acoustic parameters	Coordinates		Contribution			Correct classification for random permutation	33	0.001		PC3	0.73		14.56	91.92	0.85
	PC1	PC2	PC1	PC2						Acoustic parameters	Coordinates			Contribution
Duration	0.201	-0.118	0.714	1.146							PC1	PC2	PC3	PC1	PC2	PC3
Peak frequency	-0.77	0.419	10.438	14.598						Pulse number	0.84	-0.41	0.24	30.43	10.84	7.78
Peak amplitude	0.709	0.6	8.844	29.871						Interpulse duration mean	-0.47	-0.62	-0.58	9.26	25.6	46.83
Minimum frequency	-0.393	0.74	2.719	45.487						Pulse duration mean	-0.78	-0.11	0.53	25.77	0.85	38.33
Maximum frequency	-0.948	-0.109	15.807	0.979						Sound duration	0.55	-0.8	0.13	12.77	41.97	2.28
Bandwidth	-0.947	-0.116	15.771	1.124						Pulse rate	0.71	0.56	-0.19	21.77	20.74	4.77
Quartile 25	-0.927	0.218	15.107	3.95
Quartile 50	-0.951	-0.038	15.909	0.117
Quartile 75	-0.914	-0.181	14.691	2.727

## Sheet: fig2
Fig2-PCA Lab and Wild sounds
PCA Lab and Wild simple sounds
	Variance	% of variance	Cumulative %	SD
			of variance
PC1	5.25	58.3	58.3	2.3
PC2	1.4	15.5	73.8	1.18
Acoustic parameters	Coordinates		Contribution
	PC1	PC2	PC1	PC2
Duration	0.31	-0.7	1.85	34.93
Peak frequency	-0.78	0.25	11.51	4.34
Peak amplitude	0.71	0.12	9.71	0.97
Minimum frequency	-0.19	0.75	0.66	40.12
Maximum frequency	-0.93	-0.06	16.48	0.25
Bandwidth	-0.93	-0.08	16.37	0.43
Quartile 25	-0.92	0.18	16.06	2.21
Quartile 50	-0.92	-0.16	16	1.89
Quartile 75	-0.77	-0.45	11.35	14.88

## Sheet: fig3
Fig3-Social context and Experiment in the Dark							Total sounds							SF Duo light-dark
Two-way ANOVA	Ordinary	Alpha	0.05				Two-way ANOVA	Ordinary	Alpha	0.05				Mann-Whitney - two tailed
Single clocs							SFCF solo vs duo vs Group							SF-Dark SF Single cloc
Source of Variation	% of total variation	P value	P value summary	Significant?			Source of Variation	% of total variation	P value	P value summary	Significant?			Column A	SF
Interaction	18.73	< 0.0001	****	Yes			Interaction	17.2	< 0.0001	****	Yes			vs	vs
Context	36.56	< 0.0001	****	Yes			Context	42.44	< 0.0001	****	Yes			Column B	Dark SF
Morph	18.14	< 0.0001	****	Yes			Morph	3.915	0.0159	*	Yes			P value	0.0813
														Exact or approximate P value?	Exact
ANOVA table	SS	DF	MS	F (DFn, DFd)	P value		ANOVA table	SS	DF	MS	F (DFn, DFd)	P value		P value summary	ns
Interaction	64891	2	32446	F (2, 38) = 20.16	P < 0.0001		Interaction	570465	3	190155	F (3, 52) = 9.106	P < 0.0001		Are medians signif. different? (P < 0.05)	No
Context	126641	2	63320	F (2, 38) = 39.34	P < 0.0001		Context	1407000	3	469036	F (3, 52) = 22.46	P < 0.0001		One- or two-tailed P value?	Two-tailed
Morph	62858	1	62858	F (1, 38) = 39.06	P < 0.0001		Morph	129799	1	129799	F (1, 52) = 6.216	P = 0.0159		Sum of ranks in column A,B	74 , 31
							Residual	1086000	52	20882				Mann-Whitney U	10
Serial cloc														SF-DarkSF Serial cloc
Alpha	0.05													Column B	Dark SF
														vs.	vs.
Source of Variation	% of total variation	P value	P value summary	Significant?										Column A	SF
Interaction	31.03	< 0.0001	****	Yes										P value	0.0293
Context	29.94	< 0.0001	****	Yes										Exact or approximate P value?	Exact
Morph	15.82	< 0.0001	****	Yes										P value summary	*
														Significantly different (P < 0.05)?	Yes
ANOVA table	SS	DF	MS	F (DFn, DFd)	P value									One- or two-tailed P value?	Two-tailed
Interaction	93260	2	46630	F (2, 38) = 41.56	P < 0.0001									Sum of ranks in column A,B	77 , 28
Context	89979	2	44990	F (2, 38) = 40.10	P < 0.0001									Mann-Whitney U	7
Morph	47535	1	47535	F (1, 38) = 42.37	P < 0.0001
Residual	42633	38	1122											SF-DarkSF Single click
														Column B	Dark SF
Single clicks														vs.	vs.
Source of Variation	% of total variation	P value	P value summary	Significant?										Column A	SF
Interaction	15.14	0.0321	*	Yes										P value	0.4689
Context	0.6576	0.8496	ns	No										Exact or approximate P value?	Exact
Morph	4.49	0.1431	ns	No										P value summary	ns
														Significantly different (P < 0.05)?	No
ANOVA table	SS	DF	MS	F (DFn, DFd)	P value									One- or two-tailed P value?	Two-tailed
Interaction	548.5	2	274.2	F (2, 38) = 3.770	P = 0.0321									Sum of ranks in column A,B	54 , 51
Context	23.82	2	11.91	F (2, 38) = 0.1637	P = 0.8496									Mann-Whitney U	18
Morph	162.6	1	162.6	F (1, 38) = 2.236	P = 0.1431
Residual	2764	38	72.73											SF-Dark SK Serial click
														Column B	Dark SF
Serial clicks														vs.	vs.
Source of Variation	% of total variation	P value	P value summary	Significant?										Column A	SF
Interaction	7.563	0.2173	ns	No										Mann Whitney test
Context	1.14	0.7881	ns	No										P value	0.2907
Morph	0.3776	0.6926	ns	No										Exact or approximate P value?	Exact
														P value summary	ns
ANOVA table	SS (Type III)	DF	MS	F (DFn, DFd)	P value									Significantly different (P < 0.05)?	No
Interaction	68.19	2	34.1	F (2, 38) = 1.589	P=0.2173									One- or two-tailed P value?	Two-tailed
Context	10.28	2	5.141	F (2, 38) = 0.2397	P=0.7881									Sum of ranks in column A,B	51.50 , 53.50
Morph	3.405	1	3.405	F (1, 38) = 0.1587	P=0.6926									Mann-Whitney U	15.5
Residual	815.2	38	21.45
														SF-DarkSF-Sharp click
Sharp click														Column B	Dark SF
Source of Variation	% of total variation	P value	P value summary	Significant?										vs.	vs.
Interaction	32.35	< 0.0001	****	Yes										Column A	SF
Context	30.73	< 0.0001	****	Yes										P value	0.0047
Morph	5.685	0.0172	*	Yes										Exact or approximate P value?	Exact
														P value summary	**
ANOVA table	SS	DF	MS	F (DFn, DFd)	P value									Significantly different (P < 0.05)?	Yes
Interaction	15463	2	7731	F (2, 38) = 17.68	P < 0.0001									One- or two-tailed P value?	Two-tailed
Context	14687	2	7343	F (2, 38) = 16.79	P < 0.0001									Sum of ranks in column A,B	81 , 24
Morph	2717	1	2717	F (1, 38) = 6.213	P = 0.0172									Mann-Whitney U	3
Residual	16618	38	437.3
														SF-DarkSF- Rumbling
Rumblings														Column B	Dark SF
Source of Variation	% of total variation	P value	P value summary	Significant?										vs.	vs.
Interaction	21.42	0.0005	***	Yes										Column A	SF
Context	18.06	0.0014	**	Yes										P value	0.345
Morph	10.72	0.0041	**	Yes										Exact or approximate P value?	Exact
														P value summary	ns
ANOVA table	SS	DF	MS	F (DFn, DFd)	P value									Significantly different (P < 0.05)?	No
Interaction	33787	2	16894	F (2, 38) = 9.318	P = 0.0005									One- or two-tailed P value?	Two-tailed
Context	28484	2	14242	F (2, 38) = 7.856	P = 0.0014									Sum of ranks in column A,B	68 , 37
Morph	16917	1	16917	F (1, 38) = 9.331	P = 0.0041									Mann-Whitney U	16
Residual	68891	38	1813

## Sheet: fig4
Fig4-Resident intruder assay									Fig4-Mirror assay											Fig4-Foraging assay
Temporal correlation Matrix	Pearson's coeffiscients								Temporal correlation Matrix											2-way ANOVA RM	Alpha	0.05					2-way ANOVA RM	Alpha	0.05
Surface fish	Single clocs	Serial clocs	Single clicks	Serial clicks	Sharp clicks	Rumblings	Attacks		Pearson’s correlation	Single clocs	Serial clocs	Single clicks	Serial clicks	Sharp clicks	Rumblings	Mirror close	Mirror far	Attacks		SF							CF
Single clocs	1	0.0371	-0.019	-0.0148	-0.0276	0.0028	0.0224													FB bottom total time							FB bottom total time
Serial clocs	0.0371	1	-0.0069	0.003	-0.0006	-0.014	0.0291		Single clocs	1	0.0328	-0.0255	-0.0124	-0.0247	-0.0459	0.5553	0.2266	0.0022		Source of Variation	% of total variation	P value	P value summary	Significant?			Source of Variation	% of total variation	P value	P value summary	Significant?
Single clicks	-0.019	-0.0069	1	0.0972	-0.0124	-0.0101	-0.0206		Serial clocs	0.0328	1	-0.0101	-0.0116	-0.0196	0.0058	0.4841	0.0888	0.0222		Diet x Time	21.1	0.0028	**	Yes			Diet x Time	14.37	0.0003	***	Yes
Serial clicks	-0.0148	0.003	0.0972	1	0.0594	0.0556	0.036		Single clicks	-0.0255	-0.0101	1	-0.0029	-0.0096	-0.0107	0.0846	0.1474	-0.0225		Diet	0.1429	0.8231	ns	No			Diet	17.11	<0.0001	****	Yes
Sharp clicks	-0.0276	-0.0006	-0.0124	0.0594	1	0.0537	0.4558		Serial clicks	-0.0124	-0.0116	-0.0029	1	-0.0085	-0.0128	0.0113	0.0892	-0.0114		Time	10.2	0.0261	*	Yes			Time	43.56	<0.0001	****	Yes
Rumblings	0.0028	-0.014	-0.0101	0.0556	0.0537	1	0.1424		Sharp clicks	-0.0247	-0.0196	-0.0096	-0.0085	1	0.0961	0.0819	-0.0178	0.6409		Subject	44.29	0.1691	ns	No			Subject	7.01	0.6802	ns	No
Attacks	0.0224	0.0291	-0.0206	0.036	0.4558	0.1424	1		Rumblings	-0.0459	0.0058	-0.0107	-0.0128	0.0961	1	0.2971	0.0255	0.4639
Cavefish	Single clocs	Serial clocs	Single clicks	Serial clicks	Sharp clicks	Rumblings	Attacks		Mirror close	0.5553	0.4841	0.0846	0.0113	0.0819	0.2971	1	-0.0743	-0.0126		ANOVA table	SS	DF	MS	F (DFn, DFd)	P value		ANOVA table	SS	DF	MS	F (DFn, DFd)	P value
Single clocs	1	0.019	-0.0088	-0.007	-0.015	-0.0071	0.0258		Mirror far	0.2266	0.0888	0.1474	0.0892	-0.0178	0.0255	-0.0743	1	-0.0546		Diet x Time	4969	1	4969	F (1, 16) = 12.42	P=0.0028		Diet x Time	12457	2	6228	F (2, 28) = 11.20	P=0.0003
Serial clocs	0.019	1	-0.0064	-0.0151	-0.0019	-0.0012	-0.0097		Attacks	0.0022	0.0222	-0.0225	-0.0114	0.6409	0.4639	-0.0126	-0.0546	1		Diet	33.67	1	33.67	F (1, 16) = 0.05163	P=0.8231		Diet	14835	1	14835	F (1, 14) = 34.17	P<0.0001
Single clicks	-0.0088	-0.0064	1	0.0724	-0.004	-0.0241	-0.0096													Time	2403	1	2403	F (1, 16) = 6.009	P=0.0261		Time	37771	2	18885	F (2, 28) = 33.97	P<0.0001
Serial clicks	-0.007	-0.0151	0.0724	1	-0.0094	-0.0138	-0.0078													Subject	10432	16	652	F (16, 16) = 1.630	P=0.1691		Subject	6079	14	434.2	F (14, 28) = 0.7809	P=0.6802
Sharp clicks	-0.015	-0.0019	-0.004	-0.0094	1	-0.0105	0.0473													Residual	6400	16	400				Residual	15568	28	556
Rumblings	-0.0071	-0.0012	-0.0241	-0.0138	-0.0105	1	-0.0063
Attacks	0.0258	-0.0097	-0.0096	-0.0078	0.0473	-0.0063	1
																				Sharp click							Sharp click
Mann-Whitney									Kruskall-Wallis											Source of Variation	% of total variation	P value	P value summary	Significant?			Source of Variation	% of total variation	P value	P value summary	Significant?
Attack									Mirror SF-Transition frequency											Diet x Time	2.505	0.1756	ns	No			Diet x Time	27.05	0.0002	***	Yes
Column A	SF																			Diet	20.96	0.0266	*	Yes			Diet	12.88	0.0285	*	Yes
vs	vs								P value	<0.0001										Time	0.6298	0.4876	ns	No			Time	6.803	0.0171	*	Yes
Column B	CF								P value summary	****										Subject	56.2	0.0229	*	Yes			Subject	31.95	0.1807	ns	No
									Do the medians vary signif. (P < 0.05)?	Yes
Mann Whitney test									Kruskal-Wallis statistic	25.24										ANOVA table	SS	DF	MS	F (DFn, DFd)	P value		ANOVA table	SS	DF	MS	F (DFn, DFd)	P value
P value	0.0079																			Diet x Time	173.1	1	173.1	F (1, 16) = 2.008	P=0.1756		Diet x Time	360.9	2	180.4	F (2, 21) = 13.32	P=0.0002
Exact or approximate P value?	Exact								Data summary											Diet	1448	1	1448	F (1, 16) = 5.966	P=0.0266		Diet	171.8	2	85.9	F (2, 21) = 4.233	P=0.0285
P value summary	**								Number of treatments (columns)	5										Time	43.51	1	43.51	F (1, 16) = 0.5050	P=0.4876		Time	90.75	1	90.75	F (1, 21) = 6.702	P=0.0171
Are medians signif. different? (P < 0.05)	Yes								Number of values (total)	30										Subject	3883	16	242.7	F (16, 16) = 2.816	P=0.0229		Subject	426.1	21	20.29	F (21, 21) = 1.498	P=0.1807
One- or two-tailed P value?	Two-tailed																			Residual	1379	16	86.17				Residual	284.4	21	13.54
Sum of ranks in column A,B	40 , 15
Mann-Whitney U	0																			Single cloc							Single cloc
																				Source of Variation	% of total variation	P value	P value summary	Significant?			Source of Variation	% of total variation	P value	P value summary	Significant?
Chase or obstruct																				Diet x Time	4.239	0.137	ns	No			Diet x Time	3.887	0.1908	ns	No
																				Diet	31.44	0.0018	**	Yes			Diet	13.59	0.1143	ns	No
Column A	SF																			Time	0.867	0.4892	ns	No			Time	0.556	0.4816	ns	No
vs.	vs.																			Subject	36.15	0.2998	ns	No			Subject	59.22	0.0167	*	Yes
Column B	CF
																				ANOVA table	SS	DF	MS	F (DFn, DFd)	P value		ANOVA table	SS	DF	MS	F (DFn, DFd)	P value
Mann Whitney test																				Diet x Time	2453	1	2453	F (1, 16) = 2.451	P=0.1370		Diet x Time	819.1	2	409.6	F (2, 21) = 1.794	P=0.1908
P value	0.0317																			Diet	18191	1	18191	F (1, 16) = 13.91	P=0.0018		Diet	2865	2	1432	F (2, 21) = 2.410	P=0.1143
Exact or approximate P value?	Exact																			Time	501.7	1	501.7	F (1, 16) = 0.5012	P=0.4892		Time	117.2	1	117.2	F (1, 21) = 0.5134	P=0.4816
P value summary	*																			Subject	20916	16	1307	F (16, 16) = 1.306	P=0.2998		Subject	12482	21	594.4	F (21, 21) = 2.604	P=0.0167
Significantly different (P < 0.05)?	Yes																			Residual	16016	16	1001				Residual	4793	21	228.2
One- or two-tailed P value?	Two-tailed
Sum of ranks in column A,B	38 , 17																			Speed							Speed
Mann-Whitney U	2																			Friedman test							Friedman test
																				P value	0.0031						P value	0.0294
Single cloc																				Exact or approximate P value?	Approximate						Exact or approximate P value?	Approximate
Column A	SF																			P value summary	**						P value summary	*
vs	vs																			Are means signif. different? (P < 0.05)	Yes						Are means signif. different? (P < 0.05)	Yes
Column B	CF																			Number of groups	12						Number of groups	12
																				Friedman statistic	28.1						Friedman statistic	21.4
Mann Whitney test
P value	0.4633																			Data summary							Data summary
Exact or approximate P value?	Gaussian Approximation																			Number of treatments (columns)	12						Number of treatments (columns)	12
P value summary	ns																			Number of subjects (rows)	8						Number of subjects (rows)	8
Are medians signif. different? (P < 0.05)	No
One- or two-tailed P value?	Two-tailed
Sum of ranks in column A,B	23.50 , 31.50
Mann-Whitney U	8.5
Sharp click
Column A	SF
vs	vs
Column B	CF
Mann Whitney test
P value	0.0159
Exact or approximate P value?	Exact
P value summary	*
Are medians signif. different? (P < 0.05)	Yes
One- or two-tailed P value?	Two-tailed
Sum of ranks in column A,B	39 , 16
Mann-Whitney U	1
Serial cloc
Column A	SF
vs	vs
Column B	CF
Mann Whitney test
P value	1
Exact or approximate P value?	Exact
P value summary	ns
Are medians signif. different? (P < 0.05)	No
One- or two-tailed P value?	Two-tailed
Sum of ranks in column A,B	28 , 27
Mann-Whitney U	12
Rumbling
Column A	SF
vs	vs
Column B	rumbling
Mann Whitney test
P value	0.0079
Exact or approximate P value?	Exact
P value summary	**
Are medians signif. different? (P < 0.05)	Yes
One- or two-tailed P value?	Two-tailed
Sum of ranks in column A,B	40 , 15
Mann-Whitney U	0

## Sheet: fig5
Fig5-Playback and group behaviour
SF
Attacks							iid Means							nnd Means							speed Means								Mean ratio-Zones-WN								Mean ratio-Zones-Sharp
Two-way RM ANOVA	Matching: Stacked						Two-way RM ANOVA	Matching: Stacked						Two-way RM ANOVA	Matching: Stacked						Two-way RM ANOVA	Matching: Stacked							Two-way RM ANOVA	Matching: Stacked							Two-way RM ANOVA	Matching: Stacked
Assume sphericity?	Yes						Assume sphericity?	Yes						Assume sphericity?	Yes						Assume sphericity?	Yes							Assume sphericity?	Yes							Assume sphericity?	Yes
Alpha	0.05						Alpha	0.05						Alpha	0.05						Alpha	0.05							Alpha	0.05							Alpha	0.05
Source of Variation	% of total variation	P value	P value summary	Significant?			Source of Variation	% of total variation	P value	P value summary	Significant?			Source of Variation	% of total variation	P value	P value summary	Significant?			Source of Variation	% of total variation	P value	P value summary	Significant?				Source of Variation	% of total variation	P value	P value summary	Significant?				Source of Variation	% of total variation	P value	P value summary	Significant?
Time x Stim	1.208	0.7903	ns	No			Time x Stim	1.536	0.6209	ns	No			Time x Stim	3.141	0.2607	ns	No			Time x Stim	13.64	0.0004	***	Yes				Time x Zones	5.745	0.0006	***	Yes				Time x Zones	3.483	0.047	*	Yes
Time	21.25	<0.0001	****	Yes			Time	23.6	<0.0001	****	Yes			Time	16.78	<0.0001	****	Yes			Time	12.31	0.0009	***	Yes				Time	0.0002309	>0.9999	ns	No				Time	0.0001415	>0.9999	ns	No
Stim	0.6209	0.6358	ns	No			Stim	0.2388	0.7823	ns	No			Stim	2.271	0.4167	ns	No			Stim	9.043	0.0711	ns	No				Zones	54.49	<0.0001	****	Yes				Zones	37.99	0.001	**	Yes
Subject	37.1	0.0002	***	Yes			Subject	42.14	<0.0001	****	Yes			Subject	45.39	<0.0001	****	Yes			Subject	33.2	<0.0001	****	Yes				Subject	24.23	<0.0001	****	Yes				Subject	40.93	<0.0001	****	Yes
ANOVA table	SS	DF	MS	F (DFn, DFd)	P value		ANOVA table	SS	DF	MS	F (DFn, DFd)	P value		ANOVA table	SS	DF	MS	F (DFn, DFd)	P value		ANOVA table	SS	DF	MS	F (DFn, DFd)	P value			ANOVA table	SS	DF	MS	F (DFn, DFd)	P value			ANOVA table	SS	DF	MS	F (DFn, DFd)	P value
Time x Stim	44.95	4	11.24	F (4, 56) = 0.4245	P=0.7903		Time x Stim	6.206	4	1.552	F (4, 56) = 0.6621	P=0.6209		Time x Stim	3.324	4	0.831	F (4, 56) = 1.357	P=0.2607		Time x Stim	8.473	4	2.118	F (4, 56) = 6.004	P=0.0004			Time x Zones	0.1354	8	0.01693	F (8, 84) = 3.884	P=0.0006			Time x Zones	0.0998	8	0.01248	F (8, 84) = 2.078	P=0.0470
Time	791	4	197.7	F (4, 56) = 7.469	P<0.0001		Time	95.35	4	23.84	F (4, 56) = 10.17	P<0.0001		Time	17.75	4	4.438	F (4, 56) = 7.245	P<0.0001		Time	7.645	4	1.911	F (4, 56) = 5.417	P=0.0009			Time	0.000005444	4	0.000001361	F (4, 84) = 0.0003123	P>0.9999			Time	0.000004055	4	0.000001014	F (4, 84) = 0.0001688	P>0.9999
Stim	23.11	1	23.11	F (1, 14) = 0.2343	P=0.6358		Stim	0.9648	1	0.9648	F (1, 14) = 0.07935	P=0.7823		Stim	2.403	1	2.403	F (1, 14) = 0.7004	P=0.4167		Stim	5.617	1	5.617	F (1, 14) = 3.814	P=0.0711			Zones	1.285	2	0.6424	F (2, 21) = 23.61	P<0.0001			Zones	1.089	2	0.5443	F (2, 21) = 9.747	P=0.0010
Subject	1381	14	98.63	F (14, 56) = 3.726	P=0.0002		Subject	170.2	14	12.16	F (14, 56) = 5.188	P<0.0001		Subject	48.03	14	3.43	F (14, 56) = 5.600	P<0.0001		Subject	20.62	14	1.473	F (14, 56) = 4.174	P<0.0001			Subject	0.5713	21	0.0272	F (21, 84) = 6.242	P<0.0001			Subject	1.173	21	0.05585	F (21, 84) = 9.301	P<0.0001
Residual	1483	56	26.47				Residual	131.2	56	2.343				Residual	34.31	56	0.6126				Residual	19.76	56	0.3528					Residual	0.3661	84	0.004359					Residual	0.5044	84	0.006004
Log(fold change+1)-Attacks							Fold change iid							Fold change nnd							Fold change speed								Fold change-Zones-WN								Fold change-Zones-Sharp
Two-way RM ANOVA	Matching: Stacked						Two-way RM ANOVA	Matching: Stacked						Two-way RM ANOVA	Matching: Stacked						Two-way RM ANOVA	Matching: Stacked							Two-way RM ANOVA	Matching: Stacked							Two-way RM ANOVA	Matching: Stacked
Assume sphericity?	Yes						Assume sphericity?	Yes						Assume sphericity?	Yes						Assume sphericity?	Yes							Assume sphericity?	Yes							Assume sphericity?	Yes
Alpha	0.05						Alpha	0.05						Alpha	0.05						Alpha	0.05							Alpha	0.05							Alpha	0.05
Source of Variation	% of total variation	P value	P value summary	Significant?			Source of Variation	% of total variation	P value	P value summary	Significant?			Source of Variation	% of total variation	P value	P value summary	Significant?			Source of Variation	% of total variation	P value	P value summary	Significant?				Source of Variation	% of total variation	P value	P value summary	Significant?				Source of Variation	% of total variation	P value	P value summary	Significant?
Time x Stim	0.9151	0.8481	ns	No			Time x Stim	1.391	0.777	ns	No			Time x Stim	2.752	0.313	ns	No			Time x Stim	11.39	0.0017	**	Yes				Time x Zone	12.1	0.0145	*	Yes				Time x Zones	10.41	0.0042	**	Yes
Time	28	<0.0001	****	Yes			Time	28.1	<0.0001	****	Yes			Time	14.6	0.0002	***	Yes			Time	16.38	0.0001	***	Yes				Time	1.513	0.6323	ns	No				Time	0.05649	0.9978	ns	No
Stim	0.6753	0.601	ns	No			Stim	0.8062	0.5187	ns	No			Stim	10.06	0.085	ns	No			Stim	17.21	0.0059	**	Yes				Zone	1.452	0.6574	ns	No				Zones	13.15	0.0539	ns	No
Subject	33.01	0.0004	***	Yes			Subject	25.75	0.0125	*	Yes			Subject	41	<0.0001	****	Yes			Subject	22.95	0.0027	**	Yes				Subject	35.62	0.0003	***	Yes				Subject	41.01	<0.0001	****	Yes
ANOVA table	SS	DF	MS	F (DFn, DFd)	P value		ANOVA table	SS	DF	MS	F (DFn, DFd)	P value		ANOVA table	SS	DF	MS	F (DFn, DFd)	P value		ANOVA table	SS	DF	MS	F (DFn, DFd)	P value			ANOVA table	SS	DF	MS	F (DFn, DFd)	P value			ANOVA table	SS	DF	MS	F (DFn, DFd)	P value
Time x Stim	1.181	4	0.2952	F (4, 56) = 0.3425	P=0.8481		Time x Stim	0.02348	4	0.005871	F (4, 56) = 0.4430	P=0.7770		Time x Stim	0.05944	4	0.01486	F (4, 56) = 1.219	P=0.3130		Time x Stim	0.8597	4	0.2149	F (4, 56) = 4.971	P=0.0017			Time x Zone	2.276	8	0.2845	F (8, 84) = 2.577	P=0.0145			Time x Zones	1.497	8	0.1872	F (8, 84) = 3.089	P=0.0042
Time	36.13	4	9.032	F (4, 56) = 10.48	P<0.0001		Time	0.4745	4	0.1186	F (4, 56) = 8.951	P<0.0001		Time	0.3153	4	0.07882	F (4, 56) = 6.467	P=0.0002		Time	1.236	4	0.3091	F (4, 56) = 7.149	P=0.0001			Time	0.2846	4	0.07115	F (4, 84) = 0.6445	P=0.6323			Time	0.008129	4	0.002032	F (4, 84) = 0.03353	P=0.9978
Stim	0.8714	1	0.8714	F (1, 14) = 0.2864	P=0.6010		Stim	0.01361	1	0.01361	F (1, 14) = 0.4384	P=0.5187		Stim	0.2172	1	0.2172	F (1, 14) = 3.434	P=0.0850		Stim	1.299	1	1.299	F (1, 14) = 10.50	P=0.0059			Zone	0.273	2	0.1365	F (2, 21) = 0.4280	P=0.6574			Zones	1.892	2	0.9461	F (2, 21) = 3.366	P=0.0539
Subject	42.6	14	3.043	F (14, 56) = 3.531	P=0.0004		Subject	0.4347	14	0.03105	F (14, 56) = 2.343	P=0.0125		Subject	0.8856	14	0.06326	F (14, 56) = 5.190	P<0.0001		Subject	1.732	14	0.1237	F (14, 56) = 2.862	P=0.0027			Subject	6.697	21	0.3189	F (21, 84) = 2.889	P=0.0003			Subject	5.902	21	0.281	F (21, 84) = 4.637	P<0.0001
Residual	48.26	56	0.8618				Residual	0.7421	56	0.01325				Residual	0.6825	56	0.01219				Residual	2.421	56	0.04323					Residual	9.273	84	0.1104					Residual	5.091	84	0.0606
CF
Attacks							iid Means							nnd Means							Mean speed							Mean ratio-Zones-WN							Mean ratio-Zones-Sharp
Two-way RM ANOVA	Matching: Stacked						Two-way RM ANOVA	Matching: Stacked						Two-way RM ANOVA	Matching: Stacked						Two-way RM ANOVA	Matching: Stacked						Two-way RM ANOVA	Matching: Stacked						Two-way RM ANOVA	Matching: Stacked
Assume sphericity?	Yes						Assume sphericity?	Yes						Assume sphericity?	Yes						Assume sphericity?	Yes						Assume sphericity?	Yes						Assume sphericity?	Yes
Alpha	0.05						Alpha	0.05						Alpha	0.05						Alpha	0.05						Alpha	0.05						Alpha	0.05
Source of Variation	% of total variation	P value	P value summary	Significant?			Source of Variation	% of total variation	P value	P value summary	Significant?			Source of Variation	% of total variation	P value	P value summary	Significant?			Source of Variation	% of total variation	P value	P value summary	Significant?			Source of Variation	% of total variation	P value	P value summary	Significant?			Source of Variation	% of total variation	P value	P value summary	Significant?
Time x Stim	13.4	0.0886	ns	No			Time x Stim	10.91	0.0467	*	Yes			Time x Stim	2.682	0.7196	ns	No			Time x Stim	14.05	<0.0001	****	Yes			Time x Zone	2.635	0.6607	ns	No			Time x Zones	16.35	<0.0001	****	Yes
Time	3.595	0.6752	ns	No			Time	7.116	0.1617	ns	No			Time	17.93	0.0154	*	Yes			Time	17.2	<0.0001	****	Yes			Time	0.007659	>0.9999	ns	No			Time	0.009824	>0.9999	ns	No
Stim	1.307	0.4405	ns	No			Stim	0.06387	0.903	ns	No			Stim	0.7453	0.6128	ns	No			Stim	1.034	0.6745	ns	No			Zone	39.73	0.002	**	Yes			Zones	38.58	0.0004	***	Yes
Subject	20.26	0.2537	ns	No			Subject	40.85	0.0008	***	Yes			Subject	27.32	0.0445	*	Yes			Subject	55.22	<0.0001	****	Yes			Subject	30.72	<0.0001	****	Yes			Subject	20.81	0.0003	***	Yes
ANOVA table	SS	DF	MS	F (DFn, DFd)	P value		ANOVA table	SS	DF	MS	F (DFn, DFd)	P value		ANOVA table	SS	DF	MS	F (DFn, DFd)	P value		ANOVA table	SS	DF	MS	F (DFn, DFd)	P value		ANOVA table	SS	DF	MS	F (DFn. DFd)	P value		ANOVA table	SS	DF	MS	F (DFn. DFd)	P value
Time x Stim	2.733	4	0.6833	F (4, 40) = 2.181	P=0.0886		Time x Stim	8.697	4	2.174	F (4, 40) = 2.657	P=0.0467		Time x Stim	0.3692	4	0.0923	F (4, 40) = 0.5226	P=0.7196		Time x Stim	1.307	4	0.3268	F (4, 40) = 11.25	P<0.0001		Time x Zone	0.02306	8	0.002883	F (8. 60) = 0.7344	P=0.6607		Time x Zones	0.1123	8	0.01404	F (8. 60) = 5.056	P<0.0001
Time	0.7333	4	0.1833	F (4, 40) = 0.5851	P=0.6752		Time	5.673	4	1.418	F (4, 40) = 1.733	P=0.1617		Time	2.469	4	0.6172	F (4, 40) = 3.494	P=0.0154		Time	1.6	4	0.4	F (4, 40) = 13.77	P<0.0001		Time	6.704e-05	4	0.00001676	F (4. 60) = 0.004269	P>0.9999		Time	6.75e-05	4	0.00001688	F (4. 60) = 0.006076	P>0.9999
Stim	0.2667	1	0.2667	F (1, 10) = 0.6452	P=0.4405		Stim	0.05092	1	0.05092	F (1, 10) = 0.01564	P=0.9030		Stim	0.1026	1	0.1026	F (1, 10) = 0.2728	P=0.6128		Stim	0.09614	1	0.09614	F (1, 10) = 0.1872	P=0.6745		Zone	0.3477	2	0.1739	F (2. 15) = 9.699	P=0.0020		Zones	0.2651	2	0.1325	F (2. 15) = 13.90	P=0.0004
Subject	4.133	10	0.4133	F (10, 40) = 1.319	P=0.2537		Subject	32.57	10	3.257	F (10, 40) = 3.980	P=0.0008		Subject	3.761	10	0.3761	F (10, 40) = 2.129	P=0.0445		Subject	5.136	10	0.5136	F (10, 40) = 17.68	P<0.0001		Subject	0.2689	15	0.01792	F (15. 60) = 4.566	P<0.0001		Subject	0.143	15	0.009531	F (15. 60) = 3.432	P=0.0003
Residual	12.53	40	0.3133											Residual	7.065	40	0.1766											Residual	0.2355	60	0.003925				Residual	0.1667	60	0.002778
Log(fold change+1)-Attacks							Fold change iid							Fold change nnd							Fold change speed							Fold change-Zones-WN							Fold change-Zones Sharp
																																			Two-way RM ANOVA	Matching: Stacked
Two-way RM ANOVA	Matching: Stacked						Two-way RM ANOVA	Matching: Stacked						Two-way RM ANOVA	Matching: Stacked						Two-way RM ANOVA	Matching: Stacked						Two-way RM ANOVA	Matching: Stacked						Assume sphericity?	Yes
Assume sphericity?	Yes						Assume sphericity?	Yes						Assume sphericity?	Yes						Assume sphericity?	Yes						Assume sphericity?	Yes						Alpha	0.05
Alpha	0.05						Alpha	0.05						Alpha	0.05						Alpha	0.05						Alpha	0.05
																																			Source of Variation	% of total variation	P value	P value summary	Significant?
Source of Variation	% of total variation	P value	P value summary	Significant?			Source of Variation	% of total variation	P value	P value summary	Significant?			Source of Variation	% of total variation	P value	P value summary	Significant?			Source of Variation	% of total variation	P value	P value summary	Significant?			Source of Variation	% of total variation	P value	P value summary	Significant?			Time x Zones	23.17	<0.0001	****	Yes
Time x Stim	8.554	0.0718	ns	No			Time x Stim	9.425	0.0481	*	Yes			Time x Stim	2.522	0.6635	ns	No			Time x Stim	19.21	<0.0001	****	Yes			Time x Zone	3.935	0.5584	ns	No			Time	2.264	0.2826	ns	No
Time	2.058	0.6914	ns	No			Time	6.261	0.1581	ns	No			Time	14.52	0.016	*	Yes			Time	23.19	<0.0001	****	Yes			Time	0.09103	0.9969	ns	No			Zones	27.69	0.0017	**	Yes
Stim	3.238	0.4377	ns	No			Stim	4.327	0.3458	ns	No			Stim	0.3589	0.7726	ns	No			Stim	13.2	0.0515	ns	No			Zone	1.884	0.7918	ns	No			Subject	20.64	0.0008	***	Yes
Subject	49.55	<0.0001	****	Yes			Subject	44.21	0.0001	***	Yes			Subject	40.7	0.001	***	Yes			Subject	27.01	<0.0001	****	Yes			Subject	59.6	<0.0001	****	Yes
																																			ANOVA table	SS	DF	MS	F (DFn. DFd)	P value
ANOVA table	SS	DF	MS	F (DFn, DFd)	P value		ANOVA table	SS	DF	MS	F (DFn, DFd)	P value		ANOVA table	SS	DF	MS	F (DFn, DFd)	P value		ANOVA table	SS	DF	MS	F (DFn, DFd)	P value		ANOVA table	SS	DF	MS	F (DFn. DFd)	P value		Time x Zones	1.671	8	0.2088	F (8. 60) = 6.621	P<0.0001
Time x Stim	2.372	4	0.5931	F (4, 40) = 2.337	P=0.0718		Time x Stim	0.037	4	0.009249	F (4, 40) = 2.634	P=0.0481		Time x Stim	0.007409	4	0.001852	F (4, 40) = 0.6019	P=0.6635		Time x Stim	0.1416	4	0.0354	F (4, 40) = 11.05	P<0.0001		Time x Zone	0.2417	8	0.03022	F (8. 60) = 0.8557	P=0.5584		Time	0.1632	4	0.04081	F (4. 60) = 1.294	P=0.2826
Time	0.5707	4	0.1427	F (4, 40) = 0.5623	P=0.6914		Time	0.02458	4	0.006144	F (4, 40) = 1.750	P=0.1581		Time	0.04266	4	0.01066	F (4, 40) = 3.466	P=0.0160		Time	0.1709	4	0.04273	F (4, 40) = 13.33	P<0.0001		Time	0.005592	4	0.001398	F (4. 60) = 0.03959	P=0.9969		Zones	1.997	2	0.9983	F (2. 15) = 10.06	P=0.0017
Stim	0.8979	1	0.8979	F (1, 10) = 0.6534	P=0.4377		Stim	0.01699	1	0.01699	F (1, 10) = 0.9788	P=0.3458		Stim	0.001054	1	0.001054	F (1, 10) = 0.08820	P=0.7726		Stim	0.09729	1	0.09729	F (1, 10) = 4.886	P=0.0515		Zone	0.1157	2	0.05787	F (2. 15) = 0.2371	P=0.7918		Subject	1.489	15	0.09925	F (15. 60) = 3.147	P=0.0008
Subject	13.74	10	1.374	F (10, 40) = 5.415	P<0.0001		Subject	0.1735	10	0.01735	F (10, 40) = 4.943	P=0.0001		Subject	0.1195	10	0.01195	F (10, 40) = 3.885	P=0.0010		Subject	0.1991	10	0.01991	F (10, 40) = 6.213	P<0.0001		Subject	3.661	15	0.2441	F (15. 60) = 6.912	P<0.0001		Residual	1.892	60	0.03154
Residual	10.15	40	0.2538				Residual	0.1404	40	0.003511				Residual	0.1231	40	0.003077				Residual	0.1282	40	0.003205				Residual	2.119	60	0.03531

## Sheet: Sup fig2
Sup-Fig2-Complex sounds Lab
Mann-Whitney
Serial cloc-number of pulses			Serial cloc-mean interpulse				Serial cloc-mean pulse duration			Serial cloc-sound duration			Serial cloc-Pulse rate
Column A	SF		Column A	SF			Column A	SF		Column A	SF		Column A	SF
vs.	vs.		vs.	vs.			vs.	vs.		vs.	vs.		vs.	vs.
Column B	CF		Column B	CF			Column B	CF		Column B	CF		Column B	CF
Mann Whitney test			Mann Whitney test				Mann Whitney test			Mann Whitney test			Mann Whitney test
P value	0.2451		P value	0.0058			P value	0.3592		P value	0.1824		P value	0.0175
Exact or approximate P value?	Exact		Exact or approximate P value?	Exact			Exact or approximate P value?	Exact		Exact or approximate P value?	Exact		Exact or approximate P value?	Exact
P value summary	ns		P value summary	**			P value summary	ns		P value summary	ns		P value summary	*
Significantly different (P < 0.05)?	No		Significantly different (P < 0.05)?	Yes			Significantly different (P < 0.05)?	No		Significantly different (P < 0.05)?	No		Significantly different (P < 0.05)?	Yes
One- or two-tailed P value?	Two-tailed		One- or two-tailed P value?	Two-tailed			One- or two-tailed P value?	Two-tailed		One- or two-tailed P value?	Two-tailed		One- or two-tailed P value?	Two-tailed
Sum of ranks in column A,B	3790 , 3714		Sum of ranks in column A,B	5152 , 3104			Sum of ranks in column A,B	4388 , 3869		Sum of ranks in column A,B	4602 , 3024		Sum of ranks in column A,B	3991 , 4137
Mann-Whitney U	1645		Mann-Whitney U	1451			Mann-Whitney U	1832		Mann-Whitney U	1593		Mann-Whitney U	1506
Difference between medians			Difference between medians				Difference between medians			Difference between medians			Difference between medians
Median of column A	2.000, n=65		Median of column A	0.1044, n=71			Median of column A	0.08045, n=71		Median of column A	0.3856, n=70		Median of column A	7.224, n=70
Median of column B	3.000, n=57		Median of column B	0.06713, n=57			Median of column B	0.08046, n=57		Median of column B	0.3227, n=53		Median of column B	7.919, n=57
Difference: Actual	-1		Difference: Actual	0.03726			Difference: Actual	-1.059e-05		Difference: Actual	0.06289		Difference: Actual	-0.6954
Difference: Hodges-Lehmann	0		Difference: Hodges-Lehmann	0.03079			Difference: Hodges-Lehmann	-0.003632		Difference: Hodges-Lehmann	0.03436		Difference: Hodges-Lehmann	-0.8918
Serial click-number of pulses			Serial click-mean interpulse				Serial click-mean pulse duration			Serial click-sound duration			Serial click-Pulse rate
Column A	SF		Column A	SF			Column A	SF		Column A	SF		Column A	SF
vs.	vs.		vs.	vs.			vs.	vs.		vs.	vs.		vs.	vs.
Column B	CF		Column B	CF			Column B	CF		Column B	CF		Column B	CF
Mann Whitney test			Mann Whitney test				Mann Whitney test			Mann Whitney test			Mann Whitney test
P value	0.4179		P value	0.6777			P value	0.8238		P value	0.2123		P value	0.749
Exact or approximate P value?	Exact		Exact or approximate P value?	Exact			Exact or approximate P value?	Exact		Exact or approximate P value?	Exact		Exact or approximate P value?	Exact
P value summary	ns		P value summary	ns			P value summary	ns		P value summary	ns		P value summary	ns
Significantly different (P < 0.05)?	No		Significantly different (P < 0.05)?	No			Significantly different (P < 0.05)?	No		Significantly different (P < 0.05)?	No		Significantly different (P < 0.05)?	No
One- or two-tailed P value?	Two-tailed		One- or two-tailed P value?	Two-tailed			One- or two-tailed P value?	Two-tailed		One- or two-tailed P value?	Two-tailed		One- or two-tailed P value?	Two-tailed
Sum of ranks in column A,B	442.5 , 988.5		Sum of ranks in column A,B	517 , 1079			Sum of ranks in column A,B	576 , 1135		Sum of ranks in column A,B	419 , 1012		Sum of ranks in column A,B	610 , 1101
Mann-Whitney U	271.5		Mann-Whitney U	327			Mann-Whitney U	366		Mann-Whitney U	248		Mann-Whitney U	360
Difference between medians			Difference between medians				Difference between medians			Difference between medians			Difference between medians
Median of column A	7.000, n=18		Median of column A	0.04661, n=19			Median of column A	0.004021, n=20		Median of column A	0.3614, n=18		Median of column A	24.22, n=20
Median of column B	6.000, n=35		Median of column B	0.04491, n=37			Median of column B	0.004215, n=38		Median of column B	0.4940, n=35		Median of column B	22.64, n=38
Difference: Actual	1		Difference: Actual	0.001701			Difference: Actual	-0.0001943		Difference: Actual	-0.1325		Difference: Actual	1.586
Difference: Hodges-Lehmann	-1		Difference: Hodges-Lehmann	-0.005356			Difference: Hodges-Lehmann	-0.0001124		Difference: Hodges-Lehmann	-0.1259		Difference: Hodges-Lehmann	1.899

## Sheet: Sup fig4
Sup Fig3-Foraging assay
2 way ANOVA with RM	Alpha	0.05
SF							CF
Single cloc							Single cloc
Source of Variation	% of total variation	P value	P value summary	Significant?			Source of Variation	% of total variation	P value	P value summary	Significant?
Diet x Time	4.239	0.137	ns	No			Diet x Time	3.887	0.1908	ns	No
Diet	31.44	0.0018	**	Yes			Diet	13.59	0.1143	ns	No
Time	0.867	0.4892	ns	No			Time	0.556	0.4816	ns	No
Subject	36.15	0.2998	ns	No			Subject	59.22	0.0167	*	Yes
ANOVA table	SS	DF	MS	F (DFn, DFd)	P value		ANOVA table	SS	DF	MS	F (DFn, DFd)	P value
Diet x Time	2453	1	2453	F (1, 16) = 2.451	P=0.1370		Diet x Time	819.1	2	409.6	F (2, 21) = 1.794	P=0.1908
Diet	18191	1	18191	F (1, 16) = 13.91	P=0.0018		Diet	2865	2	1432	F (2, 21) = 2.410	P=0.1143
Time	501.7	1	501.7	F (1, 16) = 0.5012	P=0.4892		Time	117.2	1	117.2	F (1, 21) = 0.5134	P=0.4816
Subject	20916	16	1307	F (16, 16) = 1.306	P=0.2998		Subject	12482	21	594.4	F (21, 21) = 2.604	P=0.0167
Residual	16016	16	1001				Residual	4793	21	228.2
Serial cloc							Serial cloc
Source of Variation	% of total variation	P value	P value summary	Significant?			Source of Variation	% of total variation	P value	P value summary	Significant?
Diet x Time	1.118	0.2757	ns	No			Diet x Time	7.821	0.0448	*	Yes
Diet	35.06	0.004	**	Yes			Diet	4.583	0.4866	ns	No
Time	0.004269	0.9453	ns	No			Time	0.3174	0.5938	ns	No
Subject	49.74	0.0079	**	Yes			Subject	64.55	0.0103	*	Yes
ANOVA table	SS	DF	MS	F (DFn, DFd)	P value		ANOVA table	SS	DF	MS	F (DFn, DFd)	P value
Diet x Time	265.2	1	265.2	F (1, 16) = 1.274	P=0.2757		Diet x Time	271.5	2	135.8	F (2, 21) = 3.614	P=0.0448
Diet	8316	1	8316	F (1, 16) = 11.28	P=0.0040		Diet	159.1	2	79.56	F (2, 21) = 0.7455	P=0.4866
Time	1.013	1	1.013	F (1, 16) = 0.004863	P=0.9453		Time	11.02	1	11.02	F (1, 21) = 0.2934	P=0.5938
Subject	11797	16	737.3	F (16, 16) = 3.541	P=0.0079		Subject	2241	21	106.7	F (21, 21) = 2.841	P=0.0103
Residual	3331	16	208.2				Residual	788.9	21	37.57
Single click							Single click
Source of Variation	% of total variation	P value	P value summary	Significant?			Source of Variation	% of total variation	P value	P value summary	Significant?
Diet x Time	0.3314	0.6272	ns	No			Diet x Time	1.365	0.5487	ns	No
Diet	1.604	0.5693	ns	No			Diet	11.58	0.1698	ns	No
Time	0.3314	0.6272	ns	No			Time	0.91	0.3744	ns	No
Subject	76.03	0.0082	**	Yes			Subject	62.94	0.0134	*	Yes
ANOVA table	SS	DF	MS	F (DFn, DFd)	P value		ANOVA table	SS	DF	MS	F (DFn, DFd)	P value
Diet x Time	0.5556	1	0.5556	F (1, 16) = 0.2452	P=0.6272		Diet x Time	4.5	2	2.25	F (2, 21) = 0.6176	P=0.5487
Diet	2.689	1	2.689	F (1, 16) = 0.3376	P=0.5693		Diet	38.17	2	19.08	F (2, 21) = 1.931	P=0.1698
Time	0.5556	1	0.5556	F (1, 16) = 0.2452	P=0.6272		Time	3	1	3	F (1, 21) = 0.8235	P=0.3744
Subject	127.5	16	7.966	F (16, 16) = 3.516	P=0.0082		Subject	207.5	21	9.881	F (21, 21) = 2.712	P=0.0134
Residual	36.25	16	2.266				Residual	76.5	21	3.643
Serial click							Serial click
Source of Variation	% of total variation	P value	P value summary	Significant?			Source of Variation	% of total variation	P value	P value summary	Significant?
Diet x Time	0.8102	0.4096	ns	No			Diet x Time	2.123	0.2267	ns	No
Diet	8.058	0.2024	ns	No			Diet	12.61	0.1982	ns	No
Time	0.04314	0.8475	ns	No			Time	0.1645	0.624	ns	No
Subject	72.96	0.004	**	Yes			Subject	71.75	0.0002	***	Yes
ANOVA table	SS	DF	MS	F (DFn, DFd)	P value		ANOVA table	SS	DF	MS	F (DFn, DFd)	P value
Diet x Time	0.2347	1	0.2347	F (1, 16) = 0.7171	P=0.4096		Diet x Time	1.697	2	0.8486	F (2, 20) = 1.600	P=0.2267
Diet	2.335	1	2.335	F (1, 16) = 1.767	P=0.2024		Diet	10.08	2	5.039	F (2, 20) = 1.757	P=0.1982
Time	0.0125	1	0.0125	F (1, 16) = 0.03819	P=0.8475		Time	0.1315	1	0.1315	F (1, 20) = 0.2479	P=0.6240
Subject	21.14	16	1.321	F (16, 16) = 4.036	P=0.0040		Subject	57.36	20	2.868	F (20, 20) = 5.407	P=0.0002
Residual	5.238	16	0.3273				Residual	10.61	20	0.5304
Sharp click							Sharp click
Source of Variation	% of total variation	P value	P value summary	Significant?			Source of Variation	% of total variation	P value	P value summary	Significant?
Diet x Time	2.505	0.1756	ns	No			Diet x Time	27.05	0.0002	***	Yes
Diet	20.96	0.0266	*	Yes			Diet	12.88	0.0285	*	Yes
Time	0.6298	0.4876	ns	No			Time	6.803	0.0171	*	Yes
Subject	56.2	0.0229	*	Yes			Subject	31.95	0.1807	ns	No
ANOVA table	SS	DF	MS	F (DFn, DFd)	P value		ANOVA table	SS	DF	MS	F (DFn, DFd)	P value
Diet x Time	173.1	1	173.1	F (1, 16) = 2.008	P=0.1756		Diet x Time	360.9	2	180.4	F (2, 21) = 13.32	P=0.0002
Diet	1448	1	1448	F (1, 16) = 5.966	P=0.0266		Diet	171.8	2	85.9	F (2, 21) = 4.233	P=0.0285
Time	43.51	1	43.51	F (1, 16) = 0.5050	P=0.4876		Time	90.75	1	90.75	F (1, 21) = 6.702	P=0.0171
Subject	3883	16	242.7	F (16, 16) = 2.816	P=0.0229		Subject	426.1	21	20.29	F (21, 21) = 1.498	P=0.1807
Residual	1379	16	86.17				Residual	284.4	21	13.54
Rumbling							Rumbling
Source of Variation	% of total variation	P value	P value summary	Significant?			Source of Variation	% of total variation	P value	P value summary	Significant?
Diet x Time	1.448	0.2595	ns	No			Diet x Time	2.096	0.3828	ns	No
Diet	19.54	0.0372	*	Yes			Diet	11.79	0.1678	ns	No
Time	1.168	0.3094	ns	No			Time	0.6311	0.4452	ns	No
Subject	60.56	0.0075	**	Yes			Subject	63.59	0.0091	**	Yes
ANOVA table	SS	DF	MS	F (DFn, DFd)	P value		ANOVA table	SS	DF	MS	F (DFn, DFd)	P value
Diet x Time	213.4	1	213.4	F (1, 16) = 1.367	P=0.2595		Diet x Time	232.8	2	116.4	F (2, 21) = 1.005	P=0.3828
Diet	2880	1	2880	F (1, 16) = 5.163	P=0.0372		Diet	1309	2	654.4	F (2, 21) = 1.946	P=0.1678
Time	172.1	1	172.1	F (1, 16) = 1.102	P=0.3094		Time	70.08	1	70.08	F (1, 21) = 0.6054	P=0.4452
Subject	8925	16	557.8	F (16, 16) = 3.573	P=0.0075		Subject	7062	21	336.3	F (21, 21) = 2.905	P=0.0091
Residual	2498	16	156.1				Residual	2431	21	115.8

## Sheet: Sup fig5
Sup Fig4-Playback and sound behaviour
Two-way RM ANOVA	Alpha	0.05
SF							CF
Single cloc	ns.						Single cloc	ns.
Serial cloc	ns.						Serial cloc	ns.
Single click	ns.						Single click	ns.
Serial click	ns.						Serial click	ns.
Sharp click	ns.						Sharp click	ns.
							Rumbling	ns.
Rumbling
Source of Variation	% of total variation	P value	P value summary	Significant?
Time x stim	1.838	0.402	ns	No
Time	12.7	0.0007	***	Yes
stim	0.06477	0.9037	ns	No
Subject	59.68	<0.0001	****	Yes
ANOVA table	SS	DF	MS	F (DFn, DFd)	P value
Time x stim	28.38	3	9.458	F (3, 42) = 1.001	P=0.4020
Time	196.1	3	65.38	F (3, 42) = 6.916	P=0.0007
stim	1	1	1	F (1, 14) = 0.01519	P=0.9037
Subject	921.5	14	65.82	F (14, 42) = 6.963	P<0.0001
Residual	397	42	9.452
Dela-Rumbling
Source of Variation	% of total variation	P value	P value summary	Significant?
Time x Stim	2.561	0.402	ns	No
Time	17.7	0.0007	***	Yes
Stim	5.776	0.1674	ns	No
Subject	38.13	0.0018	**	Yes
ANOVA table	SS	DF	MS	F (DFn, DFd)	P value
Time x Stim	28.38	3	9.458	F (3, 42) = 1.001	P=0.4020
Time	196.1	3	65.38	F (3, 42) = 6.916	P=0.0007
Stim	64	1	64	F (1, 14) = 2.121	P=0.1674
Subject	422.5	14	30.18	F (14, 42) = 3.193	P=0.0018
Residual	397	42	9.452
