# Supplementary material for: Evolution of acoustic communication in blind cavefish
Source: Nat Commun. 2019 Sep 17;10:4231. doi: 10.1038/s41467-019-12078-9 (PMC6748933; doi:10.1038/s41467-019-12078-9)
Supplement: Supplementary file 32 — Source Data [file 41467_2019_12078_MOESM32_ESM.xlsx]

## Sheet: Fig 1g,i,j
Panel g and h												Panel i and j
Population	Sound type	Duration (s)	Peak frequency (Hz)	Peak amplitude (Hz)	Min frequency (Hz)	Max frequency (Hz)	Bandwidth	Quartile 25	Quartile 50	Quartile 75		Population	Sound type	Duration (s)	Pulse number	Pulse duration (s)	Interpulse duration (s)	Pulse rate
surface fish	single cloc	0.01	177	-38.81	129	861	732	301	559	2842		surface fish	serial cloc	0.35	4	0.04	0.06	11.56
surface fish	single cloc	0.01	232	-33.81	129	602	473	301	473	3445		surface fish	serial cloc	0.39	3	0.05	0.12	7.64
surface fish	single cloc	0.02	273	-37.28	129	1421	1292	344	602	1981		surface fish	serial cloc	0.16	2	0.07	0.02	12.38
surface fish	single cloc	0.02	174	-33.32	129	344	215	215	473	5555		surface fish	serial cloc	0.43	4	0.04	0.09	9.38
surface fish	single cloc	0.01	189	-29.5	129	473	344	215	301	1507		surface fish	serial cloc	0.15	3	0.04	0.01	20.03
surface fish	single cloc	0.01	188	-21.5	129	387	258	215	258	344		surface fish	serial cloc	0.21	2	0.08	0.05	9.61
surface fish	single cloc	0.01	226	-43.15	129	732	602	301	1550	6589		surface fish	serial cloc	0.18	2	0.06	0.06	10.89
surface fish	single cloc	0.02	297	-49.23	129	5211	5081	516	3488	9000		surface fish	serial cloc	0.2	2	0.09	0.02	10.21
surface fish	single cloc	0.02	252	-47.87	129	4694	4565	473	3445	8957		surface fish	serial cloc	0.65	4	0.04	0.16	6.2
surface fish	single cloc	0.01	237	-41.47	129	1636	1507	344	602	4263		surface fish	serial cloc	0.59	5	0.08	0.05	8.53
surface fish	single cloc	0.01	221	-49.17	172	6029	5857	559	3789	8828		surface fish	serial cloc	0.39	3	0.09	0.06	7.66
surface fish	single cloc	0.01	215	-39.58	129	1248	1119	301	818	4823		surface fish	serial cloc	0.5	4	0.08	0.05	8.04
surface fish	single cloc	0.01	214	-41.2	129	861	732	387	602	3186		surface fish	serial cloc	0.39	3	0.1	0.05	7.64
surface fish	single cloc	0.01	220	-31.81	129	861	732	258	430	3143		surface fish	serial cloc	0.44	2	0.07	0.29	4.56
surface fish	single cloc	0.01	227	-27.39	129	387	258	258	301	1765		surface fish	serial cloc	0.25	2	0.08	0.09	7.9
surface fish	single cloc	0.02	272	-30.5	129	861	732	301	387	1248		surface fish	serial cloc	0.32	3	0.07	0.06	9.25
surface fish	single cloc	0.01	187	-33.53	129	430	301	215	344	3617		surface fish	serial cloc	0.25	2	0.08	0.09	7.91
surface fish	single cloc	0.01	239	-34.97	129	904	775	301	387	1335		surface fish	serial cloc	0.32	2	0.11	0.09	6.22
surface fish	single cloc	0.02	216	-39.72	172	861	689	301	1378	6632		surface fish	serial cloc	0.37	2	0.12	0.14	5.42
surface fish	single cloc	0.01	178	-35.5	129	473	344	215	430	4694		surface fish	serial cloc	0.32	2	0.08	0.16	6.22
surface fish	single cloc	0.01	216	-37.82	129	430	301	258	387	5900		surface fish	serial cloc	0.26	2	0.1	0.07	7.58
surface fish	single cloc	0.02	222	-39.67	129	473	344	301	1593	6373		surface fish	serial cloc	0.2	2	0.09	0.02	10.18
surface fish	single cloc	0.02	190	-31.76	129	430	301	215	301	2540		surface fish	serial cloc	0.25	2	0.08	0.1	7.87
surface fish	single cloc	0.03	194	-25.91	129	473	344	215	258	430		surface fish	serial cloc	0.26	2	0.06	0.15	7.57
surface fish	single cloc	0.02	194	-42.21	129	602	473	344	732	6115		surface fish	serial cloc	0.18	2	0.08	0.02	10.84
surface fish	single cloc	0.02	191	-40.07	129	516	387	258	473	5254		surface fish	serial cloc	0.28	2	0.09	0.1	7.18
surface fish	single cloc	0.01	290	-38.73	129	516	387	344	602	6158		surface fish	serial cloc	0.82	4	0.05	0.21	4.86
surface fish	single cloc	0.01	260	-25.25	129	473	344	258	344	516		surface fish	serial cloc	0.2	2	0.06	0.08	10.14
surface fish	single cloc	0.01	222	-37.94	129	559	430	301	473	4737		surface fish	serial cloc	0.37	2	0.07	0.23	5.4
surface fish	single cloc	0.02	174	-33.54	129	344	215	215	301	5211		surface fish	serial cloc	0.9	5	0.08	0.13	5.56
surface fish	single cloc	0.01	199	-25.33	129	473	344	215	301	387		surface fish	serial cloc	0.46	3	0.1	0.08	6.47
surface fish	single cloc	0.03	203	-38.6	129	387	258	258	990	5555		surface fish	serial cloc	0.95	4	0.05	0.25	4.22
surface fish	single cloc	0.01	196	-49.12	129	6287	6158	516	2411	7192		surface fish	serial cloc	0.28	2	0.11	0.06	7.27
surface fish	single cloc	0.03	233	-38.21	129	387	258	258	1292	6072		surface fish	serial cloc	0.24	2	0.06	0.12	8.21
surface fish	single cloc	0.02	252	-37.39	129	430	301	301	387	5469		surface fish	serial cloc	0.29	2	0.09	0.11	6.96
surface fish	single cloc	0.01	196	-49.45	129	7106	6976	689	3402	8957		surface fish	serial cloc	0.3	3	0.05	0.07	10.04
surface fish	single cloc	0.01	227	-40.02	129	1550	1421	301	689	4091		surface fish	serial cloc	0.36	2	0.12	0.12	5.6
surface fish	single cloc	0.02	209	-44.68	129	1378	1248	301	2756	7149		surface fish	serial cloc	0.6	3	0.09	0.17	4.98
surface fish	single cloc	0.01	250	-40.48	129	473	344	301	1765	6158		surface fish	serial cloc	0.44	2	0.07	0.29	4.57
surface fish	single cloc	0.01	228	-44.75	129	516	387	344	1808	6632		surface fish	serial cloc	0.27	2	0.09	0.08	7.51
surface fish	single cloc	0.01	245	-52.8	129	16193	16063	1550	4478	9603		surface fish	serial cloc	0.26	2	0.06	0.15	7.56
surface fish	single cloc	0.03	179	-51.65	129	7321	7192	1464	4220	9345		surface fish	serial cloc	1.57	6	0.06	0.24	3.82
surface fish	single cloc	0.01	209	-42.26	129	689	559	301	1679	6416		surface fish	serial cloc	0.83	5	0.07	0.15	6
surface fish	single cloc	0.02	175	-42.48	129	1593	1464	258	1679	6632		surface fish	serial cloc	0.19	2	0.08	0.02	10.8
surface fish	single cloc	0.01	263	-50.64	129	9259	9130	602	3273	8828		surface fish	serial cloc	0.72	4	0.11	0.13	5.57
surface fish	single cloc	0.01	333	-51.65	129	7235	7106	646	3100	7321		surface fish	serial cloc	0.78	4	0.07	0.16	5.16
surface fish	single cloc	0.01	195	-54.93	129	11369	11240	1464	3962	9345		surface fish	serial cloc	0.86	5	0.06	0.14	5.84
surface fish	single cloc	0.01	289	-41.76	129	1679	1550	301	430	4565		surface fish	serial cloc	0.75	4	0.03	0.2	5.32
surface fish	single cloc	0.01	168	-43.57	129	732	602	301	1119	6416		surface fish	serial cloc	0.77	4	0.09	0.14	5.17
surface fish	single cloc	0.01	199	-52.25	129	10292	10163	904	3832	8914		surface fish	serial cloc	0.26	2	0.12	0.02	7.56
surface fish	single cloc	0.01	226	-38.28	129	516	387	301	430	4823		surface fish	serial cloc	0.84	4	0.06	0.2	4.75
surface fish	single cloc	0.01	219	-45.81	129	1722	1593	344	1851	6675		surface fish	serial cloc	0.26	2	0.1	0.07	7.56
surface fish	single cloc	0.01	292	-40.28	129	516	387	301	430	4392		surface fish	serial cloc	0.38	4	0.04	0.07	10.56
surface fish	single cloc	0.01	219	-39.01	129	646	516	301	473	5168		surface fish	serial cloc	0.25	2	0.08	0.09	7.9
surface fish	single cloc	0.01	199	-42.38	129	602	473	301	1205	6373		surface fish	serial cloc	0.38	2	0.06	0.25	5.27
surface fish	single cloc	0.01	221	-43.91	129	1335	1205	344	2153	6503		surface fish	serial cloc	0.4	2	0.1	0.21	4.95
surface fish	single cloc	0.01	183	-42.48	129	602	473	344	1636	5986		surface fish	serial cloc	0.74	4	0.08	0.14	5.39
surface fish	single cloc	0.01	224	-38.79	129	646	516	301	430	4091		surface fish	serial cloc	0.42	2	0.1	0.22	4.79
surface fish	single cloc	0.01	222	-38.94	129	516	387	301	559	5038		surface fish	serial cloc	0.78	5	0.07	0.11	6.43
surface fish	single cloc	0.01	200	-45.85	129	4823	4694	344	2454	6890		surface fish	serial cloc	0.4	2	0.12	0.16	4.96
surface fish	single cloc	0.01	263	-36.32	129	861	732	301	430	1765		surface fish	serial cloc	0.41	3	0.09	0.07	7.26
surface fish	single cloc	0.01	161	-52.97	86	10379	10292	1378	4478	9646		surface fish	serial cloc	0.48	2	0.15	0.18	4.15
surface fish	single cloc	0.01	184	-50.7	129	6675	6546	646	3789	8957		surface fish	serial cloc	0.66	3	0.08	0.21	4.57
surface fish	single cloc	0.01	192	-50.32	129	5814	5684	602	3359	8311		surface fish	serial cloc	0.73	4	0.11	0.1	5.49
surface fish	single cloc	0.01	194	-45.6	129	4005	3876	387	3014	7278		surface fish	serial cloc	0.45	2	0.09	0.28	4.44
surface fish	single cloc	0.01	218	-43.1	129	646	516	344	1722	6201		surface fish	serial cloc	0.76	3	0.07	0.28	3.95
surface fish	single cloc	0.01	392	-42.18	129	775	646	430	1292	6072		surface fish	serial cloc	0.53	3	0.1	0.12	5.67
surface fish	single cloc	0.01	226	-50.77	129	5900	5770	1119	4651	9560		surface fish	serial cloc	0.45	4	0.06	0.07	8.9
surface fish	single cloc	0.01	178	-45.18	129	430	301	387	3143	7407		surface fish	serial cloc	0.18	2	0.09	0.01	10.83
surface fish	single cloc	0.01	222	-38.03	129	516	387	258	473	5383		surface fish	serial cloc	0.48	4	0.08	0.05	8.26
surface fish	single cloc	0.01	250	-29.68	129	646	516	258	344	818		surface fish	serial cloc	0.22	3	0.07	0.01	13.71
surface fish	single cloc	0.01	219	-38.25	129	646	516	258	516	5168		cavefish	serial cloc	0.32	2	0.08	0.16	6.2
surface fish	single cloc	0.01	234	-51.73	172	6675	6503	1033	4349	9388		cavefish	serial cloc	0.33	2	0.11	0.12	5.99
surface fish	single cloc	0.01	264	-45.46	129	5512	5383	344	1679	6503		cavefish	serial cloc	0.23	2	0.1	0.03	8.63
surface fish	single cloc	0.01	191	-45.81	129	4306	4177	387	3359	8828		cavefish	serial cloc	0.2	2	0.08	0.03	10.25
surface fish	single cloc	0.01	250	-54.32	129	9948	9819	1292	3617	9130		cavefish	serial cloc	0.41	3	0.11	0.05	7.24
surface fish	single cloc	0.02	199	-44.37	129	559	430	344	2713	7881		cavefish	serial cloc	0.45	3	0.07	0.12	6.7
surface fish	single cloc	0.01	233	-43.34	129	2239	2110	344	1679	6416		cavefish	serial cloc	0.64	3	0.1	0.17	4.71
surface fish	single cloc	0.02	232	-45.78	129	1205	1076	301	2799	6890		cavefish	serial cloc	0.21	2	0.07	0.06	9.69
surface fish	single cloc	0.02	259	-43.82	129	2024	1894	344	2282	7062		cavefish	serial cloc	0.24	2	0.07	0.1	8.21
surface fish	single cloc	0.01	229	-36.01	129	602	473	258	387	3359		cavefish	serial cloc	0.36	3	0.1	0.03	8.4
surface fish	single cloc	0.01	228	-42.21	129	1722	1593	344	861	5598		cavefish	serial cloc	0.39	3	0.09	0.06	7.62
cavefish	single cloc	0.02	210	-39.72	120	1550	1420	300	1240	6200		cavefish	serial cloc	0.29	2	0.08	0.13	6.94
cavefish	single cloc	0.02	170	-33.38	120	380	250	210	300	3480		cavefish	serial cloc	0.28	3	0.05	0.06	10.85
cavefish	single cloc	0.03	189	-35.33	129	904	775	301	602	3359		cavefish	serial cloc	0.51	4	0.11	0.03	7.87
cavefish	single cloc	0.01	260	-47.33	129	3014	2885	473	2799	8871		cavefish	serial cloc	0.32	3	0.08	0.03	9.32
cavefish	single cloc	0.01	181	-38.44	129	516	387	258	473	5598		cavefish	serial cloc	0.61	3	0.07	0.2	4.89
cavefish	single cloc	0.01	208	-38.82	129	559	430	258	473	5081		cavefish	serial cloc	0.56	4	0.07	0.1	7.09
cavefish	single cloc	0.01	194	-29.96	129	818	689	258	473	947		cavefish	serial cloc	0.41	4	0.04	0.08	9.64
cavefish	single cloc	0.01	181	-30.44	129	387	258	215	301	3402		cavefish	serial cloc	0.22	2	0.1	0.01	9.08
cavefish	single cloc	0.01	208	-28.45	129	473	344	215	301	861		cavefish	serial cloc	0.3	2	0.12	0.07	6.68
cavefish	single cloc	0.01	210	-36.83	120	430	300	250	380	4780		cavefish	serial cloc	0.24	2	0.08	0.08	8.29
cavefish	single cloc	0.01	210	-37.52	120	470	340	300	770	5510		cavefish	serial cloc	0.42	2	0.09	0.24	4.8
cavefish	single cloc	0.02	250	-43.07	120	990	860	340	940	6110		cavefish	serial cloc	0.25	2	0.1	0.06	7.91
cavefish	single cloc	0.02	250	-33.28	120	430	300	250	340	4900		cavefish	serial cloc	0.44	2	0.12	0.21	4.57
cavefish	single cloc	0.02	170	-30.35	120	550	430	210	300	900		cavefish	serial cloc	0.29	2	0.08	0.13	6.96
cavefish	single cloc	0.01	170	-40.52	120	550	430	250	1240	6240		cavefish	serial cloc	0.79	4	0.07	0.17	5.08
cavefish	single cloc	0.01	250	-34.46	120	430	300	300	380	4600		cavefish	serial cloc	0.39	4	0.07	0.04	10.22
cavefish	single cloc	0.01	210	-25.31	120	510	380	250	340	470		cavefish	serial cloc	0.31	4	0.06	0.02	12.87
cavefish	single cloc	0.01	210	-26.8	120	510	380	250	300	510		cavefish	serial cloc	0.48	4	0.07	0.07	8.25
cavefish	single cloc	0.01	202	-42.43	129	473	344	301	2282	7493		cavefish	serial cloc	0.23	2	0.1	0.02	8.67
cavefish	single cloc	0.01	180	-36.25	129	559	430	215	430	4220		cavefish	serial cloc	0.24	2	0.09	0.06	8.3
cavefish	single cloc	0.02	171	-43.02	129	387	258	301	3230	8828		cavefish	serial cloc	0.53	4	0.08	0.07	7.55
cavefish	single cloc	0.01	277	-42.04	129	775	646	344	904	5943		cavefish	serial cloc	0.27	2	0.1	0.07	7.52
cavefish	single cloc	0.03	209	-43.51	129	904	775	301	1292	6460		cavefish	serial cloc	0.65	4	0.07	0.12	6.18
cavefish	single cloc	0.01	191	-42.02	129	559	430	301	2799	7235		cavefish	serial cloc	0.46	4	0.07	0.06	8.69
cavefish	single cloc	0.02	220	-43.37	129	4005	3876	301	1894	6675		cavefish	serial cloc	0.28	2	0.11	0.06	7.24
cavefish	single cloc	0.01	217	-34.82	129	1205	1076	258	473	5038		cavefish	serial cloc	0.38	3	0.1	0.05	7.92
cavefish	single cloc	0.01	254	-42.99	129	2110	1981	344	1248	5770		cavefish	serial cloc	0.68	4	0.08	0.13	5.85
cavefish	single cloc	0.02	264	-37.89	129	516	387	301	1119	6201		cavefish	serial cloc	0.76	5	0.07	0.11	6.6
cavefish	single cloc	0.02	191	-36.25	129	775	646	301	430	2842		cavefish	serial cloc	0.44	4	0.05	0.07	9.14
cavefish	single cloc	0.02	184	-37.23	129	473	344	258	430	5340		cavefish	serial cloc	0.42	4	0.05	0.07	9.42
cavefish	single cloc	0.02	202	-31.08	129	387	258	215	301	3273		cavefish	serial cloc	0.82	7	0.07	0.06	8.57
cavefish	single cloc	0.01	210	-31.58	120	380	250	250	300	3180		cavefish	serial cloc	0.61	4	0.08	0.1	6.57
cavefish	single cloc	0.02	170	-44.18	120	1720	1590	640	3660	9130		cavefish	serial cloc	0.44	4	0.07	0.06	9.11
cavefish	single cloc	0.01	170	-46.23	120	4040	3910	380	1200	6330		cavefish	serial cloc	0.25	3	0.07	0.02	11.85
cavefish	single cloc	0.02	210	-42.89	120	380	250	300	3660	9560		cavefish	serial cloc	0.24	2	0.09	0.07	8.24
cavefish	single cloc	0.01	248	-38.03	172	516	344	301	732	5814		cavefish	serial cloc	0.87	7	0.07	0.07	8
cavefish	single cloc	0.01	198	-35.65	129	473	344	258	344	4177		cavefish	serial cloc	0.32	2	0.06	0.2	6.17
cavefish	single cloc	0.01	220	-44.71	129	1292	1162	301	2196	6933		cavefish	serial cloc	0.26	2	0.07	0.13	7.58
cavefish	single cloc	0.02	192	-51.58	129	10249	10120	1162	4349	9474		cavefish	serial cloc	0.25	2	0.1	0.06	7.86
cavefish	single cloc	0.01	207	-38.77	129	646	516	258	344	4823		cavefish	serial cloc	0.27	2	0.08	0.12	7.52
cavefish	single cloc	0.01	205	-32.69	129	516	387	258	301	3359		cavefish	serial cloc	0.23	2	0.09	0.05	8.64
cavefish	single cloc	0.01	227	-44.09	129	1938	1808	301	1851	6675		cavefish	serial cloc	0.32	2	0.1	0.11	6.22
cavefish	single cloc	0.01	170	-30.11	120	380	250	210	300	3100		cavefish	serial cloc	0.23	2	0.1	0.03	8.68
cavefish	single cloc	0.02	210	-34.99	120	510	380	250	340	3700		cavefish	serial cloc	0.32	3	0.07	0.05	9.3
cavefish	single cloc	0.01	210	-35.78	120	430	300	250	340	4780		cavefish	serial cloc	0.46	4	0.08	0.05	8.68
cavefish	single cloc	0.03	197	-31.01	129	473	344	215	301	2540		cavefish	serial cloc	0.24	2	0.1	0.03	8.3
cavefish	single cloc	0.01	210	-23.54	170	430	250	250	300	550		surface fish	serial click	0.05	4	0	0.01	83.76
cavefish	single cloc	0.01	170	-21.2	120	380	250	210	250	380		surface fish	serial click	0.06	3	0	0.02	52.73
cavefish	single cloc	0.02	170	-34.99	120	430	300	250	340	3140		surface fish	serial click	0.13	3	0	0.06	22.95
cavefish	single cloc	0.02	219	-31.25	129	516	387	258	344	1894		surface fish	serial click	0.55	8	0	0.07	14.64
cavefish	single cloc	0.02	169	-31.81	129	473	344	215	301	3445		surface fish	serial click	0.1	3	0	0.05	28.69
cavefish	single cloc	0.01	229	-36.65	129	430	301	258	387	5426		surface fish	serial click	0.11	3	0	0.05	28.04
cavefish	single cloc	0.04	162	-40.36	129	387	258	215	2196	7019		surface fish	serial click	1.09	4	0	0.36	3.67
cavefish	single cloc	0.03	168	-38.94	129	1248	1119	258	990	6158		surface fish	serial click	0.14	6	0	0.02	41.47
cavefish	single cloc	0.05	176	-43.94	86	3316	3230	301	3230	8785		surface fish	serial click	0.28	11	0.01	0.02	39.23
cavefish	single cloc	0.02	188	-38.16	129	516	387	258	646	5814		surface fish	serial click	0.31	6	0.01	0.05	19.3
cavefish	single cloc	0.02	197	-31.94	129	387	258	215	301	3402		surface fish	serial click	0.73	17	0	0.04	23.33
cavefish	single cloc	0.03	170	-32.1	120	470	340	210	300	2920		surface fish	serial click	1.8	14	0	0.13	7.76
cavefish	single cloc	0.03	170	-29.03	120	380	250	210	300	2020		surface fish	serial click	0.29	6	0	0.05	20.72
cavefish	single cloc	0.02	170	-33.91	120	340	210	210	510	5210		surface fish	serial click	0.57	11	0.01	0.05	19.41
cavefish	single cloc	0.01	170	-23.48	120	340	210	210	250	340		surface fish	serial click	0.48	12	0	0.04	25.12
cavefish	single cloc	0.02	170	-41.55	120	470	340	250	1720	7060		surface fish	serial click	0.6	10	0	0.06	16.54
cavefish	single cloc	0.02	210	-24.65	120	340	210	210	250	430		surface fish	serial click	3.31	39	0	0.08	11.78
cavefish	single cloc	0.02	250	-40.02	120	640	510	300	600	6110		surface fish	serial click	0.41	19	0.01	0.02	46.11
cavefish	single cloc	0.02	170	-38.01	120	380	250	210	1800	6710		surface fish	serial click	0.87	35	0.01	0.02	40.33
cavefish	single cloc	0.02	210	-36.65	120	380	250	250	380	5030		surface fish	serial click	0.42	18	0	0.02	42.5
cavefish	single cloc	0.01	170	-26.31	120	430	300	210	300	1460		cavefish	serial click	2.24	12	0	0.2	5.35
cavefish	single cloc	0.01	170	-31.34	120	340	210	210	250	3310		cavefish	serial click	0.97	39	0.01	0.02	40.35
cavefish	single cloc	0.03	250	-34.48	120	380	250	300	340	4900		cavefish	serial click	1.84	51	0.01	0.03	27.78
cavefish	single cloc	0.01	210	-29.85	120	510	380	250	380	1590		cavefish	serial click	4.01	64	0.01	0.06	15.97
cavefish	single cloc	0.02	170	-32	120	470	340	210	300	2620		cavefish	serial click	0.86	40	0	0.02	46.68
cavefish	single cloc	0.01	213	-18.56	129	990	861	301	473	818		cavefish	serial click	4.27	121	0	0.03	28.36
cavefish	single cloc	0.01	208	-31.65	129	387	258	215	301	2842		cavefish	serial click	0.26	16	0	0.01	61.58
cavefish	single cloc	0.01	190	-37.04	129	516	387	258	430	4522		cavefish	serial click	1.43	24	0.01	0.06	16.84
cavefish	single cloc	0.02	189	-38.19	129	387	258	258	602	5340		cavefish	serial click	0.87	18	0	0.05	20.59
cavefish	single cloc	0.01	196	-35.76	129	1205	1076	258	430	2282		cavefish	serial click	0.85	21	0	0.04	24.68
cavefish	single cloc	0.01	203	-35.3	129	387	258	258	301	4005		cavefish	serial click	0.87	47	0.01	0.01	53.83
cavefish	single cloc	0.02	170	-38.01	129	602	473	215	1464	6589		cavefish	serial click	0.81	20	0.01	0.04	24.75
cavefish	single cloc	0.02	200	-42.73	129	473	344	301	2239	7062		cavefish	serial click	0.85	26	0	0.03	30.44
cavefish	single cloc	0.01	224	-32.42	129	473	344	258	344	3143		cavefish	serial click	0.32	3	0	0.15	9.47
cavefish	single cloc	0.01	204	-36.47	129	387	258	258	301	4952		cavefish	serial click	0.07	3	0	0.03	45.15
cavefish	single cloc	0.01	268	-41.6	129	559	430	344	559	5512		cavefish	serial click	1.82	20	0.01	0.09	11.02
cavefish	single cloc	0.02	210	-36.35	120	600	470	250	380	3480		cavefish	serial click	0.69	39	0	0.01	56.27
cavefish	single cloc	0.01	210	-27.84	120	510	380	210	300	810		cavefish	serial click	0.81	9	0	0.1	11.1
cavefish	single cloc	0.03	210	-34.56	120	510	380	250	340	1160		cavefish	serial click	0.19	5	0	0.04	25.87
cavefish	single cloc	0.03	170	-33.21	120	300	170	210	640	5590		cavefish	serial click	0.39	4	0	0.13	10.29
cavefish	single cloc	0.01	210	-39.12	120	510	380	250	470	5900		cavefish	serial click	0.55	5	0	0.13	9.07
cavefish	single cloc	0.02	170	-37.49	120	380	250	250	1160	5900		cavefish	serial click	0.46	5	0	0.11	10.76
surface fish	single click	0.01	6506	-35.24	344	21963	21619	4823	6804	11412		cavefish	serial click	0.81	9	0.01	0.1	11.11
surface fish	single click	0.01	6588	-27.84	43	21963	21920	4780	7321	11068		cavefish	serial click	0.51	6	0	0.1	11.83
surface fish	single click	0.01	6543	-29.49	43	21963	21920	3273	7106	9991		cavefish	serial click	0.93	5	0.01	0.22	5.39
surface fish	single click	0.01	6590	-33.46	258	21920	21662	5426	7622	12015		cavefish	serial click	0.05	4	0	0.01	79.83
surface fish	single click	0.01	6625	-54.52	172	21963	21791	3531	6718	10809		cavefish	serial click	0.09	6	0	0.01	69.35
surface fish	single click	0.01	1851	-40.95	473	18131	17657	1593	2842	9819		cavefish	serial click	0.57	5	0.01	0.13	8.83
surface fish	single click	0.01	799	-56.04	172	21920	21748	2497	6503	11240		cavefish	serial click	0.43	6	0	0.08	13.96
surface fish	single click	0.01	807	-56.41	129	21102	20973	1894	5254	9819		cavefish	serial click	0.09	5	0	0.02	57.68
surface fish	single click	0.01	973	-56.92	129	21963	21834	2842	6546	10120		cavefish	serial click	0.1	4	0	0.03	38.98
surface fish	single click	0.01	2019	-47.29	172	18174	18001	2024	3273	10379		cavefish	serial click	0.05	3	0	0.02	59.62
surface fish	single click	0.01	1980	-52.64	172	20542	20370	2024	3789	10163		cavefish	serial click	0.15	14	0.01	0	95.54
surface fish	single click	0.01	6545	-52.72	129	21963	21834	3273	6632	10637		cavefish	serial click	0.43	8	0	0.06	18.56
surface fish	single click	0.01	6513	-46.99	129	21963	21834	3488	6675	12187		cavefish	serial click	0.18	3	0.01	0.08	17.11
surface fish	single click	0.01	1151	-45.28	258	21877	21619	2153	6158	11154		cavefish	serial click	0.18	3	0.01	0.08	17.11
surface fish	single click	0.01	6592	-47.97	301	21963	21662	3230	6546	10895		cavefish	serial click	0.49	5	0.01	0.11	10.12
surface fish	single click	0.01	1941	-42.23	301	21705	21404	1981	4435	10637		cavefish	serial click	0.3	26	0	0.01	85.36
surface fish	single click	0.02	6548	-29.51	129	21877	21748	4349	6976	12704
surface fish	single click	0.04	6549	-49.28	344	21963	21619	4392	7062	12532
surface fish	single click	0.04	367	-54.82	129	19422	19293	1851	4478	10120
surface fish	single click	0.01	395	-55.36	129	21920	21791	2239	4909	9991
surface fish	single click	0.03	940	-53.66	172	21662	21490	1507	4478	9646
surface fish	single click	0.01	1266	-41.53	559	14814	14255	1378	2024	7838
surface fish	single click	0.01	880	-54.93	129	21447	21317	2799	6589	11326
surface fish	single click	0.01	1205	-50.26	129	21662	21533	1938	3746	11283
surface fish	single click	0.01	1816	-56.53	215	21963	21748	1722	3186	9603
surface fish	single click	0.01	990	-29.29	344	21705	21360	1851	6287	9819
surface fish	single click	0.01	6585	-42.76	215	21963	21748	4909	7106	12919
surface fish	single click	0.02	645	-51.58	129	21920	21791	2239	6546	10594
surface fish	single click	0.01	909	-51.37	258	20973	20714	1033	1851	8441
surface fish	single click	0.01	341	-50.64	172	21447	21274	1894	3962	10206
surface fish	single click	0.01	6344	-43.21	258	21963	21705	5943	6933	11584
surface fish	single click	0.01	6545	-38.94	387	21877	21490	5168	8397	11929
surface fish	single click	0.01	185	-50.39	129	5168	5038	1335	3488	8957
surface fish	single click	0.01	3308	-55.14	258	21662	21404	2239	4780	11068
surface fish	single click	0.01	1159	-39.45	129	2325	2196	1076	1550	5641
surface fish	single click	0.01	6537	-38	947	21920	20973	5168	7536	12446
surface fish	single click	0.01	230	-53.31	129	21791	21662	1550	3962	9603
surface fish	single click	0.03	6419	-49.62	172	21963	21791	5383	6847	10680
surface fish	single click	0.01	6502	-45.96	172	21963	21791	5555	6933	10895
surface fish	single click	0.01	6497	-48.75	215	21963	21748	4651	7192	11541
surface fish	single click	0.04	2111	-50.57	129	21963	21834	2799	6373	10895
surface fish	single click	0.01	1985	-57.46	129	21963	21834	2239	5598	9776
surface fish	single click	0.01	6508	-50.9	172	21963	21791	5081	6804	10723
surface fish	single click	0.01	6548	-48.8	258	21963	21705	3100	6847	10335
surface fish	single click	0.01	6554	-53.14	129	21963	21834	5211	8785	12661
surface fish	single click	0.03	689	-54.42	129	21705	21576	1550	4952	9776
surface fish	single click	0.01	6463	-52.4	129	21920	21791	3186	6718	11800
surface fish	single click	0.01	270	-52.56	129	19121	18992	2239	4565	10206
surface fish	single click	0.01	2150	-34.31	301	21963	21662	4177	6761	12187
surface fish	single click	0.01	1730	-52.32	129	21963	21834	2713	5727	11584
surface fish	single click	0.01	1986	-48.85	129	21834	21705	2239	3574	10034
surface fish	single click	0.01	383	-51.73	129	13738	13609	1378	3531	9173
surface fish	single click	0.01	1760	-53.14	129	21274	21145	1808	3402	9388
surface fish	single click	0.01	1800	-55.69	172	21274	21102	1851	4435	9905
surface fish	single click	0.01	6316	-55.25	129	21963	21834	4608	7019	11068
surface fish	single click	0.01	6431	-55.81	129	21963	21834	4995	6804	11068
surface fish	single click	0.01	6677	-47.55	172	21963	21791	4995	6976	11111
surface fish	single click	0.01	1699	-55.69	129	21748	21619	1722	3703	9560
surface fish	single click	0.01	3731	-50.45	129	21963	21834	3316	6373	11240
surface fish	single click	0.02	214	-56.79	129	21963	21834	2067	5168	9948
surface fish	single click	0.01	1719	-43.12	215	14384	14168	1550	2110	7192
surface fish	single click	0.01	1547	-58.35	129	21963	21834	2110	5512	10163
surface fish	single click	0.01	752	-55.69	129	21963	21834	2928	6675	11671
surface fish	single click	0.01	649	-57.75	129	21360	21231	2368	5986	10077
surface fish	single click	0.01	470	-54.93	129	21877	21748	1464	4694	9991
surface fish	single click	0.01	6371	-36.72	947	21963	21016	5124	6933	12446
surface fish	single click	0.01	185	-56.92	129	21404	21274	2153	5254	10508
surface fish	single click	0.03	1139	-56.41	129	21920	21791	1679	5168	10077
surface fish	single click	0.02	781	-52.17	129	12532	12403	1033	2670	8957
surface fish	single click	0.01	1029	-55.69	172	21963	21791	1421	3359	9474
surface fish	single click	0.01	1842	-55.14	215	14341	14125	1808	3531	10077
surface fish	single click	0.01	1938	-51.73	172	14298	14125	1808	2885	8957
surface fish	single click	0.01	7059	-41.44	559	21963	21404	5469	7278	12187
surface fish	single click	0.04	1251	-54.62	129	21360	21231	1593	3014	9474
surface fish	single click	0.01	729	-48.5	129	21963	21834	2024	5297	10249
surface fish	single click	0.01	1676	-52.02	129	21576	21447	2497	6761	10422
surface fish	single click	0.01	822	-56.28	129	21963	21834	2497	5555	9862
cavefish	single click	0.01	1670	-45.35	120	17910	17780	1590	2280	9040
cavefish	single click	0.01	6580	-45.81	340	21960	21610	6280	8780	13390
cavefish	single click	0.01	730	-48.06	120	21960	21830	2710	5940	10290
cavefish	single click	0.01	6540	-51.3	170	21920	21740	5380	7060	12050
cavefish	single click	0.01	6580	-50.96	170	21870	21700	4820	7100	12360
cavefish	single click	0.01	2970	-51.44	120	21830	21700	2020	3400	9940
cavefish	single click	0.01	6595	-51.73	172	21920	21748	5900	8828	13092
cavefish	single click	0.01	6545	-51.03	172	21963	21791	4995	6804	10723
cavefish	single click	0.01	1720	-52.4	120	18000	17870	1630	2490	9250
cavefish	single click	0.01	600	-52.25	120	11110	10980	1370	5160	10200
cavefish	single click	0.01	730	-54.93	120	21870	21740	2280	5900	10160
cavefish	single click	0.01	640	-54.72	170	21960	21790	1890	5340	9730
cavefish	single click	0.01	900	-52.48	120	21960	21830	1980	5680	9810
cavefish	single click	0.01	1729	-52.72	172	18087	17915	1593	2110	9000
cavefish	single click	0.01	1002	-54.62	172	14599	14427	1248	2368	8225
cavefish	single click	0.01	2798	-35.52	387	19595	19207	2540	3445	12661
cavefish	single click	0.02	1740	-28.56	602	14384	13781	1765	2540	9689
cavefish	single click	0.01	337	-55.81	129	21963	21834	2411	4909	9991
cavefish	single click	0.01	267	-56.53	129	21963	21834	2584	5512	10335
cavefish	single click	0.01	198	-57.05	129	21490	21360	1765	4651	9388
cavefish	single click	0.01	182	-55.58	129	11843	11714	1248	3746	9302
cavefish	single click	0.01	1998	-46.95	215	18131	17915	1765	2325	9302
cavefish	single click	0.01	1328	-44.55	344	14771	14427	1292	1765	7062
cavefish	single click	0.01	1509	-55.14	129	14599	14470	1507	2540	8182
cavefish	single click	0.01	2241	-48.01	172	20930	20758	2584	4048	12101
cavefish	single click	0.01	1803	-40.38	559	17872	17312	2153	4263	11068
cavefish	single click	0.01	1862	-53.75	172	21920	21748	2196	4608	10723
cavefish	single click	0.01	1500	-47.83	210	14590	14380	1330	2020	8350
cavefish	single click	0.01	730	-48.35	120	21960	21830	2620	5850	10290
cavefish	single click	0.01	600	-55.47	120	21830	21700	2410	6070	10590
cavefish	single click	0.01	600	-58.19	120	21790	21660	2150	5250	9940
cavefish	single click	0.01	943	-53.94	129	21920	21791	3100	6373	10163
cavefish	single click	0.01	6505	-59.51	258	21963	21705	3014	6503	10379
cavefish	single click	0.01	319	-58.66	172	21920	21748	2713	6287	10163
cavefish	single click	0.01	6422	-49.67	172	21963	21791	5211	7062	11283
cavefish	single click	0.01	6578	-54.42	129	21920	21791	3445	6675	11068
cavefish	single click	0.01	6549	-53.05	258	21963	21705	5598	7536	12919
cavefish	single click	0.01	6384	-53.22	129	21963	21834	4952	6933	11843
cavefish	single click	0.01	1800	-47.64	120	17950	17820	1370	2110	8350
cavefish	single click	0.01	510	-56.16	170	21870	21700	2450	6630	10500
cavefish	single click	0.01	510	-56.28	120	21870	21740	3660	6840	11020
cavefish	single click	0.01	1550	-51.1	120	21830	21700	2320	5120	11280
cavefish	single click	0.01	250	-43.68	170	5340	5160	1200	4900	9900
cavefish	single click	0.01	210	-48.3	120	21960	21830	1500	6150	9810
cavefish	single click	0.01	210	-46.99	120	6540	6410	430	3270	8950
cavefish	single click	0.01	210	-49.96	120	4560	4430	940	3480	8820
cavefish	single click	0.02	1290	-49.96	120	18770	18640	1420	2750	9080
cavefish	single click	0.01	170	-47.78	120	3960	3830	1110	3010	8520
cavefish	single click	0.01	1160	-52.48	170	10290	10120	1240	2540	7270
cavefish	single click	0.01	990	-55.36	120	14770	14640	1290	2750	8220
cavefish	single click	0.01	1240	-38.36	340	2110	1760	1290	1590	7360
cavefish	single click	0.01	1850	-46.58	120	18340	18210	1070	1980	6580
cavefish	single click	0.01	1890	-45.6	340	18640	18300	2190	4090	11320
cavefish	single click	0.01	2790	-29.13	1030	19290	18260	2540	3400	12740
cavefish	single click	0.01	1500	-50.02	120	17610	17480	1500	1980	8780
cavefish	single click	0.02	1760	-53.05	120	17950	17820	1420	1980	7830
cavefish	single click	0.01	6670	-52.4	120	21700	21570	4690	7010	11240
cavefish	single click	0.02	210	-44.46	120	2020	1890	1110	1890	7100
cavefish	single click	0.01	340	-56.28	120	21740	21610	2150	4900	9940
cavefish	single click	0.01	380	-55.25	120	21660	21530	2540	5810	10590
cavefish	single click	0.01	1110	-46.95	120	13600	13470	1160	2110	8870
cavefish	single click	0.01	510	-55.58	120	21960	21830	2580	6020	9860
cavefish	single click	0.01	380	-54.72	120	21140	21010	1460	2840	9380
cavefish	single click	0.01	6458	-44.98	301	21963	21662	3746	6847	12144
cavefish	single click	0.01	6545	-28.79	602	21963	21360	4048	6847	12058
cavefish	single click	0.01	1078	-48.5	258	21834	21576	1679	5469	9733
cavefish	single click	0.01	6895	-56.04	215	21963	21748	3100	6589	10292
cavefish	single click	0.01	1800	-52.48	120	21310	21180	1890	5720	9990
cavefish	single click	0.01	1590	-54.72	210	18040	17820	1670	2970	9380
cavefish	single click	0.01	1590	-52.4	120	18640	18510	1670	2920	9640
cavefish	single click	0.01	2060	-56.66	120	19460	19330	1980	2970	9430
cavefish	single click	0.01	609	-52.64	129	21533	21404	2971	5469	10938
cavefish	single click	0.01	913	-54.32	129	21963	21834	2368	6201	10077
cavefish	single click	0.01	1649	-55.25	129	19681	19552	1679	3574	9474
cavefish	single click	0.01	389	-56.53	129	21576	21447	1765	4306	9733
cavefish	single click	0.01	1761	-58.82	129	21791	21662	1808	3273	9776
cavefish	single click	0.02	184	-46.7	129	4177	4048	1119	2196	7192
cavefish	single click	0.01	216	-47.55	129	5211	5081	1033	3919	8785
cavefish	single click	0.01	2111	-49.56	129	21490	21360	1938	2928	9776
cavefish	single click	0.01	2894	-51.1	129	21705	21576	2670	4522	10379
cavefish	single click	0.02	210	-42.97	129	14211	14082	1248	2024	6632
cavefish	single click	0.01	1120	-39.83	172	2153	1981	1119	1765	6546
cavefish	single click	0.01	181	-52.72	129	6804	6675	990	3488	8914
cavefish	single click	0.01	6588	-43.94	344	21963	21619	4694	6761	11455
cavefish	single click	0.01	1615	-56.04	129	17872	17743	1378	3057	9130
cavefish	single click	0.02	393	-50.2	129	7235	7106	818	2024	7149
cavefish	single click	0.02	171	-53.05	129	7278	7149	1378	3273	9087
cavefish	single click	0.01	561	-55.92	129	21705	21576	1938	5038	9733
cavefish	single click	0.01	6493	-54.32	129	21834	21705	4478	6804	11240
surface fish	sharp click	0.01	248	-35.5	129	2110	1981	344	1033	3617
surface fish	sharp click	0.01	281	-47.29	129	9733	9603	947	3186	9216
surface fish	sharp click	0.01	491	-34.51	129	2024	1894	516	861	2325
surface fish	sharp click	0.01	474	-36.21	129	2196	2067	473	775	2024
surface fish	sharp click	0.01	342	-38.99	129	3143	3014	646	1421	4737
surface fish	sharp click	0.01	192	-47.78	129	5512	5383	689	1248	6330
surface fish	sharp click	0.01	433	-39.06	129	2024	1894	516	904	4909
surface fish	sharp click	0.01	512	-43.29	129	7106	6976	559	1550	6416
surface fish	sharp click	0.01	436	-48.7	129	9388	9259	775	2885	8613
surface fish	sharp click	0.01	210	-42.26	129	3531	3402	430	1292	5383
surface fish	sharp click	0.01	441	-42.55	172	1981	1808	516	1076	4780
surface fish	sharp click	0.01	228	-38.91	129	1808	1679	387	775	4909
surface fish	sharp click	0.01	214	-36.65	129	1593	1464	344	732	2971
surface fish	sharp click	0.01	410	-42.99	129	4823	4694	904	1679	6416
surface fish	sharp click	0.01	456	-38.49	129	21705	21576	1205	2153	9345
surface fish	sharp click	0.01	371	-37.5	129	2024	1894	646	1076	3574
surface fish	sharp click	0.01	385	-31.43	129	3789	3660	559	1507	3703
surface fish	sharp click	0.01	515	-33.01	215	2497	2282	732	1593	4392
surface fish	sharp click	0.01	548	-35.43	129	2067	1938	559	904	4608
surface fish	sharp click	0.01	237	-39.26	129	1335	1205	387	904	5943
surface fish	sharp click	0.01	392	-42.83	129	3832	3703	559	1248	6072
surface fish	sharp click	0.01	203	-45.21	129	6115	5986	430	1292	7062
surface fish	sharp click	0.01	270	-43.12	172	1507	1335	344	1378	5943
surface fish	sharp click	0.01	172	-50.39	129	6933	6804	1033	1851	7019
surface fish	sharp click	0.01	299	-45.56	129	9646	9517	1248	1938	7019
surface fish	sharp click	0.01	562	-49.85	129	21059	20930	861	2024	8354
surface fish	sharp click	0.02	175	-46.27	129	5943	5814	1076	1765	6244
surface fish	sharp click	0.01	213	-34.47	129	947	818	301	732	4780
surface fish	sharp click	0.01	240	-34.31	129	2153	2024	387	904	2282
surface fish	sharp click	0.01	336	-34.69	129	14125	13996	732	1464	4306
surface fish	sharp click	0.01	1156	-35.02	129	2153	2024	1033	1421	4091
surface fish	sharp click	0.02	443	-39.74	129	1550	1421	473	689	6072
surface fish	sharp click	0.01	167	-44.59	129	7062	6933	646	1292	6632
surface fish	sharp click	0.01	422	-35.29	129	861	732	430	559	2153
surface fish	sharp click	0.01	206	-37.95	129	1378	1248	301	602	3014
surface fish	sharp click	0.01	439	-33.3	129	1248	1119	473	818	2584
surface fish	sharp click	0.01	448	-39.31	172	1981	1808	559	1033	4737
surface fish	sharp click	0.01	765	-51.16	129	9905	9776	990	2756	8957
surface fish	sharp click	0.01	781	-57.05	129	21963	21834	1722	4737	9474
surface fish	sharp click	0.01	277	-44.59	129	2153	2024	387	1679	6029
surface fish	sharp click	0.01	216	-38.77	129	1938	1808	344	732	4952
surface fish	sharp click	0.03	278	-36.19	129	1765	1636	344	861	3402
surface fish	sharp click	0.01	346	-49.96	129	21447	21317	1248	2799	9000
surface fish	sharp click	0.02	195	-30.17	129	818	689	258	387	1808
surface fish	sharp click	0.05	346	-38.61	129	1679	1550	387	1292	6029
surface fish	sharp click	0.01	457	-48.6	129	2110	1981	559	1808	7019
surface fish	sharp click	0.02	240	-47.64	129	2928	2799	559	2153	7019
surface fish	sharp click	0.02	176	-27.51	129	904	775	215	430	1593
surface fish	sharp click	0.01	247	-43.32	129	2799	2670	775	1421	5641
surface fish	sharp click	0.01	256	-42.09	129	1722	1593	430	1162	4909
surface fish	sharp click	0.01	235	-32.51	129	4005	3876	646	1464	3316
surface fish	sharp click	0.01	340	-33.56	129	1765	1636	430	1162	3402
surface fish	sharp click	0.01	270	-52.48	129	10335	10206	646	3057	8268
surface fish	sharp click	0.01	343	-48.3	129	5469	5340	473	2971	7062
surface fish	sharp click	0.01	438	-46.99	129	9130	9000	646	1421	6976
surface fish	sharp click	0.01	367	-40.93	129	3402	3273	473	1248	6546
surface fish	sharp click	0.01	506	-46.58	129	9087	8957	646	1292	6460
surface fish	sharp click	0.01	440	-49.96	129	9819	9689	646	1378	6589
surface fish	sharp click	0.01	398	-44.81	172	6546	6373	602	1464	6460
surface fish	sharp click	0.01	241	-40.62	129	2928	2799	430	818	3617
surface fish	sharp click	0.01	276	-43.51	172	14427	14255	990	1894	6847
surface fish	sharp click	0.01	402	-30.79	172	2067	1894	516	904	1981
surface fish	sharp click	0.01	210	-34.24	129	1636	1507	301	1033	3445
surface fish	sharp click	0.01	192	-35.62	129	4737	4608	732	1722	4177
surface fish	sharp click	0.01	308	-39.7	129	1938	1808	473	1033	6330
surface fish	sharp click	0.01	234	-32.92	129	3057	2928	344	1765	6330
surface fish	sharp click	0.01	223	-34.93	129	1119	990	387	732	1981
surface fish	sharp click	0.02	240	-49.28	172	6287	6115	516	2196	7019
surface fish	sharp click	0.01	332	-36.74	129	1765	1636	344	775	3100
surface fish	sharp click	0.01	512	-51.65	215	14125	13910	1162	2885	8957
surface fish	sharp click	0.01	262	-43.71	172	2239	2067	732	1636	5340
surface fish	sharp click	0.01	191	-50.64	129	6029	5900	818	2454	7278
surface fish	sharp click	0.01	349	-30.7	129	1636	1507	387	861	2024
surface fish	sharp click	0.01	234	-33.26	129	1292	1162	301	775	2239
surface fish	sharp click	0.01	478	-53.22	129	21920	21791	1292	2885	9087
surface fish	sharp click	0.01	413	-51.16	129	6589	6460	775	1636	6632
surface fish	sharp click	0.02	509	-56.79	129	21188	21059	1335	4435	9431
surface fish	sharp click	0.01	513	-47.6	129	10981	10852	602	1248	6976
surface fish	sharp click	0.01	263	-46.46	172	2627	2454	861	3746	9000
surface fish	sharp click	0.01	228	-28.67	129	947	818	344	559	1033
cavefish	sharp click	0.01	874	-50.57	172	14771	14599	1033	2067	8785
cavefish	sharp click	0.02	1110	-45.53	129	8914	8785	990	1464	6847
cavefish	sharp click	0.02	467	-31.11	129	2756	2627	516	1076	2627
cavefish	sharp click	0.01	258	-43.59	129	9646	9517	732	2282	9043
cavefish	sharp click	0.01	199	-20.87	129	602	473	258	473	2024
cavefish	sharp click	0.02	876	-50.96	172	14771	14599	1033	2153	8957
cavefish	sharp click	0.01	194	-17.85	129	1248	1119	258	602	1421
cavefish	sharp click	0.01	193	-29.89	129	1335	1205	258	646	1765
cavefish	sharp click	0.01	221	-25.8	129	990	861	301	559	1033
cavefish	sharp click	0.01	247	-37.98	129	1248	1119	344	732	6287
cavefish	sharp click	0.02	220	-46	129	1119	990	344	1593	6933
cavefish	sharp click	0.02	242	-40.42	129	2153	2024	344	947	4608
cavefish	sharp click	0.02	195	-36.54	129	689	559	258	430	3273
cavefish	sharp click	0.02	226	-34.94	129	1162	1033	301	732	4651
cavefish	sharp click	0.01	293	-43.15	129	1292	1162	344	947	5168
cavefish	sharp click	0.01	292	-36.96	129	1292	1162	344	732	5555
cavefish	sharp click	0.02	1079	-42.16	129	1981	1851	775	1119	5168
cavefish	sharp click	0.02	384	-38.63	172	1981	1808	430	1076	6373
cavefish	sharp click	0.02	221	-32.43	129	1981	1851	387	818	2067
cavefish	sharp click	0.01	250	-36.02	129	1335	1205	344	689	4349
cavefish	sharp click	0.01	390	-39.65	215	1765	1550	516	1205	6373
cavefish	sharp click	0.02	263	-40.66	172	1421	1248	387	1248	5124
cavefish	sharp click	0.01	229	-33.47	129	1378	1248	301	559	4694
cavefish	sharp click	0.01	256	-37.13	129	516	387	301	602	4306
cavefish	sharp click	0.02	224	-35.49	172	1335	1162	301	473	3057
cavefish	sharp click	0.03	247	-45.11	172	6761	6589	1119	1851	7192
cavefish	sharp click	0.03	237	-39.12	172	387	215	301	1335	6546
cavefish	sharp click	0.01	216	-22.97	129	1076	947	301	559	1076
cavefish	sharp click	0.01	332	-41.92	129	2024	1894	430	990	6029
cavefish	sharp click	0.03	221	-42.73	172	1421	1248	387	1894	6460
cavefish	sharp click	0.02	245	-48.7	129	13652	13522	1205	2670	8914
cavefish	sharp click	0.01	638	-50.77	172	6503	6330	775	1550	6503
cavefish	sharp click	0.01	229	-36.58	172	1550	1378	301	1378	4995
cavefish	sharp click	0.01	257	-40.82	172	1033	861	344	818	4694
cavefish	sharp click	0.01	229	-30.86	129	2282	2153	732	1205	2627
cavefish	sharp click	0.03	188	-34.06	129	1335	1205	301	516	3230
cavefish	sharp click	0.01	354	-30.31	129	861	732	344	473	1593
cavefish	sharp click	0.01	231	-30.78	129	1507	1378	344	559	1378
cavefish	sharp click	0.02	249	-29.67	129	1248	1119	301	602	3531
cavefish	sharp click	0.01	379	-32.29	129	1335	1205	387	904	1981
cavefish	sharp click	0.01	223	-24.28	129	861	732	301	430	818
cavefish	sharp click	0.01	228	-28.89	129	1981	1851	430	947	1894
cavefish	sharp click	0.02	365	-31.78	129	1335	1205	344	646	1248
cavefish	sharp click	0.01	368	-29.11	129	2239	2110	473	1033	2196
cavefish	sharp click	0.02	269	-41.51	129	7278	7149	430	732	6503
cavefish	sharp click	0.02	257	-35.21	129	1335	1205	387	775	3617
cavefish	sharp click	0.01	204	-29.23	129	1421	1292	301	516	1765
cavefish	sharp click	0.01	253	-37.62	172	1679	1507	430	947	4263
cavefish	sharp click	0.01	269	-39.26	129	1378	1248	387	775	5340
cavefish	sharp click	0.03	175	-36.17	129	2627	2497	559	1335	3488
cavefish	sharp click	0.03	196	-39.02	129	1464	1335	258	1292	5641
cavefish	sharp click	0.01	244	-43.91	172	1464	1292	344	1335	5469
cavefish	sharp click	0.01	265	-35.73	129	1378	1248	344	473	3531
cavefish	sharp click	0.01	220	-33.67	129	1421	1292	344	947	2239
cavefish	sharp click	0.01	240	-32.22	129	1162	1033	301	775	2842
cavefish	sharp click	0.01	1111	-52.8	129	7149	7019	1076	2885	8096
cavefish	sharp click	0.02	181	-36.21	129	818	689	258	732	5340
cavefish	sharp click	0.01	553	-40.52	172	14298	14125	904	1808	4866
cavefish	sharp click	0.03	245	-31.43	172	1335	1162	301	732	2885
cavefish	sharp click	0.01	1240	-40.05	129	5081	4952	1119	1550	5857
cavefish	sharp click	0.01	592	-37.55	172	2971	2799	602	1076	3531
cavefish	sharp click	0.01	264	-35.16	129	1292	1162	387	602	2842
cavefish	sharp click	0.01	215	-35.64	129	1938	1808	301	473	1894
cavefish	sharp click	0.02	198	-36.83	129	1981	1851	387	732	3962
cavefish	sharp click	0.01	344	-24.63	172	1248	1076	387	646	1248
cavefish	sharp click	0.02	188	-34.56	129	1292	1162	387	646	2110
cavefish	sharp click	0.02	373	-25.87	129	1981	1851	430	818	1292
cavefish	sharp click	0.02	198	-35.02	129	1765	1636	301	947	4995
cavefish	sharp click	0.02	286	-40.8	129	2282	2153	473	1162	6244
cavefish	sharp click	0.01	645	-45.81	129	14298	14168	775	1636	6158
cavefish	sharp click	0.01	1087	-38.86	129	3617	3488	1162	1808	7321
cavefish	sharp click	0.02	231	-32.52	129	1378	1248	344	904	2670
cavefish	sharp click	0.01	1161	-46	129	9733	9603	1119	1981	8871
cavefish	sharp click	0.01	360	-48.2	129	4005	3876	1119	1851	6890
cavefish	sharp click	0.01	329	-33.05	129	1894	1765	387	904	2756
cavefish	sharp click	0.01	197	-36.07	129	818	689	301	646	6287
cavefish	sharp click	0.01	229	-20.28	129	516	387	258	344	473
cavefish	sharp click	0.01	333	-48.06	129	14255	14125	904	2670	9259
cavefish	sharp click	0.02	372	-27.59	129	1248	1119	387	473	1248
cavefish	sharp click	0.01	219	-47.2	129	9431	9302	732	1808	6761
cavefish	sharp click	0.03	268	-25.78	129	1808	1679	301	387	1808
cavefish	sharp click	0.02	195	-45.04	129	1335	1205	301	1205	6158
cavefish	sharp click	0.03	195	-43.82	129	4522	4392	473	947	6287
cavefish	sharp click	0.01	229	-36.1	129	646	516	301	516	4177
cavefish	sharp click	0.02	223	-38.63	129	1205	1076	344	775	6546
cavefish	sharp click	0.01	162	-36.28	129	602	473	215	559	3574
cavefish	sharp click	0.01	230	-29.66	129	732	602	301	430	1162
cavefish	sharp click	0.01	224	-29.77	129	775	646	258	387	1808
cavefish	sharp click	0.01	233	-27.84	129	818	689	301	430	1205
cavefish	sharp click	0.02	405	-41.36	172	1938	1765	516	818	5124
cavefish	sharp click	0.01	219	-31.22	129	1335	1205	301	732	2067
cavefish	sharp click	0.02	424	-36.26	129	1119	990	430	559	4177
cavefish	sharp click	0.01	243	-30.88	129	1507	1378	344	775	1507
cavefish	sharp click	0.01	332	-40.07	86	2325	2239	473	1205	5168
cavefish	sharp click	0.02	173	-35.92	129	861	732	344	689	4823
cavefish	sharp click	0.01	454	-43.29	129	4995	4866	516	1464	4909
cavefish	sharp click	0.01	378	-34.54	129	3143	3014	430	861	1851
cavefish	sharp click	0.01	215	-32.93	129	516	387	258	430	1894
cavefish	sharp click	0.02	284	-37.43	129	1981	1851	430	1421	6373
cavefish	sharp click	0.01	238	-27.08	129	1162	1033	301	430	1119

## Sheet: Fig 2c
Panel c
Population	Sound type	Duration (s)	Peak frequency (Hz)	Peak amplitude (Hz)	Min frequency (Hz)	Max frequency (Hz)	Bandwidth	Quartile 25	Quartile 50	Quartile 75
Lab surface fish	single cloc	0.01	177	-38.81	129	861	732	301	559	2842
Lab surface fish	single cloc	0.01	232	-33.81	129	602	473	301	473	3445
Lab surface fish	single cloc	0.02	273	-37.28	129	1421	1292	344	602	1981
Lab surface fish	single cloc	0.02	174	-33.32	129	344	215	215	473	5555
Lab surface fish	single cloc	0.01	189	-29.5	129	473	344	215	301	1507
Lab surface fish	single cloc	0.01	188	-21.5	129	387	258	215	258	344
Lab surface fish	single cloc	0.01	226	-43.15	129	732	602	301	1550	6589
Lab surface fish	single cloc	0.02	297	-49.23	129	5211	5081	516	3488	9000
Lab surface fish	single cloc	0.02	252	-47.87	129	4694	4565	473	3445	8957
Lab surface fish	single cloc	0.01	237	-41.47	129	1636	1507	344	602	4263
Lab surface fish	single cloc	0.01	221	-49.17	172	6029	5857	559	3789	8828
Lab surface fish	single cloc	0.01	215	-39.58	129	1248	1119	301	818	4823
Lab surface fish	single cloc	0.01	214	-41.2	129	861	732	387	602	3186
Lab surface fish	single cloc	0.01	220	-31.81	129	861	732	258	430	3143
Lab surface fish	single cloc	0.01	227	-27.39	129	387	258	258	301	1765
Lab surface fish	single cloc	0.02	272	-30.5	129	861	732	301	387	1248
Lab surface fish	single cloc	0.01	187	-33.53	129	430	301	215	344	3617
Lab surface fish	single cloc	0.01	239	-34.97	129	904	775	301	387	1335
Lab surface fish	single cloc	0.02	216	-39.72	172	861	689	301	1378	6632
Lab surface fish	single cloc	0.01	178	-35.5	129	473	344	215	430	4694
Lab surface fish	single cloc	0.01	216	-37.82	129	430	301	258	387	5900
Lab surface fish	single cloc	0.02	222	-39.67	129	473	344	301	1593	6373
Lab surface fish	single cloc	0.02	190	-31.76	129	430	301	215	301	2540
Lab surface fish	single cloc	0.03	194	-25.91	129	473	344	215	258	430
Lab surface fish	single cloc	0.02	194	-42.21	129	602	473	344	732	6115
Lab surface fish	single cloc	0.02	191	-40.07	129	516	387	258	473	5254
Lab surface fish	single cloc	0.01	290	-38.73	129	516	387	344	602	6158
Lab surface fish	single cloc	0.01	260	-25.25	129	473	344	258	344	516
Lab surface fish	single cloc	0.01	222	-37.94	129	559	430	301	473	4737
Lab surface fish	single cloc	0.02	174	-33.54	129	344	215	215	301	5211
Lab surface fish	single cloc	0.01	199	-25.33	129	473	344	215	301	387
Lab surface fish	single cloc	0.03	203	-38.6	129	387	258	258	990	5555
Lab surface fish	single cloc	0.01	196	-49.12	129	6287	6158	516	2411	7192
Lab surface fish	single cloc	0.03	233	-38.21	129	387	258	258	1292	6072
Lab surface fish	single cloc	0.02	252	-37.39	129	430	301	301	387	5469
Lab surface fish	single cloc	0.01	196	-49.45	129	7106	6976	689	3402	8957
Lab surface fish	single cloc	0.01	227	-40.02	129	1550	1421	301	689	4091
Lab surface fish	single cloc	0.02	209	-44.68	129	1378	1248	301	2756	7149
Lab surface fish	single cloc	0.01	250	-40.48	129	473	344	301	1765	6158
Lab surface fish	single cloc	0.01	228	-44.75	129	516	387	344	1808	6632
Lab surface fish	single cloc	0.01	245	-52.8	129	16193	16063	1550	4478	9603
Lab surface fish	single cloc	0.03	179	-51.65	129	7321	7192	1464	4220	9345
Lab surface fish	single cloc	0.01	209	-42.26	129	689	559	301	1679	6416
Lab surface fish	single cloc	0.02	175	-42.48	129	1593	1464	258	1679	6632
Lab surface fish	single cloc	0.01	263	-50.64	129	9259	9130	602	3273	8828
Lab surface fish	single cloc	0.01	333	-51.65	129	7235	7106	646	3100	7321
Lab surface fish	single cloc	0.01	195	-54.93	129	11369	11240	1464	3962	9345
Lab surface fish	single cloc	0.01	289	-41.76	129	1679	1550	301	430	4565
Lab surface fish	single cloc	0.01	168	-43.57	129	732	602	301	1119	6416
Lab surface fish	single cloc	0.01	199	-52.25	129	10292	10163	904	3832	8914
Lab surface fish	single cloc	0.01	226	-38.28	129	516	387	301	430	4823
Lab surface fish	single cloc	0.01	219	-45.81	129	1722	1593	344	1851	6675
Lab surface fish	single cloc	0.01	292	-40.28	129	516	387	301	430	4392
Lab surface fish	single cloc	0.01	219	-39.01	129	646	516	301	473	5168
Lab surface fish	single cloc	0.01	199	-42.38	129	602	473	301	1205	6373
Lab surface fish	single cloc	0.01	221	-43.91	129	1335	1205	344	2153	6503
Lab surface fish	single cloc	0.01	183	-42.48	129	602	473	344	1636	5986
Lab surface fish	single cloc	0.01	224	-38.79	129	646	516	301	430	4091
Lab surface fish	single cloc	0.01	222	-38.94	129	516	387	301	559	5038
Lab surface fish	single cloc	0.01	200	-45.85	129	4823	4694	344	2454	6890
Lab surface fish	single cloc	0.01	263	-36.32	129	861	732	301	430	1765
Lab surface fish	single cloc	0.01	161	-52.97	86	10379	10292	1378	4478	9646
Lab surface fish	single cloc	0.01	184	-50.7	129	6675	6546	646	3789	8957
Lab surface fish	single cloc	0.01	192	-50.32	129	5814	5684	602	3359	8311
Lab surface fish	single cloc	0.01	194	-45.6	129	4005	3876	387	3014	7278
Lab surface fish	single cloc	0.01	218	-43.1	129	646	516	344	1722	6201
Lab surface fish	single cloc	0.01	392	-42.18	129	775	646	430	1292	6072
Lab surface fish	single cloc	0.01	226	-50.77	129	5900	5770	1119	4651	9560
Lab surface fish	single cloc	0.01	178	-45.18	129	430	301	387	3143	7407
Lab surface fish	single cloc	0.01	222	-38.03	129	516	387	258	473	5383
Lab surface fish	single cloc	0.01	250	-29.68	129	646	516	258	344	818
Lab surface fish	single cloc	0.01	219	-38.25	129	646	516	258	516	5168
Lab surface fish	single cloc	0.01	234	-51.73	172	6675	6503	1033	4349	9388
Lab surface fish	single cloc	0.01	264	-45.46	129	5512	5383	344	1679	6503
Lab surface fish	single cloc	0.01	191	-45.81	129	4306	4177	387	3359	8828
Lab surface fish	single cloc	0.01	250	-54.32	129	9948	9819	1292	3617	9130
Lab surface fish	single cloc	0.02	199	-44.37	129	559	430	344	2713	7881
Lab surface fish	single cloc	0.01	233	-43.34	129	2239	2110	344	1679	6416
Lab surface fish	single cloc	0.02	232	-45.78	129	1205	1076	301	2799	6890
Lab surface fish	single cloc	0.02	259	-43.82	129	2024	1894	344	2282	7062
Lab surface fish	single cloc	0.01	229	-36.01	129	602	473	258	387	3359
Lab surface fish	single cloc	0.01	228	-42.21	129	1722	1593	344	861	5598
Lab cavefish	single cloc	0.02	210	-39.72	120	1550	1420	300	1240	6200
Lab cavefish	single cloc	0.02	170	-33.38	120	380	250	210	300	3480
Lab cavefish	single cloc	0.03	189	-35.33	129	904	775	301	602	3359
Lab cavefish	single cloc	0.01	260	-47.33	129	3014	2885	473	2799	8871
Lab cavefish	single cloc	0.01	181	-38.44	129	516	387	258	473	5598
Lab cavefish	single cloc	0.01	208	-38.82	129	559	430	258	473	5081
Lab cavefish	single cloc	0.01	194	-29.96	129	818	689	258	473	947
Lab cavefish	single cloc	0.01	181	-30.44	129	387	258	215	301	3402
Lab cavefish	single cloc	0.01	208	-28.45	129	473	344	215	301	861
Lab cavefish	single cloc	0.01	210	-36.83	120	430	300	250	380	4780
Lab cavefish	single cloc	0.01	210	-37.52	120	470	340	300	770	5510
Lab cavefish	single cloc	0.02	250	-43.07	120	990	860	340	940	6110
Lab cavefish	single cloc	0.02	250	-33.28	120	430	300	250	340	4900
Lab cavefish	single cloc	0.02	170	-30.35	120	550	430	210	300	900
Lab cavefish	single cloc	0.01	170	-40.52	120	550	430	250	1240	6240
Lab cavefish	single cloc	0.01	250	-34.46	120	430	300	300	380	4600
Lab cavefish	single cloc	0.01	210	-25.31	120	510	380	250	340	470
Lab cavefish	single cloc	0.01	210	-26.8	120	510	380	250	300	510
Lab cavefish	single cloc	0.01	202	-42.43	129	473	344	301	2282	7493
Lab cavefish	single cloc	0.01	180	-36.25	129	559	430	215	430	4220
Lab cavefish	single cloc	0.02	171	-43.02	129	387	258	301	3230	8828
Lab cavefish	single cloc	0.01	277	-42.04	129	775	646	344	904	5943
Lab cavefish	single cloc	0.03	209	-43.51	129	904	775	301	1292	6460
Lab cavefish	single cloc	0.01	191	-42.02	129	559	430	301	2799	7235
Lab cavefish	single cloc	0.02	220	-43.37	129	4005	3876	301	1894	6675
Lab cavefish	single cloc	0.01	217	-34.82	129	1205	1076	258	473	5038
Lab cavefish	single cloc	0.01	254	-42.99	129	2110	1981	344	1248	5770
Lab cavefish	single cloc	0.02	264	-37.89	129	516	387	301	1119	6201
Lab cavefish	single cloc	0.02	191	-36.25	129	775	646	301	430	2842
Lab cavefish	single cloc	0.02	184	-37.23	129	473	344	258	430	5340
Lab cavefish	single cloc	0.02	202	-31.08	129	387	258	215	301	3273
Lab cavefish	single cloc	0.01	210	-31.58	120	380	250	250	300	3180
Lab cavefish	single cloc	0.02	170	-44.18	120	1720	1590	640	3660	9130
Lab cavefish	single cloc	0.01	170	-46.23	120	4040	3910	380	1200	6330
Lab cavefish	single cloc	0.02	210	-42.89	120	380	250	300	3660	9560
Lab cavefish	single cloc	0.01	248	-38.03	172	516	344	301	732	5814
Lab cavefish	single cloc	0.01	198	-35.65	129	473	344	258	344	4177
Lab cavefish	single cloc	0.01	220	-44.71	129	1292	1162	301	2196	6933
Lab cavefish	single cloc	0.02	192	-51.58	129	10249	10120	1162	4349	9474
Lab cavefish	single cloc	0.01	207	-38.77	129	646	516	258	344	4823
Lab cavefish	single cloc	0.01	205	-32.69	129	516	387	258	301	3359
Lab cavefish	single cloc	0.01	227	-44.09	129	1938	1808	301	1851	6675
Lab cavefish	single cloc	0.01	170	-30.11	120	380	250	210	300	3100
Lab cavefish	single cloc	0.02	210	-34.99	120	510	380	250	340	3700
Lab cavefish	single cloc	0.01	210	-35.78	120	430	300	250	340	4780
Lab cavefish	single cloc	0.03	197	-31.01	129	473	344	215	301	2540
Lab cavefish	single cloc	0.01	210	-23.54	170	430	250	250	300	550
Lab cavefish	single cloc	0.01	170	-21.2	120	380	250	210	250	380
Lab cavefish	single cloc	0.02	170	-34.99	120	430	300	250	340	3140
Lab cavefish	single cloc	0.02	219	-31.25	129	516	387	258	344	1894
Lab cavefish	single cloc	0.02	169	-31.81	129	473	344	215	301	3445
Lab cavefish	single cloc	0.01	229	-36.65	129	430	301	258	387	5426
Lab cavefish	single cloc	0.04	162	-40.36	129	387	258	215	2196	7019
Lab cavefish	single cloc	0.03	168	-38.94	129	1248	1119	258	990	6158
Lab cavefish	single cloc	0.05	176	-43.94	86	3316	3230	301	3230	8785
Lab cavefish	single cloc	0.02	188	-38.16	129	516	387	258	646	5814
Lab cavefish	single cloc	0.02	197	-31.94	129	387	258	215	301	3402
Lab cavefish	single cloc	0.03	170	-32.1	120	470	340	210	300	2920
Lab cavefish	single cloc	0.03	170	-29.03	120	380	250	210	300	2020
Lab cavefish	single cloc	0.02	170	-33.91	120	340	210	210	510	5210
Lab cavefish	single cloc	0.01	170	-23.48	120	340	210	210	250	340
Lab cavefish	single cloc	0.02	170	-41.55	120	470	340	250	1720	7060
Lab cavefish	single cloc	0.02	210	-24.65	120	340	210	210	250	430
Lab cavefish	single cloc	0.02	250	-40.02	120	640	510	300	600	6110
Lab cavefish	single cloc	0.02	170	-38.01	120	380	250	210	1800	6710
Lab cavefish	single cloc	0.02	210	-36.65	120	380	250	250	380	5030
Lab cavefish	single cloc	0.01	170	-26.31	120	430	300	210	300	1460
Lab cavefish	single cloc	0.01	170	-31.34	120	340	210	210	250	3310
Lab cavefish	single cloc	0.03	250	-34.48	120	380	250	300	340	4900
Lab cavefish	single cloc	0.01	210	-29.85	120	510	380	250	380	1590
Lab cavefish	single cloc	0.02	170	-32	120	470	340	210	300	2620
Lab cavefish	single cloc	0.01	213	-18.56	129	990	861	301	473	818
Lab cavefish	single cloc	0.01	208	-31.65	129	387	258	215	301	2842
Lab cavefish	single cloc	0.01	190	-37.04	129	516	387	258	430	4522
Lab cavefish	single cloc	0.02	189	-38.19	129	387	258	258	602	5340
Lab cavefish	single cloc	0.01	196	-35.76	129	1205	1076	258	430	2282
Lab cavefish	single cloc	0.01	203	-35.3	129	387	258	258	301	4005
Lab cavefish	single cloc	0.02	170	-38.01	129	602	473	215	1464	6589
Lab cavefish	single cloc	0.02	200	-42.73	129	473	344	301	2239	7062
Lab cavefish	single cloc	0.01	224	-32.42	129	473	344	258	344	3143
Lab cavefish	single cloc	0.01	204	-36.47	129	387	258	258	301	4952
Lab cavefish	single cloc	0.01	268	-41.6	129	559	430	344	559	5512
Lab cavefish	single cloc	0.02	210	-36.35	120	600	470	250	380	3480
Lab cavefish	single cloc	0.01	210	-27.84	120	510	380	210	300	810
Lab cavefish	single cloc	0.03	210	-34.56	120	510	380	250	340	1160
Lab cavefish	single cloc	0.03	170	-33.21	120	300	170	210	640	5590
Lab cavefish	single cloc	0.01	210	-39.12	120	510	380	250	470	5900
Lab cavefish	single cloc	0.02	170	-37.49	120	380	250	250	1160	5900
Lab surface fish	single click	0.01	6506	-35.24	344	21963	21619	4823	6804	11412
Lab surface fish	single click	0.01	6588	-27.84	43	21963	21920	4780	7321	11068
Lab surface fish	single click	0.01	6543	-29.49	43	21963	21920	3273	7106	9991
Lab surface fish	single click	0.01	6590	-33.46	258	21920	21662	5426	7622	12015
Lab surface fish	single click	0.01	6625	-54.52	172	21963	21791	3531	6718	10809
Lab surface fish	single click	0.01	1851	-40.95	473	18131	17657	1593	2842	9819
Lab surface fish	single click	0.01	799	-56.04	172	21920	21748	2497	6503	11240
Lab surface fish	single click	0.01	807	-56.41	129	21102	20973	1894	5254	9819
Lab surface fish	single click	0.01	973	-56.92	129	21963	21834	2842	6546	10120
Lab surface fish	single click	0.01	2019	-47.29	172	18174	18001	2024	3273	10379
Lab surface fish	single click	0.01	1980	-52.64	172	20542	20370	2024	3789	10163
Lab surface fish	single click	0.01	6545	-52.72	129	21963	21834	3273	6632	10637
Lab surface fish	single click	0.01	6513	-46.99	129	21963	21834	3488	6675	12187
Lab surface fish	single click	0.01	1151	-45.28	258	21877	21619	2153	6158	11154
Lab surface fish	single click	0.01	6592	-47.97	301	21963	21662	3230	6546	10895
Lab surface fish	single click	0.01	1941	-42.23	301	21705	21404	1981	4435	10637
Lab surface fish	single click	0.02	6548	-29.51	129	21877	21748	4349	6976	12704
Lab surface fish	single click	0.04	6549	-49.28	344	21963	21619	4392	7062	12532
Lab surface fish	single click	0.04	367	-54.82	129	19422	19293	1851	4478	10120
Lab surface fish	single click	0.01	395	-55.36	129	21920	21791	2239	4909	9991
Lab surface fish	single click	0.03	940	-53.66	172	21662	21490	1507	4478	9646
Lab surface fish	single click	0.01	1266	-41.53	559	14814	14255	1378	2024	7838
Lab surface fish	single click	0.01	880	-54.93	129	21447	21317	2799	6589	11326
Lab surface fish	single click	0.01	1205	-50.26	129	21662	21533	1938	3746	11283
Lab surface fish	single click	0.01	1816	-56.53	215	21963	21748	1722	3186	9603
Lab surface fish	single click	0.01	990	-29.29	344	21705	21360	1851	6287	9819
Lab surface fish	single click	0.01	6585	-42.76	215	21963	21748	4909	7106	12919
Lab surface fish	single click	0.02	645	-51.58	129	21920	21791	2239	6546	10594
Lab surface fish	single click	0.01	909	-51.37	258	20973	20714	1033	1851	8441
Lab surface fish	single click	0.01	341	-50.64	172	21447	21274	1894	3962	10206
Lab surface fish	single click	0.01	6344	-43.21	258	21963	21705	5943	6933	11584
Lab surface fish	single click	0.01	6545	-38.94	387	21877	21490	5168	8397	11929
Lab surface fish	single click	0.01	185	-50.39	129	5168	5038	1335	3488	8957
Lab surface fish	single click	0.01	3308	-55.14	258	21662	21404	2239	4780	11068
Lab surface fish	single click	0.01	1159	-39.45	129	2325	2196	1076	1550	5641
Lab surface fish	single click	0.01	6537	-38	947	21920	20973	5168	7536	12446
Lab surface fish	single click	0.01	230	-53.31	129	21791	21662	1550	3962	9603
Lab surface fish	single click	0.03	6419	-49.62	172	21963	21791	5383	6847	10680
Lab surface fish	single click	0.01	6502	-45.96	172	21963	21791	5555	6933	10895
Lab surface fish	single click	0.01	6497	-48.75	215	21963	21748	4651	7192	11541
Lab surface fish	single click	0.04	2111	-50.57	129	21963	21834	2799	6373	10895
Lab surface fish	single click	0.01	1985	-57.46	129	21963	21834	2239	5598	9776
Lab surface fish	single click	0.01	6508	-50.9	172	21963	21791	5081	6804	10723
Lab surface fish	single click	0.01	6548	-48.8	258	21963	21705	3100	6847	10335
Lab surface fish	single click	0.01	6554	-53.14	129	21963	21834	5211	8785	12661
Lab surface fish	single click	0.03	689	-54.42	129	21705	21576	1550	4952	9776
Lab surface fish	single click	0.01	6463	-52.4	129	21920	21791	3186	6718	11800
Lab surface fish	single click	0.01	270	-52.56	129	19121	18992	2239	4565	10206
Lab surface fish	single click	0.01	2150	-34.31	301	21963	21662	4177	6761	12187
Lab surface fish	single click	0.01	1730	-52.32	129	21963	21834	2713	5727	11584
Lab surface fish	single click	0.01	1986	-48.85	129	21834	21705	2239	3574	10034
Lab surface fish	single click	0.01	383	-51.73	129	13738	13609	1378	3531	9173
Lab surface fish	single click	0.01	1760	-53.14	129	21274	21145	1808	3402	9388
Lab surface fish	single click	0.01	1800	-55.69	172	21274	21102	1851	4435	9905
Lab surface fish	single click	0.01	6316	-55.25	129	21963	21834	4608	7019	11068
Lab surface fish	single click	0.01	6431	-55.81	129	21963	21834	4995	6804	11068
Lab surface fish	single click	0.01	6677	-47.55	172	21963	21791	4995	6976	11111
Lab surface fish	single click	0.01	1699	-55.69	129	21748	21619	1722	3703	9560
Lab surface fish	single click	0.01	3731	-50.45	129	21963	21834	3316	6373	11240
Lab surface fish	single click	0.02	214	-56.79	129	21963	21834	2067	5168	9948
Lab surface fish	single click	0.01	1719	-43.12	215	14384	14168	1550	2110	7192
Lab surface fish	single click	0.01	1547	-58.35	129	21963	21834	2110	5512	10163
Lab surface fish	single click	0.01	752	-55.69	129	21963	21834	2928	6675	11671
Lab surface fish	single click	0.01	649	-57.75	129	21360	21231	2368	5986	10077
Lab surface fish	single click	0.01	470	-54.93	129	21877	21748	1464	4694	9991
Lab surface fish	single click	0.01	6371	-36.72	947	21963	21016	5124	6933	12446
Lab surface fish	single click	0.01	185	-56.92	129	21404	21274	2153	5254	10508
Lab surface fish	single click	0.03	1139	-56.41	129	21920	21791	1679	5168	10077
Lab surface fish	single click	0.02	781	-52.17	129	12532	12403	1033	2670	8957
Lab surface fish	single click	0.01	1029	-55.69	172	21963	21791	1421	3359	9474
Lab surface fish	single click	0.01	1842	-55.14	215	14341	14125	1808	3531	10077
Lab surface fish	single click	0.01	1938	-51.73	172	14298	14125	1808	2885	8957
Lab surface fish	single click	0.01	7059	-41.44	559	21963	21404	5469	7278	12187
Lab surface fish	single click	0.04	1251	-54.62	129	21360	21231	1593	3014	9474
Lab surface fish	single click	0.01	729	-48.5	129	21963	21834	2024	5297	10249
Lab surface fish	single click	0.01	1676	-52.02	129	21576	21447	2497	6761	10422
Lab surface fish	single click	0.01	822	-56.28	129	21963	21834	2497	5555	9862
Lab cavefish	single click	0.01	1670	-45.35	120	17910	17780	1590	2280	9040
Lab cavefish	single click	0.01	6580	-45.81	340	21960	21610	6280	8780	13390
Lab cavefish	single click	0.01	730	-48.06	120	21960	21830	2710	5940	10290
Lab cavefish	single click	0.01	6540	-51.3	170	21920	21740	5380	7060	12050
Lab cavefish	single click	0.01	6580	-50.96	170	21870	21700	4820	7100	12360
Lab cavefish	single click	0.01	2970	-51.44	120	21830	21700	2020	3400	9940
Lab cavefish	single click	0.01	6595	-51.73	172	21920	21748	5900	8828	13092
Lab cavefish	single click	0.01	6545	-51.03	172	21963	21791	4995	6804	10723
Lab cavefish	single click	0.01	1720	-52.4	120	18000	17870	1630	2490	9250
Lab cavefish	single click	0.01	600	-52.25	120	11110	10980	1370	5160	10200
Lab cavefish	single click	0.01	730	-54.93	120	21870	21740	2280	5900	10160
Lab cavefish	single click	0.01	640	-54.72	170	21960	21790	1890	5340	9730
Lab cavefish	single click	0.01	900	-52.48	120	21960	21830	1980	5680	9810
Lab cavefish	single click	0.01	1729	-52.72	172	18087	17915	1593	2110	9000
Lab cavefish	single click	0.01	1002	-54.62	172	14599	14427	1248	2368	8225
Lab cavefish	single click	0.01	2798	-35.52	387	19595	19207	2540	3445	12661
Lab cavefish	single click	0.02	1740	-28.56	602	14384	13781	1765	2540	9689
Lab cavefish	single click	0.01	337	-55.81	129	21963	21834	2411	4909	9991
Lab cavefish	single click	0.01	267	-56.53	129	21963	21834	2584	5512	10335
Lab cavefish	single click	0.01	198	-57.05	129	21490	21360	1765	4651	9388
Lab cavefish	single click	0.01	182	-55.58	129	11843	11714	1248	3746	9302
Lab cavefish	single click	0.01	1998	-46.95	215	18131	17915	1765	2325	9302
Lab cavefish	single click	0.01	1328	-44.55	344	14771	14427	1292	1765	7062
Lab cavefish	single click	0.01	1509	-55.14	129	14599	14470	1507	2540	8182
Lab cavefish	single click	0.01	2241	-48.01	172	20930	20758	2584	4048	12101
Lab cavefish	single click	0.01	1803	-40.38	559	17872	17312	2153	4263	11068
Lab cavefish	single click	0.01	1862	-53.75	172	21920	21748	2196	4608	10723
Lab cavefish	single click	0.01	1500	-47.83	210	14590	14380	1330	2020	8350
Lab cavefish	single click	0.01	730	-48.35	120	21960	21830	2620	5850	10290
Lab cavefish	single click	0.01	600	-55.47	120	21830	21700	2410	6070	10590
Lab cavefish	single click	0.01	600	-58.19	120	21790	21660	2150	5250	9940
Lab cavefish	single click	0.01	943	-53.94	129	21920	21791	3100	6373	10163
Lab cavefish	single click	0.01	6505	-59.51	258	21963	21705	3014	6503	10379
Lab cavefish	single click	0.01	319	-58.66	172	21920	21748	2713	6287	10163
Lab cavefish	single click	0.01	6422	-49.67	172	21963	21791	5211	7062	11283
Lab cavefish	single click	0.01	6578	-54.42	129	21920	21791	3445	6675	11068
Lab cavefish	single click	0.01	6549	-53.05	258	21963	21705	5598	7536	12919
Lab cavefish	single click	0.01	6384	-53.22	129	21963	21834	4952	6933	11843
Lab cavefish	single click	0.01	1800	-47.64	120	17950	17820	1370	2110	8350
Lab cavefish	single click	0.01	510	-56.16	170	21870	21700	2450	6630	10500
Lab cavefish	single click	0.01	510	-56.28	120	21870	21740	3660	6840	11020
Lab cavefish	single click	0.01	1550	-51.1	120	21830	21700	2320	5120	11280
Lab cavefish	single click	0.01	250	-43.68	170	5340	5160	1200	4900	9900
Lab cavefish	single click	0.01	210	-48.3	120	21960	21830	1500	6150	9810
Lab cavefish	single click	0.01	210	-46.99	120	6540	6410	430	3270	8950
Lab cavefish	single click	0.01	210	-49.96	120	4560	4430	940	3480	8820
Lab cavefish	single click	0.02	1290	-49.96	120	18770	18640	1420	2750	9080
Lab cavefish	single click	0.01	170	-47.78	120	3960	3830	1110	3010	8520
Lab cavefish	single click	0.01	1160	-52.48	170	10290	10120	1240	2540	7270
Lab cavefish	single click	0.01	990	-55.36	120	14770	14640	1290	2750	8220
Lab cavefish	single click	0.01	1240	-38.36	340	2110	1760	1290	1590	7360
Lab cavefish	single click	0.01	1850	-46.58	120	18340	18210	1070	1980	6580
Lab cavefish	single click	0.01	1890	-45.6	340	18640	18300	2190	4090	11320
Lab cavefish	single click	0.01	2790	-29.13	1030	19290	18260	2540	3400	12740
Lab cavefish	single click	0.01	1500	-50.02	120	17610	17480	1500	1980	8780
Lab cavefish	single click	0.02	1760	-53.05	120	17950	17820	1420	1980	7830
Lab cavefish	single click	0.01	6670	-52.4	120	21700	21570	4690	7010	11240
Lab cavefish	single click	0.02	210	-44.46	120	2020	1890	1110	1890	7100
Lab cavefish	single click	0.01	340	-56.28	120	21740	21610	2150	4900	9940
Lab cavefish	single click	0.01	380	-55.25	120	21660	21530	2540	5810	10590
Lab cavefish	single click	0.01	1110	-46.95	120	13600	13470	1160	2110	8870
Lab cavefish	single click	0.01	510	-55.58	120	21960	21830	2580	6020	9860
Lab cavefish	single click	0.01	380	-54.72	120	21140	21010	1460	2840	9380
Lab cavefish	single click	0.01	6458	-44.98	301	21963	21662	3746	6847	12144
Lab cavefish	single click	0.01	6545	-28.79	602	21963	21360	4048	6847	12058
Lab cavefish	single click	0.01	1078	-48.5	258	21834	21576	1679	5469	9733
Lab cavefish	single click	0.01	6895	-56.04	215	21963	21748	3100	6589	10292
Lab cavefish	single click	0.01	1800	-52.48	120	21310	21180	1890	5720	9990
Lab cavefish	single click	0.01	1590	-54.72	210	18040	17820	1670	2970	9380
Lab cavefish	single click	0.01	1590	-52.4	120	18640	18510	1670	2920	9640
Lab cavefish	single click	0.01	2060	-56.66	120	19460	19330	1980	2970	9430
Lab cavefish	single click	0.01	609	-52.64	129	21533	21404	2971	5469	10938
Lab cavefish	single click	0.01	913	-54.32	129	21963	21834	2368	6201	10077
Lab cavefish	single click	0.01	1649	-55.25	129	19681	19552	1679	3574	9474
Lab cavefish	single click	0.01	389	-56.53	129	21576	21447	1765	4306	9733
Lab cavefish	single click	0.01	1761	-58.82	129	21791	21662	1808	3273	9776
Lab cavefish	single click	0.02	184	-46.7	129	4177	4048	1119	2196	7192
Lab cavefish	single click	0.01	216	-47.55	129	5211	5081	1033	3919	8785
Lab cavefish	single click	0.01	2111	-49.56	129	21490	21360	1938	2928	9776
Lab cavefish	single click	0.01	2894	-51.1	129	21705	21576	2670	4522	10379
Lab cavefish	single click	0.02	210	-42.97	129	14211	14082	1248	2024	6632
Lab cavefish	single click	0.01	1120	-39.83	172	2153	1981	1119	1765	6546
Lab cavefish	single click	0.01	181	-52.72	129	6804	6675	990	3488	8914
Lab cavefish	single click	0.01	6588	-43.94	344	21963	21619	4694	6761	11455
Lab cavefish	single click	0.01	1615	-56.04	129	17872	17743	1378	3057	9130
Lab cavefish	single click	0.02	393	-50.2	129	7235	7106	818	2024	7149
Lab cavefish	single click	0.02	171	-53.05	129	7278	7149	1378	3273	9087
Lab cavefish	single click	0.01	561	-55.92	129	21705	21576	1938	5038	9733
Lab cavefish	single click	0.01	6493	-54.32	129	21834	21705	4478	6804	11240
Lab surface fish	sharp click	0.01	248	-35.5	129	2110	1981	344	1033	3617
Lab surface fish	sharp click	0.01	281	-47.29	129	9733	9603	947	3186	9216
Lab surface fish	sharp click	0.01	491	-34.51	129	2024	1894	516	861	2325
Lab surface fish	sharp click	0.01	474	-36.21	129	2196	2067	473	775	2024
Lab surface fish	sharp click	0.01	342	-38.99	129	3143	3014	646	1421	4737
Lab surface fish	sharp click	0.01	192	-47.78	129	5512	5383	689	1248	6330
Lab surface fish	sharp click	0.01	433	-39.06	129	2024	1894	516	904	4909
Lab surface fish	sharp click	0.01	512	-43.29	129	7106	6976	559	1550	6416
Lab surface fish	sharp click	0.01	436	-48.7	129	9388	9259	775	2885	8613
Lab surface fish	sharp click	0.01	210	-42.26	129	3531	3402	430	1292	5383
Lab surface fish	sharp click	0.01	441	-42.55	172	1981	1808	516	1076	4780
Lab surface fish	sharp click	0.01	228	-38.91	129	1808	1679	387	775	4909
Lab surface fish	sharp click	0.01	214	-36.65	129	1593	1464	344	732	2971
Lab surface fish	sharp click	0.01	410	-42.99	129	4823	4694	904	1679	6416
Lab surface fish	sharp click	0.01	456	-38.49	129	21705	21576	1205	2153	9345
Lab surface fish	sharp click	0.01	371	-37.5	129	2024	1894	646	1076	3574
Lab surface fish	sharp click	0.01	385	-31.43	129	3789	3660	559	1507	3703
Lab surface fish	sharp click	0.01	515	-33.01	215	2497	2282	732	1593	4392
Lab surface fish	sharp click	0.01	548	-35.43	129	2067	1938	559	904	4608
Lab surface fish	sharp click	0.01	237	-39.26	129	1335	1205	387	904	5943
Lab surface fish	sharp click	0.01	392	-42.83	129	3832	3703	559	1248	6072
Lab surface fish	sharp click	0.01	203	-45.21	129	6115	5986	430	1292	7062
Lab surface fish	sharp click	0.01	270	-43.12	172	1507	1335	344	1378	5943
Lab surface fish	sharp click	0.01	172	-50.39	129	6933	6804	1033	1851	7019
Lab surface fish	sharp click	0.01	299	-45.56	129	9646	9517	1248	1938	7019
Lab surface fish	sharp click	0.01	562	-49.85	129	21059	20930	861	2024	8354
Lab surface fish	sharp click	0.02	175	-46.27	129	5943	5814	1076	1765	6244
Lab surface fish	sharp click	0.01	213	-34.47	129	947	818	301	732	4780
Lab surface fish	sharp click	0.01	240	-34.31	129	2153	2024	387	904	2282
Lab surface fish	sharp click	0.01	336	-34.69	129	14125	13996	732	1464	4306
Lab surface fish	sharp click	0.01	1156	-35.02	129	2153	2024	1033	1421	4091
Lab surface fish	sharp click	0.02	443	-39.74	129	1550	1421	473	689	6072
Lab surface fish	sharp click	0.01	167	-44.59	129	7062	6933	646	1292	6632
Lab surface fish	sharp click	0.01	422	-35.29	129	861	732	430	559	2153
Lab surface fish	sharp click	0.01	206	-37.95	129	1378	1248	301	602	3014
Lab surface fish	sharp click	0.01	439	-33.3	129	1248	1119	473	818	2584
Lab surface fish	sharp click	0.01	448	-39.31	172	1981	1808	559	1033	4737
Lab surface fish	sharp click	0.01	765	-51.16	129	9905	9776	990	2756	8957
Lab surface fish	sharp click	0.01	781	-57.05	129	21963	21834	1722	4737	9474
Lab surface fish	sharp click	0.01	277	-44.59	129	2153	2024	387	1679	6029
Lab surface fish	sharp click	0.01	216	-38.77	129	1938	1808	344	732	4952
Lab surface fish	sharp click	0.03	278	-36.19	129	1765	1636	344	861	3402
Lab surface fish	sharp click	0.01	346	-49.96	129	21447	21317	1248	2799	9000
Lab surface fish	sharp click	0.02	195	-30.17	129	818	689	258	387	1808
Lab surface fish	sharp click	0.05	346	-38.61	129	1679	1550	387	1292	6029
Lab surface fish	sharp click	0.01	457	-48.6	129	2110	1981	559	1808	7019
Lab surface fish	sharp click	0.02	240	-47.64	129	2928	2799	559	2153	7019
Lab surface fish	sharp click	0.02	176	-27.51	129	904	775	215	430	1593
Lab surface fish	sharp click	0.01	247	-43.32	129	2799	2670	775	1421	5641
Lab surface fish	sharp click	0.01	256	-42.09	129	1722	1593	430	1162	4909
Lab surface fish	sharp click	0.01	235	-32.51	129	4005	3876	646	1464	3316
Lab surface fish	sharp click	0.01	340	-33.56	129	1765	1636	430	1162	3402
Lab surface fish	sharp click	0.01	270	-52.48	129	10335	10206	646	3057	8268
Lab surface fish	sharp click	0.01	343	-48.3	129	5469	5340	473	2971	7062
Lab surface fish	sharp click	0.01	438	-46.99	129	9130	9000	646	1421	6976
Lab surface fish	sharp click	0.01	367	-40.93	129	3402	3273	473	1248	6546
Lab surface fish	sharp click	0.01	506	-46.58	129	9087	8957	646	1292	6460
Lab surface fish	sharp click	0.01	440	-49.96	129	9819	9689	646	1378	6589
Lab surface fish	sharp click	0.01	398	-44.81	172	6546	6373	602	1464	6460
Lab surface fish	sharp click	0.01	241	-40.62	129	2928	2799	430	818	3617
Lab surface fish	sharp click	0.01	276	-43.51	172	14427	14255	990	1894	6847
Lab surface fish	sharp click	0.01	402	-30.79	172	2067	1894	516	904	1981
Lab surface fish	sharp click	0.01	210	-34.24	129	1636	1507	301	1033	3445
Lab surface fish	sharp click	0.01	192	-35.62	129	4737	4608	732	1722	4177
Lab surface fish	sharp click	0.01	308	-39.7	129	1938	1808	473	1033	6330
Lab surface fish	sharp click	0.01	234	-32.92	129	3057	2928	344	1765	6330
Lab surface fish	sharp click	0.01	223	-34.93	129	1119	990	387	732	1981
Lab surface fish	sharp click	0.02	240	-49.28	172	6287	6115	516	2196	7019
Lab surface fish	sharp click	0.01	332	-36.74	129	1765	1636	344	775	3100
Lab surface fish	sharp click	0.01	512	-51.65	215	14125	13910	1162	2885	8957
Lab surface fish	sharp click	0.01	262	-43.71	172	2239	2067	732	1636	5340
Lab surface fish	sharp click	0.01	191	-50.64	129	6029	5900	818	2454	7278
Lab surface fish	sharp click	0.01	349	-30.7	129	1636	1507	387	861	2024
Lab surface fish	sharp click	0.01	234	-33.26	129	1292	1162	301	775	2239
Lab surface fish	sharp click	0.01	478	-53.22	129	21920	21791	1292	2885	9087
Lab surface fish	sharp click	0.01	413	-51.16	129	6589	6460	775	1636	6632
Lab surface fish	sharp click	0.02	509	-56.79	129	21188	21059	1335	4435	9431
Lab surface fish	sharp click	0.01	513	-47.6	129	10981	10852	602	1248	6976
Lab surface fish	sharp click	0.01	263	-46.46	172	2627	2454	861	3746	9000
Lab surface fish	sharp click	0.01	228	-28.67	129	947	818	344	559	1033
Lab cavefish	sharp click	0.01	874	-50.57	172	14771	14599	1033	2067	8785
Lab cavefish	sharp click	0.02	1110	-45.53	129	8914	8785	990	1464	6847
Lab cavefish	sharp click	0.02	467	-31.11	129	2756	2627	516	1076	2627
Lab cavefish	sharp click	0.01	258	-43.59	129	9646	9517	732	2282	9043
Lab cavefish	sharp click	0.01	199	-20.87	129	602	473	258	473	2024
Lab cavefish	sharp click	0.02	876	-50.96	172	14771	14599	1033	2153	8957
Lab cavefish	sharp click	0.01	194	-17.85	129	1248	1119	258	602	1421
Lab cavefish	sharp click	0.01	193	-29.89	129	1335	1205	258	646	1765
Lab cavefish	sharp click	0.01	221	-25.8	129	990	861	301	559	1033
Lab cavefish	sharp click	0.01	247	-37.98	129	1248	1119	344	732	6287
Lab cavefish	sharp click	0.02	220	-46	129	1119	990	344	1593	6933
Lab cavefish	sharp click	0.02	242	-40.42	129	2153	2024	344	947	4608
Lab cavefish	sharp click	0.02	195	-36.54	129	689	559	258	430	3273
Lab cavefish	sharp click	0.02	226	-34.94	129	1162	1033	301	732	4651
Lab cavefish	sharp click	0.01	293	-43.15	129	1292	1162	344	947	5168
Lab cavefish	sharp click	0.01	292	-36.96	129	1292	1162	344	732	5555
Lab cavefish	sharp click	0.02	1079	-42.16	129	1981	1851	775	1119	5168
Lab cavefish	sharp click	0.02	384	-38.63	172	1981	1808	430	1076	6373
Lab cavefish	sharp click	0.02	221	-32.43	129	1981	1851	387	818	2067
Lab cavefish	sharp click	0.01	250	-36.02	129	1335	1205	344	689	4349
Lab cavefish	sharp click	0.01	390	-39.65	215	1765	1550	516	1205	6373
Lab cavefish	sharp click	0.02	263	-40.66	172	1421	1248	387	1248	5124
Lab cavefish	sharp click	0.01	229	-33.47	129	1378	1248	301	559	4694
Lab cavefish	sharp click	0.01	256	-37.13	129	516	387	301	602	4306
Lab cavefish	sharp click	0.02	224	-35.49	172	1335	1162	301	473	3057
Lab cavefish	sharp click	0.03	247	-45.11	172	6761	6589	1119	1851	7192
Lab cavefish	sharp click	0.03	237	-39.12	172	387	215	301	1335	6546
Lab cavefish	sharp click	0.01	216	-22.97	129	1076	947	301	559	1076
Lab cavefish	sharp click	0.01	332	-41.92	129	2024	1894	430	990	6029
Lab cavefish	sharp click	0.03	221	-42.73	172	1421	1248	387	1894	6460
Lab cavefish	sharp click	0.02	245	-48.7	129	13652	13522	1205	2670	8914
Lab cavefish	sharp click	0.01	638	-50.77	172	6503	6330	775	1550	6503
Lab cavefish	sharp click	0.01	229	-36.58	172	1550	1378	301	1378	4995
Lab cavefish	sharp click	0.01	257	-40.82	172	1033	861	344	818	4694
Lab cavefish	sharp click	0.01	229	-30.86	129	2282	2153	732	1205	2627
Lab cavefish	sharp click	0.03	188	-34.06	129	1335	1205	301	516	3230
Lab cavefish	sharp click	0.01	354	-30.31	129	861	732	344	473	1593
Lab cavefish	sharp click	0.01	231	-30.78	129	1507	1378	344	559	1378
Lab cavefish	sharp click	0.02	249	-29.67	129	1248	1119	301	602	3531
Lab cavefish	sharp click	0.01	379	-32.29	129	1335	1205	387	904	1981
Lab cavefish	sharp click	0.01	223	-24.28	129	861	732	301	430	818
Lab cavefish	sharp click	0.01	228	-28.89	129	1981	1851	430	947	1894
Lab cavefish	sharp click	0.02	365	-31.78	129	1335	1205	344	646	1248
Lab cavefish	sharp click	0.01	368	-29.11	129	2239	2110	473	1033	2196
Lab cavefish	sharp click	0.02	269	-41.51	129	7278	7149	430	732	6503
Lab cavefish	sharp click	0.02	257	-35.21	129	1335	1205	387	775	3617
Lab cavefish	sharp click	0.01	204	-29.23	129	1421	1292	301	516	1765
Lab cavefish	sharp click	0.01	253	-37.62	172	1679	1507	430	947	4263
Lab cavefish	sharp click	0.01	269	-39.26	129	1378	1248	387	775	5340
Lab cavefish	sharp click	0.03	175	-36.17	129	2627	2497	559	1335	3488
Lab cavefish	sharp click	0.03	196	-39.02	129	1464	1335	258	1292	5641
Lab cavefish	sharp click	0.01	244	-43.91	172	1464	1292	344	1335	5469
Lab cavefish	sharp click	0.01	265	-35.73	129	1378	1248	344	473	3531
Lab cavefish	sharp click	0.01	220	-33.67	129	1421	1292	344	947	2239
Lab cavefish	sharp click	0.01	240	-32.22	129	1162	1033	301	775	2842
Lab cavefish	sharp click	0.01	1111	-52.8	129	7149	7019	1076	2885	8096
Lab cavefish	sharp click	0.02	181	-36.21	129	818	689	258	732	5340
Lab cavefish	sharp click	0.01	553	-40.52	172	14298	14125	904	1808	4866
Lab cavefish	sharp click	0.03	245	-31.43	172	1335	1162	301	732	2885
Lab cavefish	sharp click	0.01	1240	-40.05	129	5081	4952	1119	1550	5857
Lab cavefish	sharp click	0.01	592	-37.55	172	2971	2799	602	1076	3531
Lab cavefish	sharp click	0.01	264	-35.16	129	1292	1162	387	602	2842
Lab cavefish	sharp click	0.01	215	-35.64	129	1938	1808	301	473	1894
Lab cavefish	sharp click	0.02	198	-36.83	129	1981	1851	387	732	3962
Lab cavefish	sharp click	0.01	344	-24.63	172	1248	1076	387	646	1248
Lab cavefish	sharp click	0.02	188	-34.56	129	1292	1162	387	646	2110
Lab cavefish	sharp click	0.02	373	-25.87	129	1981	1851	430	818	1292
Lab cavefish	sharp click	0.02	198	-35.02	129	1765	1636	301	947	4995
Lab cavefish	sharp click	0.02	286	-40.8	129	2282	2153	473	1162	6244
Lab cavefish	sharp click	0.01	645	-45.81	129	14298	14168	775	1636	6158
Lab cavefish	sharp click	0.01	1087	-38.86	129	3617	3488	1162	1808	7321
Lab cavefish	sharp click	0.02	231	-32.52	129	1378	1248	344	904	2670
Lab cavefish	sharp click	0.01	1161	-46	129	9733	9603	1119	1981	8871
Lab cavefish	sharp click	0.01	360	-48.2	129	4005	3876	1119	1851	6890
Lab cavefish	sharp click	0.01	329	-33.05	129	1894	1765	387	904	2756
Lab cavefish	sharp click	0.01	197	-36.07	129	818	689	301	646	6287
Lab cavefish	sharp click	0.01	229	-20.28	129	516	387	258	344	473
Lab cavefish	sharp click	0.01	333	-48.06	129	14255	14125	904	2670	9259
Lab cavefish	sharp click	0.02	372	-27.59	129	1248	1119	387	473	1248
Lab cavefish	sharp click	0.01	219	-47.2	129	9431	9302	732	1808	6761
Lab cavefish	sharp click	0.03	268	-25.78	129	1808	1679	301	387	1808
Lab cavefish	sharp click	0.02	195	-45.04	129	1335	1205	301	1205	6158
Lab cavefish	sharp click	0.03	195	-43.82	129	4522	4392	473	947	6287
Lab cavefish	sharp click	0.01	229	-36.1	129	646	516	301	516	4177
Lab cavefish	sharp click	0.02	223	-38.63	129	1205	1076	344	775	6546
Lab cavefish	sharp click	0.01	162	-36.28	129	602	473	215	559	3574
Lab cavefish	sharp click	0.01	230	-29.66	129	732	602	301	430	1162
Lab cavefish	sharp click	0.01	224	-29.77	129	775	646	258	387	1808
Lab cavefish	sharp click	0.01	233	-27.84	129	818	689	301	430	1205
Lab cavefish	sharp click	0.02	405	-41.36	172	1938	1765	516	818	5124
Lab cavefish	sharp click	0.01	219	-31.22	129	1335	1205	301	732	2067
Lab cavefish	sharp click	0.02	424	-36.26	129	1119	990	430	559	4177
Lab cavefish	sharp click	0.01	243	-30.88	129	1507	1378	344	775	1507
Lab cavefish	sharp click	0.01	332	-40.07	86	2325	2239	473	1205	5168
Lab cavefish	sharp click	0.02	173	-35.92	129	861	732	344	689	4823
Lab cavefish	sharp click	0.01	454	-43.29	129	4995	4866	516	1464	4909
Lab cavefish	sharp click	0.01	378	-34.54	129	3143	3014	430	861	1851
Lab cavefish	sharp click	0.01	215	-32.93	129	516	387	258	430	1894
Lab cavefish	sharp click	0.02	284	-37.43	129	1981	1851	430	1421	6373
Lab cavefish	sharp click	0.01	238	-27.08	129	1162	1033	301	430	1119
Wild cavefish	single cloc	0.034	100	-33.75	100	800	600	300	500	5500
Wild cavefish	single cloc	0.008	100	-11.01	100	800	600	300	500	600
Wild cavefish	single cloc	0.014	100	-40.02	100	600	500	500	3600	12000
Wild cavefish	single cloc	0.008	300	-42.5	100	800	600	500	3400	11000
Wild cavefish	single cloc	0.005	300	-28.31	100	800	600	300	500	800
Wild cavefish	single cloc	0.034	100	-30.75	100	600	500	300	500	5800
Wild cavefish	single cloc	0.049	100	-36.44	100	600	500	300	2400	11100
Wild cavefish	single cloc	0.011	100	-43.8	100	800	600	500	6500	12700
Wild cavefish	single cloc	0.014	100	-40.17	100	600	500	300	3400	11100
Wild cavefish	single cloc	0.011	100	-45.39	100	800	600	800	6500	13400
Wild cavefish	single cloc	0.02	100	-42.28	100	600	500	500	5100	11700
Wild cavefish	single cloc	0.02	100	-37.1	100	800	600	300	1500	9600
Wild cavefish	single cloc	0.005	100	-37.48	100	600	500	300	1800	10300
Wild cavefish	single cloc	0.005	100	-40.24	100	800	600	500	3600	12200
Wild cavefish	single cloc	0.031	100	-40.54	100	800	600	500	3400	11300
Wild cavefish	single cloc	0.026	100	-41.62	100	600	500	500	5600	12000
Wild cavefish	single cloc	0.037	100	-34.7	100	600	500	300	500	8700
Wild cavefish	single cloc	0.014	100	-34.26	100	600	500	300	500	8700
Wild cavefish	single cloc	0.049	100	-40.74	100	600	500	500	5600	12900
Wild cavefish	single cloc	0.014	100	-41.38	100	600	500	500	3900	11000
Wild cavefish	single cloc	0.026	100	-41.65	100	600	500	500	5800	14200
Wild cavefish	single cloc	0.037	100	-31.57	100	600	500	300	500	6200
Wild cavefish	single cloc	0.023	100	-36.42	100	800	600	300	1000	9400
Wild cavefish	single cloc	0.055	100	-43.12	100	600	500	500	6200	12400
Wild cavefish	single cloc	0.034	100	-42.65	100	600	500	500	4900	13200
Wild cavefish	single cloc	0.031	100	-40.44	100	800	600	500	3600	10500
Wild cavefish	single cloc	0.02	100	-35.27	100	600	500	300	1200	10500
Wild cavefish	single cloc	0.052	100	-41.38	100	600	500	500	5300	12200
Wild cavefish	single cloc	0.026	100	-32.98	100	600	500	300	500	7500
Wild cavefish	single cloc	0.069	100	-40.48	100	600	500	500	4800	12000
Wild cavefish	single cloc	0.023	100	-39.43	100	800	600	500	2900	10100
Wild cavefish	single cloc	0.037	100	-40.36	100	800	600	500	2000	11100
Wild cavefish	single cloc	0.034	100	-33.41	100	600	500	300	1000	9800
Wild cavefish	single cloc	0.04	100	-41.55	100	600	500	500	5800	12500
Wild cavefish	single cloc	0.052	100	-41.22	100	800	600	500	4100	11100
Wild cavefish	single cloc	0.04	100	-37.88	100	600	500	300	3600	11500
Wild cavefish	single cloc	0.037	100	-29.17	100	800	600	300	500	3200
Wild cavefish	single cloc	0.04	100	-37.69	100	600	500	300	2000	9900
Wild cavefish	single cloc	0.037	100	-35.27	100	600	500	300	600	10500
Wild cavefish	single cloc	0.04	100	-38.52	100	600	500	300	3900	11800
Wild cavefish	single cloc	0.008	100	-37.59	100	600	500	300	3100	11000
Wild cavefish	single cloc	0.014	100	-38.35	100	800	600	500	600	8000
Wild cavefish	single cloc	0.011	100	-28.45	100	600	500	300	500	5600
Wild cavefish	single cloc	0.04	100	-28.54	100	600	500	300	500	6200
Wild cavefish	single cloc	0.055	100	-35.01	100	600	500	300	500	8000
Wild cavefish	single click	0.002	2700	-51.3	600	6200	5500	2200	3100	4800
Wild cavefish	single click	0.005	3600	-51.44	1700	11500	9800	3400	4400	7000
Wild cavefish	single click	0.002	1700	-49.28	1000	6700	5600	2000	2700	4900
Wild cavefish	single click	0.002	1700	-49.39	1000	3100	2000	1700	2000	3700
Wild cavefish	single click	0.002	3200	-55.69	500	17500	17000	3400	5500	12700
Wild cavefish	single click	0.002	3100	-53.75	100	17200	17000	3200	4600	9900
Wild cavefish	single click	0.002	12000	-57.46	100	21700	21500	9600	11800	14400
Wild cavefish	single click	0.002	6500	-64.37	100	21700	21500	4800	7400	12500
Wild cavefish	single click	0.002	1800	-54.42	800	6700	5800	1800	2900	5300
Wild cavefish	single click	0.002	1800	-55.92	100	14400	14200	1800	2500	9300
Wild cavefish	single click	0.002	1700	-54.42	100	6300	6200	2000	3400	4800
Wild cavefish	single click	0.002	2700	-54.93	100	6000	5800	2700	3700	9400
Wild cavefish	single click	0.002	1700	-47.78	1200	7200	6000	2000	3100	4900
Wild cavefish	single click	0.008	3100	-53.94	100	6500	6300	3100	3600	6200
Wild cavefish	single click	0.002	2700	-54.22	600	5300	4600	2700	3700	7200
Wild cavefish	single click	0.002	2500	-63.21	100	19100	18900	2500	4400	12000
Wild cavefish	single click	0.002	2700	-56.79	100	21100	21000	2700	3600	7700
Wild cavefish	single click	0.002	2900	-47.03	1300	6200	4800	2200	3100	4400
Wild cavefish	single click	0.002	1800	-37.86	1300	6300	4900	2200	2900	3900
Wild cavefish	single click	0.002	2500	-54.22	100	6200	6000	2700	3200	6200
Wild cavefish	single click	0.002	3400	-58.04	100	19600	19400	2700	3700	7500
Wild cavefish	single click	0.005	1300	-49.01	1000	5800	4800	1700	2400	3700
Wild cavefish	single click	0.002	2200	-50.77	100	10300	10100	2500	3700	5500
Wild cavefish	single click	0.002	1700	-59.16	100	20600	20400	2000	3200	8900
Wild cavefish	single click	0.002	2700	-50.2	1200	6800	5600	2400	3100	4800
Wild cavefish	single click	0.002	2700	-51.73	1200	6800	5600	2400	3100	4900
Wild cavefish	single click	0.002	1700	-51.51	100	8200	8000	2900	4100	6500
Wild cavefish	single click	0.002	2000	-61.71	100	21500	21300	2000	3200	9300
Wild cavefish	single click	0.002	2700	-54.42	100	5300	5100	2900	3600	7200
Wild cavefish	single click	0.002	2700	-52.89	100	7200	7000	2200	3200	5300
Wild cavefish	single click	0.002	1800	-58.04	300	17000	16700	2500	4600	8000
Wild cavefish	single click	0.002	2500	-57.89	100	18000	17900	2400	3400	5500
Wild cavefish	single click	0.002	1800	-56.41	300	5100	4800	1800	2900	4900
Wild cavefish	single click	0.002	2500	-60.64	100	20300	20100	2900	4400	11100
Wild cavefish	single click	0.002	3100	-56.53	600	15100	14400	2700	3400	8200
Wild cavefish	single click	0.002	1800	-52.89	100	5300	5100	1800	2400	4300
Wild cavefish	single click	0.002	2500	-51.03	600	4100	3400	2500	2900	5100
Wild cavefish	single click	0.002	3100	-50.39	800	4400	3600	2200	3100	3700
Wild cavefish	single click	0.002	2500	-46.58	1300	8400	7000	2900	4300	5800
Wild cavefish	single click	0.002	1300	-40.91	800	2900	2000	1500	1700	2400
Wild cavefish	single click	0.002	2000	-41.53	1300	3900	2500	2000	2400	2700
Wild cavefish	single click	0.002	1800	-53.48	100	5600	5500	1800	2500	6700
Wild cavefish	single click	0.002	1800	-51.65	1000	4600	3600	2000	2900	4100
Wild cavefish	single click	0.002	1700	-46.99	800	4900	4100	1800	2400	3200

## Sheet: Fig 3c,e-j
Panel c
Population	Treatment	Measurement ID (or maybe Fish ID?)	Total sounds/fish	Total sounds/fish	Total sounds/fish	Total sounds/fish	Total sounds/fish	Total sounds/fish	Total sounds/fish	Total sounds/fish	Total sounds/fish	Total sounds/fish
SF	Solo new	Solo #1, #2, #3, #, #4, #5, #6, #7, #8, #9, #10	770	323	93	18	205	147	16	60	101	40
SF	Duo new	Duo #1, #2, #3, #4, #5, #6, #7, #8	431	233	183	337	300	287	297	386
SF	Group new	Group new #1, #2, #3, #4, #5, #6	28.6667	62.6667	57.6667	32.8333	55	46
SF	Group +24h	Group #1, #2, #3, #4, #5, #6	12.1667	28.1667	36.3333	113.5	10	39.8333
CF	Solo new	Solo #1, #2, #3, #, #4, #5, #6, #7, #8, #9, #10	104	746	354	500	673	757	911	460	539	783
CF	Duo new	Duo #1, #2, #3, #4, #5, #6, #7, #8	356	192	345.5	394.5	343	222	219.5	322
CF	Group new	Group #1, #2, #3, #4, #5, #6	35.5	24.5	70.1667	28.3333	33.1667	87.3333
CF	Group +24h	Group #1, #2, #3, #4, #5, #6	21	25.8333	33	26.5	18.3333	15.6667
Panel e
Population	Treatment	Measurement ID (or maybe Fish ID?)	Number of sounds/fish	Number of sounds/fish	Number of sounds/fish	Number of sounds/fish	Number of sounds/fish	Number of sounds/fish	Number of sounds/fish	Number of sounds/fish	Number of sounds/fish	Number of sounds/fish
SF	Solo new	Solo #1, #2, #3, #, #4, #5, #6, #7, #8, #9, #10	355	193	59	0	95	85	1	9	84	18
SF	Duo new	Duo #1, #2, #3, #4, #5, #6, #7, #8	95.5	70.5	80	107.5	125	57.5	61	196.5
SF	Duo new dark	Duo dark #1, #2, #3, #4, #5, #6	122	35	82.5	49.5	43	29.5
SF	Group new	Group #1, #2, #3, #4, #5, #6	8.5	30.1667	23.5	10.3333	19.3333	11
SF	Group +24h	Group #1, #2, #3, #4, #5, #6	1.66667	2.66667	5	8.16667	0.666667	2.83333
CF	Solo new	Solo #1, #2, #3, #, #4, #5, #6, #7, #8, #9, #10	28	333	181	276	257	195	270	203	205	244
CF	Duo new	Duo #1, #2, #3, #4, #5, #6, #7, #8	172.5	97	167	139	158.5	133.5	101.5	164.5
CF	Group new	Group #1, #2, #3, #4, #5, #6	15.1667	7.16667	20.6667	9.5	11.5	19.8333
CF	Group +24h	Group #1, #2, #3, #4, #5, #6	12.3333	6.5	15	12.6667	4.83333	4.5
Panel f
Population	Treatment	Measurement ID (or maybe Fish ID?)	Number of sounds/fish	Number of sounds/fish	Number of sounds/fish	Number of sounds/fish	Number of sounds/fish	Number of sounds/fish	Number of sounds/fish	Number of sounds/fish	Number of sounds/fish	Number of sounds/fish
SF	Solo new	Solo #1, #2, #3, #, #4, #5, #6, #7, #8, #9, #10	39	1	4	10	8	10	6	5	0	9
SF	Duo new	Duo #1, #2, #3, #4, #5, #6, #7, #8	20	15	5	16.5	6.5	8	10	20
SF	Duo new dark	Duo dark #1, #2, #3, #4, #5, #6	7.5	11	14	31.5	30	13.5
SF	Group new	Group #1, #2, #3, #4, #5, #6	10.8333	10.5	14.8333	14.6667	14.1667	17.8333
SF	Group +24h	Group #1, #2, #3, #4, #5, #6	1.5	1.5	1.66667	0.666667	1.83333	1.66667
CF	Solo new	Solo #1, #2, #3, #, #4, #5, #6, #7, #8, #9, #10	33	5	7	9	47	23	45	12	12	15
CF	Duo new	Duo #1, #2, #3, #4, #5, #6, #7, #8	11.5	8.5	23.5	4.5	11	11	9.5	9.5
CF	Group new	Group #1, #2, #3, #4, #5, #6	10.8333	8.16667	24.5	10.6667	8.33333	25.5
CF	Group +24h	Group #1, #2, #3, #4, #5, #6	4.33333	9.5	16.8333	6.5	9.16667	6.66667
Panel g
Population	Treatment	Measurement ID (or maybe Fish ID?)	Number of sounds/fish	Number of sounds/fish	Number of sounds/fish	Number of sounds/fish	Number of sounds/fish	Number of sounds/fish	Number of sounds/fish	Number of sounds/fish	Number of sounds/fish	Number of sounds/fish
SF	Solo new	Solo #1, #2, #3, #, #4, #5, #6, #7, #8, #9, #10	37	27	1	2	26	5	2	9	6	3
SF	Duo new	Duo #1, #2, #3, #4, #5, #6, #7, #8	127	68.5	17.5	108	24	119.5	105.5	48.5
SF	Duo new dark	Duo dark #1, #2, #3, #4, #5, #6	28	21	8.5	4	10.5	1
SF	Group new	Group #1, #2, #3, #4, #5, #6	1.16667	4.66667	0.833333	1	3.83333	2.33333
SF	Group +24h	Group #1, #2, #3, #4, #5, #6	1.66667	5	1.33333	16.6667	0	1.5
CF	Solo new	Solo #1, #2, #3, #, #4, #5, #6, #7, #8, #9, #10	1	26	7	14	47	27	44	10	11	63
CF	Duo new	Duo #1, #2, #3, #4, #5, #6, #7, #8	19.5	7	12.5	26	21	7.5	15	13
CF	Group new	Group #1, #2, #3, #4, #5, #6	2.16667	1	1.83333	0.833333	2.33333	7.33333
CF	Group +24h	Group #1, #2, #3, #4, #5, #6	2.5	1.83333	5.33333	0.666667	1.5	1.16667
Panel h
Population	Treatment	Measurement ID (or maybe Fish ID?)	Number of sounds/fish	Number of sounds/fish	Number of sounds/fish	Number of sounds/fish	Number of sounds/fish	Number of sounds/fish	Number of sounds/fish	Number of sounds/fish	Number of sounds/fish	Number of sounds/fish
SF	Solo new	Solo #1, #2, #3, #, #4, #5, #6, #7, #8, #9, #10	238	86	18	1	39	18	2	24	11	6
SF	Duo new	Duo #1, #2, #3, #4, #5, #6, #7, #8	67.5	60	63	56	68	78.5	46	91.5
SF	Duo new dark	Duo dark #1, #2, #3, #4, #5, #6	69	6.5	54	12.5	3	6
SF	Group new	Group #1, #2, #3, #4, #5, #6	2.33333	10.1667	7.5	2.83333	6.16667	4
SF	Group +24h	Group #1, #2, #3, #4, #5, #6	0.166667	0.166667	0.333333	0.5	0.166667	0.166667
CF	Solo new	Solo #1, #2, #3, #, #4, #5, #6, #7, #8, #9, #10	19	256	149	192	204	292	288	125	176	258
CF	Duo new	Duo #1, #2, #3, #4, #5, #6, #7, #8	72.5	62	78	123	111.5	26	50	68
CF	Group new	Group #1, #2, #3, #4, #5, #6	1.83333	1.16667	7.5	2.83333	3.5	9.16667
CF	Group +24h	Group #1, #2, #3, #4, #5, #6	0.666667	1.83333	1.16667	2.5	0.666667	0.333333
Panel i
Population	Treatment	Measurement ID (or maybe Fish ID?)	Number of sounds/fish	Number of sounds/fish	Number of sounds/fish	Number of sounds/fish	Number of sounds/fish	Number of sounds/fish	Number of sounds/fish	Number of sounds/fish	Number of sounds/fish	Number of sounds/fish
SF	Solo new	Solo #1, #2, #3, #, #4, #5, #6, #7, #8, #9, #10	18	0	3	5	7	0	5	0	0	1										1
SF	Duo new	Duo #1, #2, #3, #4, #5, #6, #7, #8	3	7	3.5	7.5	0.5	9	9.5	0
SF	Duo new dark	Duo dark #1, #2, #3, #4, #5, #6	0.5	4.5	8.5	12	9.5	7.5
SF	Group new	Group #1, #2, #3, #4, #5, #6	4.33333	3.33333	5.66667	2	4	5.16667
SF	Group +24h	Group #1, #2, #3, #4, #5, #6	1.66667	1	0.333333	0.166667	0	0
CF	Solo new	Solo #1, #2, #3, #, #4, #5, #6, #7, #8, #9, #10	17	1	0	4	4	25	17	0	4	1
CF	Duo new	Duo #1, #2, #3, #4, #5, #6, #7, #8	7	1	6.5	4.5	0	6	4.5	4.5
CF	Group new	Group #1, #2, #3, #4, #5, #6	3.33333	3.83333	6.5	2.16667	1	11.1667
CF	Group +24h	Group #1, #2, #3, #4, #5, #6	0.333333	4.5	6.66667	2	1.16667	2.5
Panel j
Population	Treatment	Measurement ID (or maybe Fish ID?)	Number of sounds/fish	Number of sounds/fish	Number of sounds/fish	Number of sounds/fish	Number of sounds/fish	Number of sounds/fish	Number of sounds/fish	Number of sounds/fish	Number of sounds/fish	Number of sounds/fish
SF	Solo new	Solo #1, #2, #3, #, #4, #5, #6, #7, #8, #9, #10	83	16	8	0	30	29	0	13	0	3
SF	Duo new	Duo #1, #2, #3, #4, #5, #6, #7, #8	118	12	14	41.5	76	14.5	65	29.5
SF	Duo new dark	Duo dark #1, #2, #3, #4, #5, #6	150.5	9.5	94	13	2.5	11.5
SF	Group new	Group #1, #2, #3, #4, #5, #6	1.5	3.83333	5.33333	2	7.5	5.66667
SF	Group +24h	Group #1, #2, #3, #4, #5, #6	0	0.166667	0.333333	2.16667	0	0.833333
CF	Solo new	Solo #1, #2, #3, #, #4, #5, #6, #7, #8, #9, #10	6	125	10	5	114	195	247	110	131	202
CF	Duo new	Duo #1, #2, #3, #4, #5, #6, #7, #8	73	16.5	58	97.5	41	38	39	62.5
CF	Group new	Group #1, #2, #3, #4, #5, #6	2.16667	3.16667	9.16667	2.33333	6.5	14.3333
CF	Group +24h	Group #1, #2, #3, #4, #5, #6	0.833333	1.66667	1.5	2.16667	1	0.5

## Sheet: Fig 4c,d,f,h-n
Panel c
Population	Measurement ID	Attacks/fish	Attacks/fish	Attacks/fish	Attacks/fish	Attacks/fish	Attacks/fish	Chases and obstruct/fish	Chases and obstruct/fish	Chases and obstruct/fish	Chases and obstruct/fish	Chases and obstruct/fish	Chases and obstruct/fish
SF	Resident-Intruder #1, #2, #3, #4, #5	177.3	69.5	266	35.5	234.5	281	114.2	51.5	132	64	172	151.5
CF	Resident-Intruder #1, #2, #3, #4, #5	5.7	6	10	9	3.5	0	45	34.5	56.5	42.5	52	39.5
Panel d
Population	Measurement ID	Single clocs	Single clocs	Single clocs	Single clocs	Single clocs	Single clocs	Sharp clicks	Sharp clicks	Sharp clicks	Sharp clicks	Sharp clicks	Sharp clicks	Serial clocs	Serial clocs	Serial clocs	Serial clocs	Serial clocs	Serial clocs	Rumblings	Rumblings	Rumblings	Rumblings	Rumblings	Rumblings
SF	Resident-Intruder #1, #2, #3, #4, #5	111.7	37	100	232	99.5	90	193.3	53	267.5	122.5	226.5	297	55.7	7	10.5	152.5	53.5	55	143	48	172.5	100	177	217.5
CF	Resident-Intruder #1, #2, #3, #4, #5	120.2	100	123.5	88	114.5	175	23.3	11.5	28	9	8	60	46.6	16	22.5	8	11	175.5	25.9	44.5	16	15	28.5	25.5
Panel f
Sample	%mirror close	%mirror far	%single clocs	%sharp clicks	%rumblings
SF mirror#1	11.1306	0.876424	6.92375	20.5083	43.2077
SF mirror#2	15.0406	1.21951	6.09756	34.5528	28.0488
SF mirror#3	10.2662	1.42586	5.32319	20.9125	44.0114
SF mirror#4	13.7615	0.688073	5.50459	24.5413	41.0551
SF mirror#5	24.9267	0.58651	8.35777	31.085	18.1818
SF mirror#6	18.6207	0.344828	9.82759	34.6552	19.6552
Panel h
Measurement ID	Treatment	Seconds before	Seconds after
CF foraging #1	control (Ctrl)	0.654104	1.17723
CF foraging #2	control (Ctrl)	3.4631	20.4381
CF foraging #3	control (Ctrl)	4.20308	40.0383
CF foraging #4	control (Ctrl)	6.83983	26.2791
CF foraging #5	control (Ctrl)	15.4895	8.36181
CF foraging #6	control (Ctrl)	0.750437	25.6213
CF foraging #7	control (Ctrl)	3.8875	23.982
CF foraging #8	control (Ctrl)	1.45453	16.6523
CF foraging #9	overfed (Ovf)	10.3921	4.81619
CF foraging #10	overfed (Ovf)	15.864	66.5
CF foraging #11	overfed (Ovf)	4.00033	14.9909
CF foraging #12	overfed (Ovf)	0.495875	15.1833
CF foraging #13	overfed (Ovf)	1.176	0
CF foraging #14	overfed (Ovf)	4.29708	0
CF foraging #15	overfed (Ovf)	1.51146	0.408292
CF foraging #16	overfed (Ovf)	29.2016	38.5437
CF foraging #17	starved (Stv)	11.1024	113.301
CF foraging #18	starved (Stv)	15.6244	114.644
CF foraging #19	starved (Stv)	26.3067	128.488
CF foraging #20	starved (Stv)	64.5592	111.42
CF foraging #21	starved (Stv)	15.4895	120.718
CF foraging #22	starved (Stv)	1.81235	69.8242
CF foraging #23	starved (Stv)	112.514	162.946
CF foraging #24	starved (Stv)	8.02552	78.6384
Panel i
Measurement ID	Treatment	Sharp clicks before odor	Sharp clicks after odor	Single clocs before odor	Single clocs after odor
CF foraging #1	control (Ctrl)	1	3	25	27
CF foraging #2	control (Ctrl)	11	2	70	59
CF foraging #3	control (Ctrl)	1	3	63	46
CF foraging #4	control (Ctrl)	6	4	61	68
CF foraging #5	control (Ctrl)	2	5	29	80
CF foraging #6	control (Ctrl)	7	3	31	43
CF foraging #7	control (Ctrl)	1	1	13	27
CF foraging #8	control (Ctrl)	2	3	22	30
CF foraging #9	overfed (Ovf)	2	4	62	46
CF foraging #10	overfed (Ovf)	4	3	39	25
CF foraging #11	overfed (Ovf)	7	3	104	49
CF foraging #12	overfed (Ovf)	1	3	47	76
CF foraging #13	overfed (Ovf)	4	4	50	25
CF foraging #14	overfed (Ovf)	2	4	39	69
CF foraging #15	overfed (Ovf)	3	1	79	63
CF foraging #16	overfed (Ovf)	13	3	85	63
CF foraging #17	starved (Stv)	3	21	65	48
CF foraging #18	starved (Stv)	0	10	62	42
CF foraging #19	starved (Stv)	6	28	61	55
CF foraging #20	starved (Stv)	0	13	42	61
CF foraging #21	starved (Stv)	2	7	23	9
CF foraging #22	starved (Stv)	4	14	32	31
CF foraging #23	starved (Stv)	2	5	25	14
CF foraging #24	starved (Stv)	2	5	33	31
Panel j
Measurement ID	Treatment	Seconds before	Seconds after
SF foraging #1	control (Ctrl)	10.0628	5.23971
SF foraging #2	control (Ctrl)	49.7357	36.7145
SF foraging #3	control (Ctrl)	0.303479	7.86289
SF foraging #4	control (Ctrl)	0	6.64923
SF foraging #5	control (Ctrl)	100.378	21.3035
SF foraging #6	control (Ctrl)	19.6978	52.885
SF foraging #7	control (Ctrl)	21.2837	18.4516
SF foraging #8	control (Ctrl)	52.1661	29.5726
SF foraging #9	control (Ctrl)	8.76638	4.73721
SF foraging #10	control (Ctrl)	12.8937	19.8775
SF foraging #11	starved (Stv)	3.29502	93.1043
SF foraging #12	starved (Stv)	15.2084	41.7552
SF foraging #13	starved (Stv)	2.88912	22.7077
SF foraging #14	starved (Stv)	0	13.9057
SF foraging #15	starved (Stv)	2.3981	65.2786
SF foraging #16	starved (Stv)	19.6977	63.1098
SF foraging #17	starved (Stv)	0	50.5642
SF foraging #18	starved (Stv)	3.16819	16.9208
Panel k
Measurement ID	Treatment	Sharp clicks before	Sharp clicks after	Single clocs before	Single clocs after
SF foraging #1	control (Ctrl)	36	48	62	104
SF foraging #2	control (Ctrl)	41	32	55	72
SF foraging #3	control (Ctrl)	3	9	34	86
SF foraging #4	control (Ctrl)	3	2	13	14
SF foraging #5	control (Ctrl)	39	4	146	21
SF foraging #6	control (Ctrl)	33	13	141	84
SF foraging #7	control (Ctrl)	10	30	77	123
SF foraging #8	control (Ctrl)	5	0	91	25
SF foraging #9	control (Ctrl)	5	7	32	27
SF foraging #10	control (Ctrl)	3	11	30	34
SF foraging #11	starved (Stv)	0	3	9	24
SF foraging #12	starved (Stv)	0	3	14	52
SF foraging #13	starved (Stv)	2	2	2	10
SF foraging #14	starved (Stv)	2	11	3	50
SF foraging #15	starved (Stv)	0	2	7	17
SF foraging #16	starved (Stv)	1	13	12	68
SF foraging #17	starved (Stv)	0	23	3	15
SF foraging #18	starved (Stv)	0	1	0	7
Panel l
Type of measurement	Time (min)	ID CF foraging #17	ID CF foraging #18	ID CF foraging #19	ID CF foraging #20	ID CF foraging #21	ID CF foraging #22	ID CF foraging #23	ID CF foraging #24
Speed	0	4.6215	5.08857	12.8903	4.28974	3.05677	6.29645	2.26101	5.75108
Speed	1	9.77989	5.8658	5.70325	4.81815	2.71256	10.17	2.50559	4.48305
Speed	2	10.3511	7.28462	5.06092	8.82636	2.63034	12.5131	2.49157	4.4445
Speed	3	8.54588	5.98901	6.29409	4.76932	3.23511	5.51883	2.64989	3.97052
Speed	4	5.07008	7.48104	5.39474	3.89542	2.55899	5.38992	2.92537	6.23003
Speed	5	4.78109	7.46714	11.9897	3.49771	3.66356	5.26198	5.71108	5.80426
Speed	6	10.0023	4.62577	4.96786	3.394	4.10793	8.92385	3.26972	6.77249
Speed	7	9.19915	6.15177	7.60215	4.12893	3.06249	6.67218	2.49534	4.77907
Speed	8	5.04286	4.46249	5.77835	4.62372	2.87733	9.78341	1.92936	5.82076
Speed	9	7.28796	6.21122	7.3672	4.96677	3.70804	8.43484	2.45323	3.64112
Speed	10	7.56574	5.1393	9.33596	10.212	5.8579	5.92288	4.55853	8.87855
Speed	11	6.13764	5.47121	13.9368	8.84916	4.8859	9.82661	7.45653	8.5361
Speed	12	6.35195	7.45083	11.2748	7.90711	4.47343	7.01007	6.02925	6.89284
Speed	13	8.42603	5.64614	10.6693	10.7774	3.62904	13.6196	6.19597	7.41597
Speed	14	10.5772	5.94822	7.70999	12.1265	3.82135	10.3037	6.09302	7.40125
Speed	15	6.15444	7.48757	6.59544	5.16407	3.8169	7.95609	5.74765	6.96976
Speed	16	8.38296	8.72949	7.28582	5.03021	3.23977	11.3813	5.08696	8.7931
Speed	17	9.47701	7.03097	6.41698	6.95636	4.25809	5.71223	4.40972	5.0909
Speed	18	7.5466	7.89718	3.70742	7.51743	3.71766	13.0913	5.89731	7.3054
Speed	19	13.3364	9.58217	5.35063	7.99661	4.37357	6.92036	4.23063	5.31969
Speed	20	7.46611	3.96203	7.90153	4.88909	3.39233	7.61257	4.04415	5.96547
Panel m
Measurement ID	Treatment	Foraging	Sharp clicks
CF foraging #1	control (Ctrl)	1.17723	3
CF foraging #2	control (Ctrl)	20.4381	2
CF foraging #3	control (Ctrl)	40.0383	3
CF foraging #4	control (Ctrl)	26.2791	4
CF foraging #5	control (Ctrl)	8.36181	5
CF foraging #6	control (Ctrl)	25.6213	3
CF foraging #7	control (Ctrl)	23.982	1
CF foraging #8	control (Ctrl)	16.6523	3
CF foraging #9	overfed (Ovf)	4.81619	4
CF foraging #10	overfed (Ovf)	66.5	3
CF foraging #11	overfed (Ovf)	14.9909	3
CF foraging #12	overfed (Ovf)	15.1833	3
CF foraging #13	overfed (Ovf)	0	4
CF foraging #14	overfed (Ovf)	0	4
CF foraging #15	overfed (Ovf)	0.408292	1
CF foraging #16	overfed (Ovf)	38.5437	3
CF foraging #17	starved (Stv)	113.301	21
CF foraging #18	starved (Stv)	114.644	10
CF foraging #19	starved (Stv)	128.488	28
CF foraging #20	starved (Stv)	111.42	13
CF foraging #21	starved (Stv)	120.718	7
CF foraging #22	starved (Stv)	69.8242	14
CF foraging #23	starved (Stv)	162.946	5
CF foraging #24	starved (Stv)	78.6384	5
Panel n
Type of measurement	Time (min)	SF foraging #11	SF foraging #12	SF foraging #13	SF foraging #14	SF foraging #15	SF foraging #16	SF foraging #17	SF foraging #18
Speed	0	6.59598	5.65555	2.40951	1.52636	2.20944	3.12078	1.79411	4.93405
Speed	1	8.1243	9.81462	2.32692	0.84315	1.51341	3.30035	1.77638	5.38427
Speed	2	9.34417	9.16854	2.88719	0.73745	1.44702	2.87131	1.81866	3.68392
Speed	3	5.25083	4.1856	2.73849	0.59085	1.04158	3.31325	1.2748	3.09834
Speed	4	5.69982	4.20233	2.87928	1.01338	1.551	2.38132	1.7148	3.73463
Speed	5	9.25054	9.12748	2.81231	1.48073	1.65718	2.39646	1.73422	4.2513
Speed	6	9.65775	6.13809	2.52826	0.585317	1.40558	2.41431	1.5912	4.35446
Speed	7	6.56403	5.79128	2.19867	0.586943	1.31713	2.16705	1.78938	4.62655
Speed	8	5.92653	6.11137	2.04006	0.551	0.917465	6.90841	1.63739	3.68085
Speed	9	4.7357	4.43191	0.701717	0.61805	1.66149	10.9839	1.47851	3.8128
Speed	10	5.37124	5.36908	1.93977	1.20885	2.1488	8.10853	3.08774	3.9722
Speed	11	4.88558	8.21402	8.83246	0.946867	2.06525	13.7065	0.736867	3.26452
Speed	12	9.11163	8.96725	7.12248	4.87561	1.61826	7.96033	4.7195	3.51654
Speed	13	12.6036	7.8858	7.88912	12.0389	2.53276	9.11098	4.51636	3.70036
Speed	14	6.57846	9.02952	8.13554	18.1181	2.06597	15.0338	2.97793	6.51612
Speed	15	6.35004	6.62999	6.43015	20.4597	2.08877	14.7874	3.6047	5.76533
Speed	16	9.00412	9.10917	8.11962	6.7147	2.62353	16.7482	3.40565	6.33969
Speed	17	9.65448	5.95017	9.58743	14.3444	3.23305	11.1084	3.89577	4.67356
Speed	18	8.35821	7.1424	12.7297	5.68992	2.83905	8.24502	2.70699	4.17034
Speed	19	7.87872	12.8401	8.75488	17.2431	2.95463	11.9713	1.74659	3.02503
Speed	20	6.33459	6.79492	12.0294	8.7664	2.66988	12.7633	1.33602	4.0399

## Sheet: Fig 5c-n
Panel c
	White noise playback	White noise playback	White noise playback	White noise playback	White noise playback	White noise playback	White noise playback	White noise playback	Sharp click playback	Sharp click playback	Sharp click playback	Sharp click playback	Sharp click playback	Sharp click playback	Sharp click playback	Sharp click playback			White noise playback	White noise playback	White noise playback	White noise playback	White noise playback	White noise playback	White noise playback	White noise playback	Sharp click playback	Sharp click playback	Sharp click playback	Sharp click playback	Sharp click playback	Sharp click playback	Sharp click playback	Sharp click playback
	Number of attacks and chases	Number of attacks and chases	Number of attacks and chases	Number of attacks and chases	Number of attacks and chases	Number of attacks and chases	Number of attacks and chases	Number of attacks and chases	Number of attacks and chases	Number of attacks and chases	Number of attacks and chases	Number of attacks and chases	Number of attacks and chases	Number of attacks and chases	Number of attacks and chases	Number of attacks and chases		Attacks and chases per 30s time bins	SFpbk group #1	SFpbk group #2	SFpbk group #3	SFpbk group #4	SFpbk group #5	SFpbk group #6	SFpbk group #7	SFpbk group #8	SFpbk group #1	SFpbk group #2	SFpbk group #3	SFpbk group #4	SFpbk group #5	SFpbk group #6	SFpbk group #7	SFpbk group #8
Time per 1s bins	SFpbk group #1	SFpbk group #2	SFpbk group #3	SFpbk group #4	SFpbk group #5	SFpbk group #6	SFpbk group #7	SFpbk group #8	SFpbk group #1	SFpbk group #2	SFpbk group #3	SFpbk group #4	SFpbk group #5	SFpbk group #6	SFpbk group #7	SFpbk group #8		number of attacks and chases at -60	12	16	8	16	7	5	11	3	4	14	18	21	18	9	12	0
0	1	1	0	0	1	0	1	0	0	0	1	0	0	0	1	0		number of attacks and chases at -30	14	14	16	11	2	5	17	9	5	16	38	15	15	7	5	5
1	0	0	0	0	0	1	0	0	0	0	1	1	1	0	1	0		number of attacks and chases at 0	4	2	3	0	0	1	5	1	7	8	1	7	2	0	10	0
2	2	1	0	0	1	0	1	0	1	0	1	0	0	0	0	0		number of attacks and chases at 30	9	2	19	14	0	0	13	0	5	17	5	9	9	0	7	1
3	0	0	0	0	1	0	0	0	1	1	0	2	1	1	0	0		number of attacks and chases at 60	7	9	16	12	8	1	18	0	9	14	1	8	12	3	15	1
4	0	0	0	1	0	1	0	1	0	1	1	0	2	0	0	0
5	0	1	0	1	0	0	0	0	0	0	0	1	2	0	0	0
6	1	1	0	1	0	0	0	0	0	1	0	2	0	0	0	0			White noise playback	White noise playback	White noise playback	White noise playback	White noise playback	White noise playback	White noise playback	White noise playback	Sharp click playback	Sharp click playback	Sharp click playback	Sharp click playback	Sharp click playback	Sharp click playback	Sharp click playback	Sharp click playback
7	0	1	0	1	0	0	0	0	0	0	0	1	1	0	0	0		Attacks and chases per 30s time bins	SFpbk group #1	SFpbk group #2	SFpbk group #3	SFpbk group #4	SFpbk group #5	SFpbk group #6	SFpbk group #7	SFpbk group #8	SFpbk group #1	SFpbk group #2	SFpbk group #3	SFpbk group #4	SFpbk group #5	SFpbk group #6	SFpbk group #7	SFpbk group #8
8	1	1	0	0	2	0	0	0	0	0	0	1	1	0	1	0		baseline at -60s	0	0	0	0	0	0	0	0	0	0	0	0	0	0	0	0
9	0	0	1	0	0	0	0	0	0	0	0	0	0	0	1	0		delta from baseline at -30	0.206451	-0.180572	0.917538	-0.5025	-1.41504	0	0.584963	1.32193	0.263034	0.180572	1.03747	-0.459432	-0.247927	-0.321928	-1.11548	2.58496
10	0	0	0	1	1	0	0	0	0	0	0	1	1	0	0	0		delta from baseline at 0	-1.37851	-2.5025	-1.16993	-4.08746	-3	-1.58496	-1	-1	0.678072	-0.736966	-3.24793	-1.45943	-2.66296	-3.32193	-0.241008	0
11	0	1	1	1	0	1	0	0	0	0	1	0	1	2	1	0		delta from baseline at 30	-0.378512	-2.5025	1.152	-0.180572	-3	-2.58496	0.222392	-2	0.263034	0.263034	-1.66297	-1.1375	-0.925999	-3.32193	-0.70044	1
12	1	0	0	0	0	0	0	0	0	0	1	0	0	0	0	0		delta from baseline at 60	-0.70044	-0.765535	0.917538	-0.387023	0.169925	-1.58496	0.662965	-2	1	0	-3.24793	-1.28951	-0.547488	-1.32193	0.29956	1
13	0	1	2	1	0	0	0	0	0	1	0	2	1	0	0	0
14	0	1	0	0	0	0	1	0	0	2	1	1	0	0	0	0
15	0	0	0	1	0	1	1	0	0	1	1	1	0	0	1	0
16	1	1	0	0	0	0	1	0	0	0	0	0	1	1	1	0
17	0	0	0	0	0	0	0	0	0	1	1	0	0	0	0	0
18	0	0	0	1	0	0	1	1	0	0	0	1	1	0	1	0
19	1	1	0	1	0	0	0	0	0	0	0	0	0	0	0	0
20	1	0	1	1	0	0	0	0	0	2	1	1	1	1	0	0
21	0	1	0	0	0	0	1	0	0	0	1	0	0	0	0	0
22	0	0	0	1	0	0	0	0	0	2	1	2	0	1	0	0
23	0	1	1	0	0	1	0	0	0	1	2	0	0	0	1	0
24	1	1	1	1	0	0	0	0	1	0	1	1	0	0	0	0
25	0	1	0	0	0	0	1	0	0	0	2	1	1	1	1	0
26	1	0	0	0	0	0	0	0	0	0	1	1	1	0	0	0
27	0	0	0	1	0	0	0	0	0	0	0	1	0	0	0	0
28	1	1	1	0	0	0	0	0	0	1	0	0	2	2	1	0
29	0	0	0	1	1	0	2	1	1	0	0	0	0	0	1	0
30	0	0	0	1	0	0	1	0	0	0	0	0	0	0	0	0
31	1	0	0	1	0	0	2	0	1	0	0	0	1	0	0	0
32	0	0	0	0	0	0	2	1	0	0	1	1	1	1	0	0
33	0	0	0	0	0	0	1	1	0	0	0	1	0	0	0	0
34	1	1	0	0	0	1	1	0	0	0	1	0	0	0	0	0
35	1	0	0	1	0	0	0	0	1	1	1	2	0	0	0	0
36	0	1	0	0	0	0	1	0	1	0	0	0	0	0	0	0
37	1	0	0	1	0	0	0	0	0	0	1	1	1	0	0	0
38	1	1	0	0	0	0	1	0	0	0	0	2	0	1	0	0
39	0	0	0	0	0	0	1	0	0	1	1	0	1	1	1	0
40	1	0	0	0	0	0	0	0	0	1	0	1	0	0	0	0
41	0	0	0	0	0	0	0	1	1	1	1	0	2	0	0	0
42	1	1	0	1	0	0	1	0	0	1	1	0	1	1	1	0
43	1	1	0	0	0	0	0	1	0	0	0	0	1	0	1	0
44	0	2	0	1	0	0	1	0	0	1	1	0	1	0	0	0
45	0	2	0	2	0	0	0	0	0	1	1	2	0	0	0	0
46	1	1	1	1	0	1	0	1	0	0	2	0	0	0	0	0
47	1	0	2	0	0	0	0	0	0	1	1	0	0	0	0	0
48	1	0	0	0	0	1	1	0	0	0	2	0	1	1	0	0
49	0	0	1	1	0	0	0	1	0	0	2	0	1	0	0	1
50	1	0	0	0	0	0	1	0	0	0	2	0	1	1	0	0
51	1	0	2	0	0	0	0	0	0	0	3	1	0	0	0	1
52	0	1	2	0	0	0	1	0	1	2	3	0	2	0	0	1
53	0	0	0	0	0	1	0	0	0	1	1	0	0	0	0	0
54	0	1	0	0	0	0	0	2	0	1	2	1	0	1	1	1
55	0	1	2	1	1	0	0	0	0	1	2	1	0	0	1	0
56	0	0	1	0	0	1	2	1	0	1	2	1	0	0	0	0
57	0	1	1	1	0	0	0	0	0	1	0	0	0	0	0	0
58	0	0	0	0	0	0	0	0	0	0	2	0	0	0	0	0
59	1	0	1	0	1	0	0	0	0	0	3	1	0	0	0	0
60	0	0	1	0	0	0	1	0	0	0	1	0	0	0	0	1
61	0	0	2	0	0	0	0	0	0	1	1	0	1	0	0	0
62	0	0	0	0	0	1	0	0	1	0	0	0	1	0	0	0
63	0	0	0	0	0	0	0	0	0	1	0	1	0	0	0	0
64	0	1	0	0	0	0	0	0	0	0	0	0	0	0	0	0
65	0	0	0	0	0	0	0	0	0	1	0	0	0	0	0	0
66	0	1	0	0	0	0	0	0	0	0	0	0	0	0	0	0
67	0	0	0	0	0	0	0	0	0	0	0	0	0	0	0	0
68	0	0	1	0	0	0	0	0	0	0	0	0	1	0	0	0
69	1	0	0	0	0	0	0	0	1	0	0	0	0	0	1	0
70	1	0	0	0	0	0	0	0	0	0	0	0	0	0	0	0
71	0	0	0	0	0	0	1	0	0	1	0	0	0	0	0	0
72	1	0	0	0	0	0	1	1	0	0	0	0	0	0	0	0
73	0	0	1	0	0	0	0	0	1	0	0	0	0	0	0	0
74	0	0	1	0	0	0	1	0	0	0	0	1	0	0	0	0
75	0	0	0	0	0	0	0	0	0	1	0	1	0	0	0	0
76	0	0	0	0	0	0	0	0	0	0	0	0	0	0	0	0
77	0	0	0	0	0	0	0	0	0	0	0	1	0	0	0	0
78	0	0	0	0	0	0	0	0	0	0	0	0	0	0	1	0
79	0	0	0	0	0	0	0	0	1	0	0	0	0	0	1	0
80	0	0	0	0	0	0	0	0	1	1	0	1	0	0	1	0
81	0	0	0	0	0	0	0	0	0	0	0	0	0	0	0	0
82	0	0	0	0	0	0	1	0	0	0	0	1	0	0	0	0
83	0	0	0	0	0	0	0	0	0	0	0	0	0	0	1	0
84	0	0	0	0	0	0	1	0	1	1	0	1	0	0	0	0
85	0	0	0	0	0	0	0	0	1	0	0	0	0	0	0	0
86	1	0	0	0	0	0	0	0	0	0	0	0	0	0	0	0
87	0	0	0	0	0	0	0	0	0	1	0	0	0	0	1	0
88	0	0	0	0	0	0	0	0	0	0	0	0	0	0	0	0
89	0	0	0	0	0	0	0	0	0	1	0	0	0	0	1	0
90	0	0	0	0	0	0	0	0	0	0	0	0	0	0	1	0
91	0	0	0	0	0	0	0	0	0	0	1	0	0	0	1	0
92	0	0	0	0	0	0	0	0	0	0	0	0	0	0	1	0
93	0	0	0	0	0	0	0	0	1	1	0	0	0	0	0	0
94	0	0	0	0	0	0	1	0	0	1	0	0	0	0	0	1
95	0	1	1	0	0	0	0	0	0	0	0	0	0	0	0	0
96	0	0	0	0	0	0	0	0	0	1	0	1	0	0	0	0
97	0	0	0	0	0	0	1	0	0	1	0	0	0	0	0	0
98	0	0	0	0	0	0	0	0	0	2	0	1	0	0	0	0
99	1	0	0	1	0	0	0	0	0	0	0	1	0	0	0	0
100	0	0	1	1	0	0	1	0	0	0	1	0	0	0	0	0
101	0	0	1	1	0	0	1	0	0	1	0	1	1	0	0	0
102	0	0	1	0	0	0	0	0	0	1	0	0	1	0	0	0
103	0	0	0	0	0	0	0	0	0	0	0	0	1	0	0	0
104	0	0	0	0	0	0	1	0	0	1	0	0	1	0	0	0
105	0	0	1	2	0	0	0	0	0	1	0	0	0	0	0	0
106	0	0	0	0	0	0	0	0	1	2	1	0	0	0	0	0
107	0	0	1	1	0	0	0	0	1	0	0	0	0	0	0	0
108	0	0	1	0	0	0	1	0	0	1	0	0	0	0	0	0
109	1	0	1	1	0	0	0	0	0	0	0	0	1	0	0	0
110	0	0	1	1	0	0	0	0	0	1	2	1	0	0	2	0
111	0	0	0	0	0	0	1	0	1	1	0	1	0	0	0	0
112	0	0	2	0	0	0	0	0	0	0	0	0	1	0	1	0
113	1	0	0	1	0	0	1	0	1	0	0	0	0	0	1	0
114	1	0	1	1	0	0	1	0	0	0	0	0	0	0	0	0
115	1	0	2	1	0	0	0	0	0	0	0	0	0	0	0	0
116	1	1	0	1	0	0	0	0	0	1	0	1	1	0	1	0
117	0	0	1	0	0	0	1	0	0	1	0	0	0	0	0	0
118	0	0	0	1	0	0	0	0	0	0	0	0	1	0	1	0
119	0	0	1	0	0	0	1	0	0	0	1	1	0	0	1	0
120	0	0	0	0	0	0	0	0	0	0	0	0	0	0	0	0
121	0	0	1	0	0	0	1	0	0	0	0	0	0	0	0	0
122	1	0	0	0	0	0	0	0	0	0	0	1	1	0	0	0
123	2	0	2	1	0	0	1	0	0	0	0	0	0	0	0	0
124	0	0	1	0	0	0	0	0	0	1	0	0	1	0	0	0
125	1	2	1	0	0	0	1	0	0	1	0	0	1	0	1	0
126	0	0	1	1	0	0	0	0	1	0	0	0	0	1	0	0
127	1	0	1	0	0	0	0	0	0	1	0	1	1	0	0	0
128	0	0	0	0	0	0	0	0	0	1	0	0	1	0	0	0
129	1	1	0	0	0	0	1	0	0	0	0	0	0	0	0	0
130	0	0	1	0	0	0	0	0	0	0	0	0	0	0	1	0
131	0	1	0	2	1	0	1	0	0	1	0	1	1	0	0	0
132	1	0	0	1	0	0	0	0	0	0	0	0	0	0	0	0
133	0	0	0	1	0	0	1	0	0	0	0	0	1	0	1	0
134	1	0	0	2	0	0	0	0	0	0	0	0	0	0	0	0
135	0	0	0	1	0	0	0	0	0	0	0	0	0	0	1	0
136	0	0	0	1	1	0	0	0	0	0	0	0	0	0	0	0
137	0	0	0	0	0	0	1	0	0	0	1	0	1	0	0	0
138	0	0	1	0	0	0	1	0	1	0	0	1	0	0	1	0
139	0	0	2	0	0	0	0	0	0	0	0	0	0	0	0	0
140	0	0	0	0	1	0	1	0	1	0	0	1	0	0	0	0
141	0	1	0	0	0	1	0	0	1	0	0	0	1	0	2	0
142	0	1	0	0	1	0	1	0	0	1	0	0	0	0	0	0
143	0	1	2	0	0	0	1	0	1	1	0	0	0	0	1	0
144	0	0	0	0	1	0	1	0	0	1	0	1	1	0	1	0
145	0	1	0	0	1	0	1	0	1	1	0	0	1	0	1	1
146	0	0	1	1	0	0	1	0	0	0	0	0	0	0	0	0
147	0	0	1	0	0	0	0	0	0	1	0	1	1	0	1	0
148	0	0	1	0	0	0	0	0	0	1	0	0	0	1	0	0
149	0	0	0	0	0	0	2	0	0	1	0	1	1	0	0	0
150	1	0	2	0	1	0	0	0	0	0	0	0	0	0	0	0
151	0	1	0	0	0	0	2	0	0	1	0	1	0	1	1	0
152	0	0	1	1	0	0	0	0	1	0	0	0	0	0	0	0
153	1	0	0	1	1	0	0	0	1	0	0	0	0	0	1	0
154	0	0	0	0	0	0	2	0	1	1	0	0	0	0	2	0
Pannel d
	White noise playback	White noise playback	White noise playback	White noise playback	White noise playback	White noise playback	White noise playback	White noise playback	Sharp click playback	Sharp click playback	Sharp click playback	Sharp click playback	Sharp click playback	Sharp click playback	Sharp click playback	Sharp click playback			White noise playback	White noise playback	White noise playback	White noise playback	White noise playback	White noise playback	White noise playback	White noise playback	Sharp click playback	Sharp click playback	Sharp click playback	Sharp click playback	Sharp click playback	Sharp click playback	Sharp click playback	Sharp click playback
	Interindividual disctance (cm)	Interindividual disctance (cm)	Interindividual disctance (cm)	Interindividual disctance (cm)	Interindividual disctance (cm)	Interindividual disctance (cm)	Interindividual disctance (cm)	Interindividual disctance (cm)	Interindividual disctance (cm)	Interindividual disctance (cm)	Interindividual disctance (cm)	Interindividual disctance (cm)	Interindividual disctance (cm)	Interindividual disctance (cm)	Interindividual disctance (cm)	Interindividual disctance (cm)		Interindividual disctance per 30s time bins	SFpbk group #1	SFpbk group #2	SFpbk group #3	SFpbk group #4	SFpbk group #5	SFpbk group #6	SFpbk group #7	SFpbk group #8	SFpbk group #1	SFpbk group #2	SFpbk group #3	SFpbk group #4	SFpbk group #5	SFpbk group #6	SFpbk group #7	SFpbk group #8
Time per 1s bins	SFpbk group #1	SFpbk group #2	SFpbk group #3	SFpbk group #4	SFpbk group #5	SFpbk group #6	SFpbk group #7	SFpbk group #8	SFpbk group #1	SFpbk group #2	SFpbk group #3	SFpbk group #4	SFpbk group #5	SFpbk group #6	SFpbk group #7	SFpbk group #8		Interindividual disctance at -60	14.556	15.93	16.1715	16.0027	9.70402	12.6295	12.9119	12.6053	14.2746	15.2044	13.5756	13.6706	11.6351	12.8654	12.2316	14.5737
0	18.925	16.9325	11.8425	12.8635	10.411	13.747	12.861	15.4085	12.316	15.6635	18.0205	10.2745	10.455	13.172	11.6935	14.4295		Interindividual disctance at -30	14.8585	16.4099	16.5007	13.5206	7.99961	13.4222	15.1923	13.5599	15.1984	13.0417	15.7741	16.1514	8.83864	13.6048	12.1366	13.2782
1	19.841	15.364	15.4825	16.355	8.2015	14.8665	9.111	13.678	12.6375	16.4035	14.6485	12.573	10.5405	14.7335	9.972	14.993		Interindividual disctance at 0	14.0765	11.925	9.85555	9.41795	9.56298	8.75765	10.0552	8.89487	13.3424	13.4988	7.94523	11.2482	8.08213	13.5984	12.2966	10.8954
2	13.9145	16.79	16.694	18.172	14.278	13.5575	10.8895	12.818	13.467	22.0315	12.8365	14.9065	13.961	12.5655	9.0585	13.6235		Interindividual disctance at 30	13.4675	11.4912	13.0976	13.4751	12.6265	11.7047	9.45135	13.4033	12.8303	16.3825	12.403	12.3974	8.95482	12.3545	12.6202	12.1134
3	12.9515	18.481	14.911	19.8725	13.2645	11.3915	15.415	12.2205	13.074	17.8865	10.8435	14.881	12.2045	11.3295	13.176	12.782		Interindividual disctance at 60	15.0785	13.3965	13.709	12.9329	10.62	12.9178	11.9769	14.3244	13.2859	18.2636	15.4215	13.4865	8.6085	13.0469	13.9668	13.8811
4	9.7815	20.7685	16.415	16.987	13.723	10.7315	16.314	13.611	13.9905	10.3865	13.756	14.032	8.7825	10.125	12.427	12.959
5	11.0725	19.2575	16.0355	18.2685	13.454	6.15	14.994	9.8475	12.835	17.814	10.806	13.1345	11.2655	11.0985	14.2695	15.9			White noise playback	White noise playback	White noise playback	White noise playback	White noise playback	White noise playback	White noise playback	White noise playback	Sharp click playback	Sharp click playback	Sharp click playback	Sharp click playback	Sharp click playback	Sharp click playback	Sharp click playback	Sharp click playback
6	14.555	16.301	13.6935	20.5495	7.8815	5.182	14.525	13.533	15.401	20.2345	15.0105	11.957	13.397	10.247	15.894	16.2225		Interindividual disctance per 30s time bins	SFpbk group #1	SFpbk group #2	SFpbk group #3	SFpbk group #4	SFpbk group #5	SFpbk group #6	SFpbk group #7	SFpbk group #8	SFpbk group #1	SFpbk group #2	SFpbk group #3	SFpbk group #4	SFpbk group #5	SFpbk group #6	SFpbk group #7	SFpbk group #8
7	12.693	15.333	13.12	19.6445	11.536	10.0295	15.346	13.502	11.8335	19.9605	11.2695	9.6645	14.491	7.1345	14.4535	17.3215		baseline at -60s	1	1	1	1	1	1	1	1	1	1	1	1	1	1	1	1
8	12.8495	12.9235	10.081	17.0765	8.8205	7.903	13.763	11.365	13.5265	20.483	11.361	7.0475	14.986	9.0545	13.715	16.457		log(fold chang+1) at -30	1.02078	1.03012	1.02035	0.844894	0.824361	1.06276	1.17661	1.07573	1.06472	0.857756	1.16194	1.18147	0.759652	1.05747	0.992237	0.911109
9	10.117	15.9955	9.419	15.1485	8.944	11.896	11.172	11.87	13.4995	19.208	11.941	14.147	16.025	10.8875	10.2345	15.134		log(fold chang+1) at 0	0.967056	0.748583	0.609437	0.588523	0.985467	0.69343	0.77876	0.705645	0.934691	0.887824	0.585257	0.822798	0.694632	1.05698	1.00531	0.747607
10	10.788	19.2805	14.4375	13.4475	7.734	9.8845	12.155	12.671	17.2005	17.256	13.0505	15.4325	13.265	12.142	8.895	14.4395		log(fold chang+1) at 30	0.929709	0.722126	0.808905	0.840714	1.30116	0.926778	0.73199	1.06331	0.898817	1.07749	0.913622	0.90687	0.766757	0.955141	1.03815	0.833626
11	14.158	14.201	14.468	11.1745	9.5745	10.705	16.479	12.3435	17.832	13.904	18.998	15.0665	14.01	13.309	9.8655	16.0505		log(fold chang+1) at 60	1.03589	0.840958	0.847722	0.808174	1.09439	1.02283	0.92759	1.13638	0.930733	1.20121	1.13597	0.986531	0.739871	1.01411	1.14186	0.952475
12	14.5755	12.1575	11.287	15.797	10.4465	13.0965	13.565	10.434	18.219	18.3195	13.3455	15.058	18.4895	13.3785	6.182	15.496
13	14.355	16.087	10.853	15.7425	9.648	11.369	11.012	9.1805	18.6195	14.744	11.2365	14.9175	16.5755	14.76	8.598	14.995
14	16.295	12.149	13.4465	16.4305	5.428	11.384	10.645	12.3595	16.9425	14.951	15.6635	12.6265	11.966	15.1695	10.6265	14.476
15	15.972	16.7665	15.651	13.4435	11.833	13.791	11.434	12.6	16.9235	12.777	15.2605	12.13	11.8795	14.3985	11.5005	14.035
16	16.4635	13.9515	20.812	15.417	11.3285	13.547	9.213	11.018	18.96	14.5685	12.6085	15.356	11.411	14.8345	14.389	11.815
17	17.1725	16.2385	21.9395	17.1005	10.614	12.933	12.744	10.958	19.0205	11.298	11.3895	7.8885	9.2415	11.6615	12.6485	11.3675
18	14.485	15.7045	23.004	17.939	8.1835	14.825	16.422	9.112	17.1635	15.8555	11.723	11.0065	9.762	15.4205	14.755	14.018
19	14.694	13.222	21.4045	20.596	6.583	14.281	14.961	5.552	15.6815	12.4555	11.097	12.2475	8.52	13.5845	15.3695	15.2245
20	15.905	15.394	17.2525	20.362	8.3185	12.815	15.6395	12.3275	15.587	11.1945	11.426	13.06	7.9635	13.8805	16.128	15.6925
21	17.11	16.6745	20.3415	19.347	8.947	12.7425	14.7885	14.7075	12.9855	10.5515	11.0415	13.573	8.3535	8.648	14.129	16.233
22	16.2345	10.4675	16.951	17.7835	9.7745	12.7525	11.625	14.637	13.6165	12.192	15.9355	12.958	6.9635	13.2685	12.3255	13.787
23	14.3185	12.135	12.758	13.384	9.537	14.791	7.1555	14.898	11.876	15.081	18.1325	16.7925	10.3795	15.326	9.3525	12.651
24	17.072	16.3105	20.9405	14.9405	11.8265	16.066	8.9655	14.87	11.1375	14.295	14.427	15.3515	10.764	15.607	11.211	13.209
25	15.391	16.422	18.9895	16.2535	11.644	15.461	10.811	14.7315	11.547	7.3005	15.221	12.9985	11.3205	16.233	13.438	13.5835
26	15.1695	14.744	18.169	14.851	8.5095	16.144	13.0635	15.778	10.1505	15.4525	15.135	16.9075	11.3145	14.872	11.215	15.2435
27	13.544	17.152	18.665	15.591	7.5645	17.3405	13.689	14.3815	8.882	16.721	10.5185	16.628	5.8275	12.0575	12.9345	15.5375
28	13.2665	19.0305	18.639	13.5705	7.212	14.674	12.5435	12.4625	10.718	14.5895	13.3185	14.006	7.5945	14.117	14.513	14.436
29	15.2275	19.1765	16.4595	8.364	7.543	13.733	14.2125	14.2725	11.181	13.44	16.4815	18.007	14.1085	13.9165	13.7885	15.217
30	12.339	18.4205	17.1555	9.6105	8.061	13.7235	14.754	13.6165	15.6895	14.319	14.3415	19.1595	14.8715	11.8965	12.4215	14.455
31	13.7605	16.9185	16.517	13.2565	6.039	15.314	16.424	16.6625	14.0895	10.242	13.5415	18.233	14.981	14.8815	10.1255	12.7525
32	17.61	13.5775	16.5915	11.707	7.768	15.3595	16.9375	11.4435	14.5395	14.876	12.6305	17.93	16.3975	13.123	11.911	13.4625
33	16.4825	18.29	15.9475	14.007	7.7825	15.2085	15.331	12.6505	12.8515	14.4115	15.148	15.4045	16.652	12.025	13.083	13.4825
34	16.2335	18.494	15.982	16.1565	10.1515	15.594	16.0025	14.7225	14.2905	12.803	14.8905	11.6905	10.83	11.4625	11.974	14.435
35	17.1905	22.315	15.814	13.8395	8.405	13.7545	15.893	15.088	16.876	11.44	15.309	16.248	5.1715	10.238	10.6515	13.047
36	16.9225	23.3855	16.6375	14.471	8.922	12.756	14.243	15.221	18.283	15.4765	11.9025	18.3115	8.974	12.2435	9.787	12.0645
37	17.3315	23.1825	15.9835	13.921	8.0585	12.1205	15.37	15.266	17.266	9.5975	14.941	18.6235	8.094	14.9505	11.0805	10.8365
38	15.4795	21.9535	14.594	11.0765	7.4185	13.745	15.564	14.6445	15.8655	9.566	12.456	16.5575	6.9265	17.0115	9.497	10.707
39	12.5755	21.0665	13.754	12.6845	8.0935	13.357	17.7285	10.97	15.0505	13.9545	14.4945	14.142	8.204	16.212	11.0285	11.1245
40	12.55	16.864	15.3985	13.8625	6.4815	12.967	16.34	10.6285	13.653	12.493	13.9575	16.3915	8.23	16.3465	12.3425	12.262
41	13.5495	18.539	14.9925	11.6325	8.071	12.463	15.801	10.4255	14.0895	13.774	14.175	16.227	8.54	17.7905	10.3105	12.86
42	17.206	21.0925	13.7975	9.714	5.358	11.053	15.465	10.5795	16.433	12.365	12.7985	17.7365	6.5315	15.9415	12.3725	15.3435
43	13.2735	20.469	18.605	9.8395	6.865	10.2245	15.539	12.9975	15.5775	14.1175	13.6605	17.0485	3.829	14.331	15.1865	15.7575
44	9.9815	19.9555	17.95	10.756	6.6165	11.348	17.6035	13.965	14.1035	11.9715	16.0015	17.4125	5.3865	17.7505	13.6185	15.7755
45	10.733	16.2575	19.2035	12.189	8.1635	10.991	14.371	13.701	15.0175	13.3175	14.432	17.601	6.731	14.0385	14.9695	16.443
46	13.9295	14.858	18.1535	15.4135	7.1235	8.65	11.421	11.7185	16.545	16.1795	15.833	18.013	7.465	15.318	11.4245	17.2535
47	18.447	14.3825	19.189	13.552	6.7885	10.9385	10.965	13.5895	16.7195	15.132	14.1335	16.667	11.172	15.7585	9.2865	18.2845
48	18.3555	16.1155	19.6625	13.728	8.429	10.8395	12.84	11.9805	16.787	14.7215	11.678	15.7615	8.857	17.54	11.9895	12.7005
49	17.245	15.6415	18.846	13.719	6.728	13.002	17.969	11.691	17.1935	6.797	13.3985	16.2645	9.1665	13.859	12.141	13.532
50	17.6535	13.04	18.3135	12.9555	9.0705	16.15	14.1265	12.972	16.5615	12.5665	14.062	14.4485	7.819	14.958	13.4625	15.7225
51	20.4765	16.028	17.419	16.8175	7.6445	15.623	15.992	13.495	15.2575	6.567	13.773	14.325	7.92	11.3215	13.916	14.6195
52	19.01	13.659	17.532	15.7265	8.0035	14.1395	17.2425	14.4375	15.863	11.0765	16.196	13.752	7.9105	8.452	12.0225	11.3225
53	14.9245	13.0435	15.9335	14.7095	7.247	12.983	15.7095	14.5265	15.64	11.2705	20.1885	13.6485	5.462	11.187	11.3475	7.7045
54	10.3015	8.451	15.3295	14.337	4.9285	9.4865	13.108	13.8355	15.2805	11.4065	22.063	13.369	7.4785	9.708	9.307	9.671
55	9.9275	7.772	17.7115	11.6315	10.205	13.498	9.7235	14.066	14.42	11.558	18.262	15.4215	7.188	9.808	12.4755	14.3045
56	10.715	10.8745	13.764	13.281	7.385	14.021	14.8315	12.734	14.2945	16.255	20.68	17.8565	9.521	13.493	11.3225	14.672
57	13.026	16.1315	15.2205	16.1815	11.3175	14.5695	16.198	13.575	15.235	15.3215	20.683	17.8535	11.476	9.9335	13.5365	14.529
58	14.6595	13.1135	14.14	16.0345	7.855	15.154	15.3035	15.2925	14.0765	11.3485	20.276	18.0995	8.1	10.1875	15.378	12.597
59	14.4745	13.8575	13.7825	13.7705	8.755	14.9305	17.796	15.272	12.6075	15.382	21.196	17.379	6.7075	14.6515	13.39	12.132
60	12.5985	12.2975	17.5535	13.4575	11.888	17.287	15.3285	15.9535	13.626	18.4835	18.2255	13.5945	11.4915	15.051	12.2545	11.3055
61	13.9915	17.0815	17.203	14.7095	10.4255	18.5595	13.793	16.252	13.0585	19.821	18.01	14.6815	10.785	12.1755	15.044	10.9205
62	16.5255	16.928	16.431	13.2025	3.9215	14.5255	8.777	9.705	13.5445	18.68	15.749	15.627	10.8095	14.052	15.6365	9.744
63	15.5115	15.54	9.4855	11.36	6.5305	11.035	5.3775	7.684	13.9845	17.2445	14.227	13.415	10.8785	14.409	15.4315	12.564
64	15.224	15.131	6.2235	9.8725	8.164	9.1165	9.364	5.4775	14.0895	13.894	10.3835	12.8145	10.096	16.974	14.6305	10.264
65	13.2665	14.5965	5.5625	9.163	7.82	7.3465	11.2835	4.916	15.773	11.5965	8.5645	11.295	9.204	18.256	12.3205	10.0305
66	13.322	12.4255	10.883	8.3605	9.5275	6.7335	8.1925	9.1245	15.067	11.6665	7.535	11.493	7.418	16.0825	14.3395	9.181
67	13.3055	12.9505	10.995	6.561	12.3	6.995	7.107	8.036	16.871	10.5685	7.406	12.0575	5.3635	15.266	13.379	9.4115
68	13.5535	11.1385	10.1765	9.74	8.9705	7.6735	7.17	8.0725	14.92	11.1505	8.747	8.678	7.6415	14.712	12.586	10.9215
69	15.3565	11.7615	8.386	8.144	6.0575	8.9685	9.764	9.8835	15.1005	10.113	8.782	9.4445	5.3975	11.9405	11.484	9.854
70	11.274	9.465	6.803	9.831	8.1305	4.9645	10.0605	10.517	13.198	9.993	5.402	8.008	8.7355	11.359	10.3855	11.604
71	13.9535	9.849	7.06	6.0855	10.1805	7.44	9.389	11.79	11.8525	11.749	4.4185	9.002	7.1095	12.4955	10.2125	11.4505
72	9.84	7.7945	10.026	6.6625	9.181	9.833	7.271	10.047	10.584	11.516	3.603	13.6455	8.8995	14.3575	10.967	9.3355
73	8.6815	14.1045	9.4915	9.2125	9.0305	9.311	12.5065	10.0355	15.862	10.5335	4.9545	15.1175	8.691	13.51	10.69	8.9095
74	10.2155	15.2275	8.854	7.0585	8.267	9.089	9.094	8.6575	14.3615	13.6045	8.1605	10.8645	7.022	14.4495	10.6055	9.503
75	10.25	15.4215	8.824	9.0535	6.618	6.4475	11.5	9.647	12.353	14.4485	6.326	13.047	7.5345	13.627	7.6675	9.0485
76	11.352	14.0735	8.14	10.1265	10.2145	5.8675	14.8985	7.5795	11.4275	14.203	8.3475	12.3325	8.53	12.4325	9.262	9.7735
77	16.1525	12.4935	8.765	9.793	9.3385	7.004	14.2415	9.4865	14.0035	12.9205	6.471	11.1455	11.217	15.6025	6.4915	9.8675
78	17.0185	7.5705	10.449	9.456	8.073	10.4055	9.4875	7.4215	15.5725	17.0145	7.2475	8.726	7.628	16.002	10.7635	10.86
79	17.862	7.1735	9.8095	8.784	7.815	12.3815	8.7965	11.83	15.282	14.1925	6.8935	8.2525	6.126	13.14	12.6925	12.8795
80	16.6275	10.895	10.218	10.423	11.8545	11.4	11.157	10.448	16.202	14.691	6.3125	11.7615	6.5065	13.9575	12.9965	14.701
81	18.9775	9.914	10.08	9.4365	13.455	11.154	10.2205	8.06	14.567	13.094	8.187	10.265	7.6335	12.602	12.3405	15.214
82	19.3365	11.248	10.1155	9.8975	9.7525	6.0225	11.0725	11.059	12.83	14.5075	9.152	10.723	8.1305	13.2225	12.7735	14.9345
83	15.846	13.1895	12.3215	9.597	10.0495	7.3305	11.2095	9.9225	14.248	16.0965	10.002	11.7785	9.424	14.3585	12.148	14.4585
84	18.917	11.7675	11.9775	10.4415	9.059	5.694	9.7065	8.778	11.9485	14.6985	10.161	12.951	6.6485	12.8225	10.8615	10.433
85	17.364	11.1325	10.201	8.4395	9.6245	7.688	9.794	8.946	11.8985	13.2085	8.944	14.0955	6.4785	12.285	13.43	12.5445
86	16.8585	9.4055	11.1665	9.615	11.1665	9.321	9.9475	8.5935	11.2365	12.049	7.8775	11.2665	8.017	11.139	13.0985	11.025
87	16.436	11.1075	12.227	12.844	10.591	9.1845	9.5495	7.8265	11.3555	13.6975	7.212	10.3045	9.0755	12.0975	12.825	11.5675
88	14.3855	11.133	11.9055	10.275	10.3665	11.549	10.7515	8.941	11.553	12.5005	6.675	9.0745	7.399	9.9125	13.811	10.411
89	8.8635	7.4505	9.6685	4.949	15.1155	9.127	11.355	6.644	9.722	15.3585	8.5915	6.5985	8.1745	10.6975	12.926	8.9645
90	8.266	14.8105	9.3005	8.62	15.2215	10.016	11.456	7.693	10.698	14.973	8.3355	11.5195	9.212	11.722	14.362	8.5585
91	10.5135	12.3655	9.5045	11.06	9.391	10.905	9.2395	9.195	10.76	12.0655	5.741	12.328	8.4015	15.658	14.79	9.699
92	11.315	11.6105	10.471	13.892	10.6655	6.958	11.973	9.724	12.748	16.436	5.893	11.061	7.1435	12.41	15.2875	10.044
93	11.3645	11.2835	11.5205	13.003	14.6065	7.981	8.718	13.303	13.13	13.6145	8.0985	10.5995	8.7385	7.604	17.14	9.92
94	11.4545	9.936	12.246	13.0855	12.9605	8.976	6.8785	13.5195	12.1775	12.5135	9.4825	11.628	7.183	10.1865	14.212	9.618
95	13.994	17.517	10.9005	12.7305	12.273	11.878	7.5825	12.7875	12.924	16.3995	9.198	11.939	5.8425	11.96	14.8835	10.2255
96	12.758	16.477	10.1385	10.5505	13.3235	13.1715	8.6885	12.818	11.204	17.958	10.498	11.6805	5.1235	14.1705	14.5975	11.325
97	13.4005	11.366	10.1855	12.0945	6.798	13.686	5.9525	11.5225	11.5765	18.9775	9.8105	8.204	8.1175	12.1565	14.311	11.507
98	12.8655	9.437	9.6825	14.9245	7.977	9.7095	3.2345	8.2365	13.2355	16.5645	9.368	9.31	12.4	12.223	11.5825	9.434
99	12.075	9.755	7.2035	10.9175	9.4845	10.337	5.3165	10.5995	11.4825	17.919	8.646	10.4585	10.5665	11.707	13.915	10.5745
100	12.1055	8.947	10.018	9.1135	10.7885	11.2645	6.9345	10.326	11.711	16.8135	7.214	12.067	8.903	14.791	13.7555	11.8155
101	11.45	6.902	11.899	10.6885	11.5905	14.238	11.955	11.154	11.9715	15.1155	9.5935	13.141	8.002	14.7845	10.6505	10.547
102	11.822	11.063	15.176	10.9745	15.7265	11.7315	12.327	11.821	12.2105	16.1725	11.59	10.7845	10.655	12.0545	10.284	15.626
103	6.951	15.011	14.7835	10.066	17.0045	11.3095	13.814	12.4215	14.6375	16.5145	10.924	10.945	9.672	13.988	9.522	11.91
104	9.0015	16.3895	7.969	14.923	13.947	12.6745	13.6775	11.3705	13.726	16.703	12.714	16.0555	7.6455	14.864	11.537	13.517
105	13.5535	15.2935	9.507	15.655	16.8925	9.78	13.3685	12.338	14.42	14.2125	12.9735	14.645	7.454	16.055	12.36	12.083
106	13.146	9.77	12.6625	17.232	17.0565	6.0945	11.765	14.33	13.4695	17.5055	13.5885	13.381	11.919	14.8065	10.591	14.0635
107	12.884	7.941	10.621	15.6835	18.2885	8.973	11.607	14.42	12.4995	18.2705	14.0115	14.1805	13.2055	12.9775	11.6975	15.1585
108	14.267	8.3175	9.9995	12.413	17.1215	10.239	9.1055	15.8495	13.8045	17.699	14.7685	13.832	8.719	6.9765	13.685	10.4745
109	15.3625	9.7615	14.66	12.32	13.751	13.776	7.334	13.7985	12.3745	13.4035	14.14	9.483	5.275	13.5205	13.451	12.7675
110	17.802	12.6765	13.2805	11.0185	10.706	13.797	9.842	14.51	7.667	15.7705	17.962	9.3855	6.0565	12.6505	12.285	12.7695
111	20.169	8.131	13.7625	12.303	7.6265	13.51	8.34	12.315	14.368	14.712	16.2625	6.842	10.6325	11.2345	13.421	11.76
112	16.028	11.114	15.107	11.4205	7.5895	12.2315	7.494	11.0045	14.5185	17.2725	14.8985	13.673	9.496	10.957	11.6295	11.253
113	16.541	8.7035	16.108	13.61	10.3615	13.108	7.8555	10.721	16.265	18.325	15.363	13.911	7.909	12.0855	12.905	12.287
114	19.1205	8.626	16.058	14.0085	13.364	10.9295	9.869	12.1555	13.5025	18.058	14.71	14.17	10.157	13.622	11.8315	15.041
115	16.3755	12.3075	14.864	15.566	9.447	8.84	12.2375	14.0635	12.3265	14.399	10.681	14.5975	13.388	12.809	13.8685	14.537
116	13.279	12.1415	17.546	11.996	7.2465	9.9785	10.591	14.9425	12.9475	21.3065	13.2705	15.6555	3.3675	12.877	12.7265	14.0935
117	15.679	16.685	17.59	16.247	13.163	13.3945	7.573	15.739	10.797	20.05	12.4675	13.4435	11.0935	11.9235	12.4195	12.0465
118	15.6795	14.495	18.0255	14.768	12.454	11.9305	11.454	16.161	11.137	18.2415	13.5395	13.3585	9.338	9.616	12.099	11.8125
119	11.241	12.3565	17.2545	16.0405	14.683	12.3415	11.131	17.2215	11.6105	15.55	14.5485	14.489	9.1385	11.944	9.3445	12.2725
120	11.4095	11.0405	14.4235	20.146	12.435	17.04	11.2065	17.473	14.4275	16.2205	17.3805	14.073	10.119	12.242	11.6935	13.2775
121	12.0515	11.8035	13.691	15.148	14.0705	14.8075	9.9145	16.031	13.7325	13.944	14.31	13.015	10.411	14.563	9.9595	12.2655
122	11.459	11.214	14.5245	14.5675	14.544	11.048	9.043	16.691	13.7795	13.926	11.9635	12.503	9.976	10.303	14.372	10.662
123	14.229	10.1465	14.111	13.8495	14.1395	14.07	8.182	15.86	14.105	13.727	10.5165	12.8705	6.057	9.285	16.9165	11.975
124	14.122	12.791	12.4215	13.702	11.946	13.7445	6.733	13.7755	12.5575	14.43	11.4415	14.5715	4.805	11.3515	12.3355	12.2385
125	14.8705	11.057	12.185	11.195	13.663	13.7025	10.7945	15.66	15.825	16.909	9.3145	13.2415	8.3595	14.2885	13.9645	13.6575
126	15.4915	9.7925	13.472	11.269	10.0915	14.871	8.003	14.98	15.626	19.466	6.898	14.186	6.5455	14.8265	12.7225	14.133
127	15.8585	12.74	13.2235	9.3055	6.8675	15.385	12.236	15.085	12.5575	17.5915	11.69	13.4635	5.692	9.8915	14.1525	13.773
128	19.495	9.2055	12.6975	8.3945	7.4445	17.568	12.6925	15.1385	13.319	14.8725	14.4825	13.3535	7.6015	10.404	11.557	12.3095
129	16.4695	10.5745	15.721	10.8605	9.611	15.521	11.014	15.902	12.996	15.472	15.9055	13.099	10.9405	9.4915	14.4835	13.5905
130	15.1395	14.605	14.3555	11.1905	11.677	15.3695	12.0205	16.3735	13.6565	17.5035	16.266	10.968	7.804	12.505	14.257	14.101
131	15.042	16.862	15.069	14.605	9.5335	14.682	10.9365	15.74	16.4315	18.7815	12.4315	12.7155	9.915	15.9395	13.9195	13.7675
132	13.781	15.1945	15.6395	13.557	13.732	11.516	12.7925	17.764	15.981	18.367	15.6215	12.8075	7.9055	16.4245	14.777	14.749
133	11.9915	10.9925	15.607	13.4625	10.4405	7.798	12.9485	17.78	16.051	18.107	12.263	14.9735	7.99	14.0105	14.88	14.4085
134	12.5015	14.555	15.4655	12.407	10.3195	8.467	14.9555	17.133	13.7875	19.555	13.5545	14.814	7.505	14.123	15.934	12.5375
135	15.707	15.4795	12.3985	12.3305	12.9805	12.042	11.7705	14.703	13.274	19.802	13.9815	17.2055	8.8425	13.7445	13.0205	12.061
136	13.288	11.1675	14.03	6.8525	16.328	10.6265	12.329	15.8615	11.9015	21.5955	15.682	18.414	11.68	13.88	15.2945	15.1925
137	15.741	9.4855	13.9795	13.4595	15.8185	8.8575	11.6265	15.709	14.521	20.6	13.6795	12.7575	12.322	15.3565	13.183	16.1405
138	14.272	13.826	15.524	13.517	12.3855	11.5835	12.095	14.026	14.11	20.676	14.1985	12.789	10.0635	14.466	14.356	14.6265
139	15.4605	16.3565	19.4085	16.27	12.807	11.4535	10.8995	15.2005	14.3545	21.666	13.6575	13.702	11.1725	12.5485	14.6085	14.709
140	16.002	12.2535	16.077	15.7685	9.6755	12.9315	9.999	14.03	14.06	18.42	14.176	12.987	10.7925	14.7515	11.7115	13.1525
141	16.1485	14.6925	15.5945	18.348	6.9115	10.4785	10.0885	13.3995	13.9125	12.3035	18.3785	10.741	8.5155	16.046	11.807	13.7935
142	15.263	11.1545	16.784	16.4805	9.13	12.084	12.054	11.244	13.88	11.9615	19.4245	11.27	7.333	15.7515	16.5685	12.126
143	16.1425	11.825	14.6195	13.4405	10.453	13.76	14.679	10.174	12.5575	18.0075	14.9215	12.903	4.229	12.65	15.0795	11.552
144	14.769	17.294	13.8615	14.742	9.192	15.682	12.8825	10.409	12.673	16.798	15.803	14.777	5.652	13.672	16.8825	12.8055
145	11.333	14.0895	9.2345	13.9065	12.5095	16.131	13.6445	9.288	11.156	18.608	14.696	15.156	6.5155	13.96	17.5375	14.342
146	15.813	14.652	11.2625	13.247	11.3245	17.4375	13.898	11.2115	13.248	18.907	17.572	12.692	8.2185	15.19	16.589	14.4065
147	15.239	12.6485	14.577	11.8175	10.79	15.974	11.14	12.5955	12.362	17.648	21.1515	13.8625	11.551	15.596	14.438	16.627
148	14.3405	12.2255	9.199	9.791	10.5495	15.463	14.6955	13.903	9.5555	16.1985	14.5905	14.795	10.9935	10.436	15.3425	17.074
149	14.037	14.054	12.545	9.156	10.07	14.551	12.9755	14.851	10.8535	18.4675	16.6865	14.825	9.6595	12.159	12.718	15.8385
150	16.1345	12.584	13.0595	13.89	8.784	13.804	12.188	14.864	13.1045	21.275	18.4815	13.376	8.9615	9.2875	14.136	16.6555
151	15.968	12.418	8.6745	14.1435	5.6005	9.2495	14.266	16.262	12.5185	21.788	20.366	12.3145	8.3415	7.141	12.9835	13.9765
152	16.0215	17.896	10.0245	14.3315	9.2125	7.9235	13.26	15.7175	12.3025	20.797	19.9675	11.9945	7.6515	9.4595	12.5025	13.282
153	14.622	15.65	11.441	14.9195	8.5215	11.68	10.4415	15.247	11.4705	20.364	20.801	11.618	10.362	12.525	10.0815	12.901
154	16.3675	17.17	16.827	14.5615	10.85	10.1155	11.2255	10.03	11.2585	19.235	19.9825	11.7075	8.943	12.5775	11.1465	9.7855
Panel e
	White noise playback	White noise playback	White noise playback	White noise playback	White noise playback	White noise playback	White noise playback	White noise playback	Sharp click playback	Sharp click playback	Sharp click playback	Sharp click playback	Sharp click playback	Sharp click playback	Sharp click playback	Sharp click playback			White noise playback	White noise playback	White noise playback	White noise playback	White noise playback	White noise playback	White noise playback	White noise playback	Sharp click playback	Sharp click playback	Sharp click playback	Sharp click playback	Sharp click playback	Sharp click playback	Sharp click playback	Sharp click playback
	Nearest neighbourg (cm)	Nearest neighbourg (cm)	Nearest neighbourg (cm)	Nearest neighbourg (cm)	Nearest neighbourg (cm)	Nearest neighbourg (cm)	Nearest neighbourg (cm)	Nearest neighbourg (cm)	Nearest neighbourg (cm)	Nearest neighbourg (cm)	Nearest neighbourg (cm)	Nearest neighbourg (cm)	Nearest neighbourg (cm)	Nearest neighbourg (cm)	Nearest neighbourg (cm)	Nearest neighbourg (cm)		Nearest neighbourg per 30s time bins	SFpbk group #1	SFpbk group #2	SFpbk group #3	SFpbk group #4	SFpbk group #5	SFpbk group #6	SFpbk group #7	SFpbk group #8	SFpbk group #1	SFpbk group #2	SFpbk group #3	SFpbk group #4	SFpbk group #5	SFpbk group #6	SFpbk group #7	SFpbk group #8
Time per 1s bins	SFpbk group #1	SFpbk group #2	SFpbk group #3	SFpbk group #4	SFpbk group #5	SFpbk group #6	SFpbk group #7	SFpbk group #8	SFpbk group #1	SFpbk group #2	SFpbk group #3	SFpbk group #4	SFpbk group #5	SFpbk group #6	SFpbk group #7	SFpbk group #8		Nearest neighbourg at -60	6.34694	7.84943	6.7805	8.32581	5.40329	6.55432	6.25937	5.88418	8.21306	8.49908	6.37813	7.91884	8.62018	6.68947	7.59943	8.70419
0	8.507	9.037	6.306	7.8495	6.4865	7.4755	5.176	7.1525	7.3675	8.151	7.7265	6.2545	9.1625	5.3735	5.031	8.4405		Nearest neighbourg at -30	8.67505	8.57902	7.06455	7.60206	4.23336	7.0386	7.23144	6.69824	8.36718	7.81469	7.95468	9.30384	5.05106	6.72769	6.17586	7.13329
1	8.1675	7.394	7.6155	9.841	4.415	7.686	4.3955	6.35	7.3665	8.525	7.4965	8.426	9.4545	5.6705	6.023	8.94		Nearest neighbourg at 0	7.83735	6.84611	5.46463	5.55742	5.42611	4.60345	5.7091	5.28384	7.13724	7.07481	4.47893	6.69202	4.92403	6.66494	5.95061	5.61727
2	8.5445	5.4745	6.34	9.513	7.171	6.797	4.9635	5.793	7.9095	10.7875	6.943	9.583	7.5295	6.137	7.8515	9.387		Nearest neighbourg at 30	7.61561	6.68718	6.25615	7.49518	6.49644	6.51144	5.43602	7.42194	7.37535	9.40569	6.09195	7.44248	5.17687	5.89911	6.25297	6.56097
3	7.9475	5.4115	6.8735	8.802	6.6835	5.985	6.8645	5.218	7.209	11.806	5.6705	9.7265	5.94	7.571	10.117	9.02		Nearest neighbourg at 60	8.24466	6.74647	7.03071	7.24329	5.60856	6.62035	5.92416	7.04245	7.98	8.7194	6.38342	7.32194	4.75511	6.72421	6.43645	7.28211
4	5.939	7.0705	7.73	8.549	6.83	5.4235	6.597	5.0595	7.536	7.3055	6.842	8.8305	4.741	7.6235	9.519	9.0085
5	6.7715	7.18	6.4795	10.5535	7.021	3.6525	5.8035	4.317	7.0045	10.7115	5.7945	8.284	6.6525	6.601	8.816	8.0605			White noise playback	White noise playback	White noise playback	White noise playback	White noise playback	White noise playback	White noise playback	White noise playback	Sharp click playback	Sharp click playback	Sharp click playback	Sharp click playback	Sharp click playback	Sharp click playback	Sharp click playback	Sharp click playback
6	6.721	6.902	6.1975	11.1205	4.804	2.618	7.873	6.051	6.92	12.616	7.694	7.3785	10.4095	5.8665	8.8465	7.426		Nearest neighbourg per 30s time bins	SFpbk group #1	SFpbk group #2	SFpbk group #3	SFpbk group #4	SFpbk group #5	SFpbk group #6	SFpbk group #7	SFpbk group #8	SFpbk group #1	SFpbk group #2	SFpbk group #3	SFpbk group #4	SFpbk group #5	SFpbk group #6	SFpbk group #7	SFpbk group #8
7	6.5505	6.556	7.389	12.3695	5.9835	3.9285	8.3895	6.9515	6.1115	13.1105	5.823	5.481	9.928	4.547	9.043	7.6505		baseline at -60s	1	1	1	1	1	1	1	1	1	1	1	1	1	1	1	1
8	6.5795	5.805	6.246	11.2355	4.7115	3.6065	6.8935	5.533	5.584	13.0035	5.652	3.9155	10.0555	5.7365	6.4775	8.101		log(fold chang+1) at -30	1.36681	1.09295	1.04189	0.913072	0.783477	1.07389	1.1553	1.13835	1.01876	0.919475	1.24718	1.1749	0.585958	1.00571	0.812673	0.819523
9	5.0285	7.5135	4.9785	10.1145	5.685	6.954	5.1215	5.944	7.523	11.448	6.1745	9.233	7.47	7.325	6.8015	7.5855		log(fold chang+1) at 0	1.23483	0.872179	0.805933	0.667493	1.00422	0.702353	0.912088	0.897974	0.869011	0.83242	0.702233	0.845075	0.571222	0.996333	0.783034	0.645353
10	6.0705	8.821	6.892	8.111	5.539	6.0675	5.987	5.8575	10.3885	8.741	6.7755	7.263	7.613	6.406	7.798	7.119		log(fold chang+1) at 30	1.19989	0.851931	0.922667	0.900234	1.20231	0.993457	0.86846	1.26134	0.898003	1.10667	0.955132	0.939845	0.600553	0.881851	0.82282	0.753771
11	7.241	9.416	7.5475	8.935	5.7535	5.6675	8.8475	6.6635	10.903	6.6545	7.8565	7.845	8.18	5.5635	7.3055	5.9		log(fold chang+1) at 60	1.299	0.859484	1.0369	0.869981	1.03799	1.01008	0.946447	1.19685	0.971623	1.02592	1.00083	0.924622	0.551626	1.00519	0.846964	0.836621
12	8.2215	9.398	4.5605	8.9975	6.161	6.828	6.378	5.1015	10.9485	9.54	4.582	8.057	9.602	6.138	5.357	8.4915
13	6.8505	10.835	5.2915	7.0415	5.175	6.9235	4.774	4.362	11.3485	8.745	4.191	7.911	10.7455	5.6295	4.2675	9.142
14	7.118	12.129	7.3945	8.848	3.07	6.416	5.8105	4.9865	10.132	9.8045	5.4925	6.4525	9.279	4.382	6.112	8.646
15	6.7645	10.7965	7.5465	7.5325	5.7955	6.9175	7.1945	5.163	10.1675	8.861	6.047	7.066	9.5825	6.5985	7.8775	8.7775
16	6.7125	9.96	8.093	6.7815	6.391	6.74	5.7155	5.1445	12.4945	5.3315	6.7845	8.452	9.5835	5.3355	8.9525	10.9295
17	6.711	8.163	7.8655	6.285	5.7125	7.061	7.234	6.0015	12.1195	4.568	6.201	4.2625	8.786	6.026	8.6985	10.5525
18	5.882	8.518	9.004	6.149	5.218	7.152	8.5085	4.5035	9.7005	7.605	5.042	5.677	6.6635	8.2835	8.1625	9.179
19	4.4495	6.3655	7.664	8.14	4.162	7.4045	7.342	2.6555	9.4645	4.9705	5.482	6.7045	9.5295	6.799	7.5615	13.3085
20	6.436	7.447	5.2205	8.743	5.0575	7.1715	6.3905	5.146	9.2745	5.489	5.4835	6.7165	6.7705	7.7255	7.325	10.892
21	8.403	4.2645	6.5025	9.7505	5.5275	6.902	5.563	6.2615	7.8535	6.0675	5.625	7.4485	6.5045	8.383	7.075	9.802
22	6.0385	3.655	7.098	8.273	6.015	6.9115	5.867	6.3905	8.1575	6.485	8.102	8.013	6.4645	6.303	7.42	9.8325
23	5.5045	8.118	4.692	6.0285	5.7975	6.674	3.4605	6.391	6.8985	7.052	8.0425	9.203	7.7805	6.0465	7.4105	8.756
24	6.884	9.617	8.6535	7.6835	5.752	7.188	4.7245	6.8515	6.0305	8.5305	6.9015	8.7855	8.0305	6.4695	8.7635	7.926
25	5.25	9.1595	8.108	8.621	5.0605	8.3735	6.5855	6.9555	6.812	3.5995	8.432	8.042	9.657	7.9345	8.3655	7.7275
26	5.1535	9.0575	6.958	6.6645	3.798	9.2465	6.002	6.905	5.445	8.392	7.9405	10.3055	9.2625	7.181	7.4145	8.2115
27	4.255	7.3045	6.772	6.5135	4.0875	11.074	6.8055	6.9555	5.421	9.0435	4.812	10.0235	8.073	9.2095	8.141	8.5665
28	2.818	7.835	6.8355	5.712	4.423	7.496	6.499	6.9975	6.071	10.0835	6.247	8.029	9.069	8.4385	7.9575	8.057
29	4.736	7.161	5.4705	6.7995	4.5875	5.3085	6.059	7.615	6.5445	7.828	6.071	11.199	12.352	7.983	7.7635	6.133
30	4.499	6.9675	5.8705	6.542	4.6275	5.5345	6.215	7.132	7.8985	8.6155	5.7945	10.9155	12.354	8.0865	7.328	8.261
31	8.736	8.378	7.329	8.176	3.704	5.987	7.4145	6.265	6.67	6.8035	6.302	10.122	7.0135	6.984	5.436	6.8455
32	10.262	8.005	7.0915	7.213	4.769	7.058	7.5865	5.1215	6.663	8.667	6.6215	9.2415	6.8215	5.5915	6.09	6.7635
33	10.5245	10.8585	6.6495	8.749	4.635	7.567	7.004	5.8315	6.724	8.51	7.745	8.5245	6.447	5.769	5.806	7.1295
34	10.4015	11.8315	6.894	9.277	5.717	7.7795	6.639	6.965	7.228	5.864	7.972	6.8335	6.308	5.467	5.8325	7.335
35	9.6635	13.1625	6.9475	7.485	4.3405	7.873	7.3135	7.314	7.6835	6.852	8.9665	9.647	2.9135	4.71	4.502	7.3625
36	8.777	12.5345	6.818	8.556	3.838	5.284	6.9945	7.3955	8.6855	8.6115	6.7555	10.135	5.666	6.5025	4.8015	6.49
37	9.4755	11.242	5.917	8.4645	4.4025	5.7475	7.448	7.3565	8.005	6.0015	7.8245	10.255	4.754	7.234	5.401	5.8805
38	9.223	9.802	6.558	6.7975	4.226	7.2935	7.427	6.43	6.861	6.043	7.3285	10.358	4.7575	6.772	5.436	6.16
39	7.9605	8.418	6.916	7.976	4.8435	6.075	6.988	4.408	6.4385	7.597	6.077	7.5695	4.814	6.8755	6.6165	6.7685
40	7.934	6.34	6.829	7.828	4.385	6.151	7.1125	4.7715	6.1625	8.855	8.014	9.9315	4.2735	6.8555	7.2605	6.6075
41	7.538	9.4495	6.0785	7.753	5.273	5.8695	8.1325	5.071	6.677	8.7865	8.1015	9.9675	4.3245	8.4825	6.292	6.4785
42	9.0155	9.698	6.549	4.926	3.0055	5.585	7.043	5.905	9.983	6.869	7.6815	10.204	3.8425	7.6315	6.363	7.231
43	6.6105	10.193	6.982	5.9355	2.7265	6.357	8.2665	6.795	10.502	6.845	8.912	9.933	2.718	7.556	6.23	7.663
44	5.899	11.0525	6.8425	4.6945	3.973	6.4425	9.862	7.0235	9.3145	6.2955	8.836	9.9885	3.162	8.791	5.995	8.8045
45	6.953	7.9565	6.8665	5.8155	4.2655	5.7915	7.861	7.0345	10.615	7.6735	7.118	10.108	4.109	7.8635	7.3145	9.8615
46	8.295	9.5075	6.7685	6.7775	3.3255	5.0165	5.134	5.715	11.5895	6.877	8.9125	10.1295	4.637	7.306	5.42	11.3675
47	10.73	8.2155	6.934	5.755	3.3635	6.272	5.509	7.2675	10.737	8.337	8.252	7.551	6.957	7.2125	5.2525	10.3165
48	10.527	7.9125	7.656	7.6285	4.42	6.0325	6.0305	6.3615	8.899	9.854	5.8055	7.962	5.014	8.516	6.091	7.2805
49	8.902	6.676	7.552	6.1635	3.376	6.389	7.5625	6.081	8.2425	4.3485	6.967	8.674	5.86	7.1475	6.143	6.8285
50	9.3825	7.2805	7.9555	8.0765	4.2005	8.1095	6.589	6.3085	8.7695	9.0095	7.7555	8.68	4.677	7.016	6.7595	5.9785
51	12.834	8.4565	7.6185	7.646	4.4805	8.4675	8.226	5.617	8.9	5.435	6.12	8.743	5.2155	5.9265	5.9555	5.6835
52	10.7035	8.8125	7.8695	8.133	4.425	7.9725	7.0955	7.1895	9.1015	7.7625	7.116	7.8035	5.6535	4.258	5.584	5.6765
53	8.9685	7.418	6.9065	9.5545	4.225	7.142	6.898	8.3595	9.061	7.7965	9.1575	8.8655	3.968	6.0565	5.8255	3.929
54	5.582	4.9085	6.5785	9.0185	2.8045	6.1505	6.151	7.899	8.727	8.4665	8.678	8.7125	5.0835	5.223	4.765	5.232
55	6.314	5.179	7.64	6.825	4.699	8.425	4.6025	7.577	8.711	7.1845	8.6235	9.7535	5.3425	5.7465	5.7745	7.863
56	6.691	6.375	6.478	6.484	3.333	8.408	7.4655	6.9965	8.0255	8.0345	9.3325	10.9945	4.7315	8.134	5.866	8.3065
57	8.037	7.4915	7.3895	9.5985	6.0335	7.956	8.091	6.7415	8.4095	7.814	9.2235	11.3195	6.6985	7.043	8.219	7.8375
58	7.9365	6.1415	6.5335	9.0845	2.695	7.9905	8.449	7.2475	8.3665	8.767	9.0995	11.299	4.745	6.3155	7.9795	7.2195
59	8.528	7.065	7.443	8.402	3.492	7.684	9.1735	7.838	8.024	10.326	9.821	8.1675	4.1885	6.4395	7.591	7.104
60	8.1425	6.841	8.9955	8.2925	6.1275	10.1495	7.4755	8.2895	7.875	11.827	8.7895	7.9155	6.7965	6.9	6.735	6.5645
61	8.3795	8.7475	7.4145	8.578	6.1295	9.1705	6.6295	8.4695	7.7315	10.142	8.686	9.03	5.0905	6.2325	8.114	6.5635
62	8.2225	9.369	6.6875	7.256	3.188	5.9265	5.314	5.73	7.884	9.6945	8.6535	10.1965	6.2325	6.9995	8.0055	5.6285
63	8.406	8.3105	4.1635	7.0035	4.747	4.7465	3.6415	4.8275	7.7345	8.7335	6.647	8.2325	6.6815	7.4885	9.1165	7.461
64	9.039	9.437	3.991	6.2135	5.5115	4.6725	5.8885	3.8175	7.546	6.789	5.373	7.7355	6.6345	9.628	6.6645	5.456
65	7.9865	9.0775	3.9175	5.408	3.726	3.8885	7.162	2.947	8.292	5.552	4.711	6.1045	5.849	9.903	5.9225	5.409
66	7.8635	6.5875	5.831	4.8485	5.643	4.2065	4.739	4.8395	7.72	5.987	4.3235	6.404	4.691	8.212	5.546	4.4405
67	8.0355	7.1505	5.7105	3.2735	6.3055	3.8215	3.831	4.984	9.3105	6.295	4.431	7.012	3.4615	7.305	5.3095	5.297
68	8.4685	4.986	5.494	5.3935	4.6765	3.4465	3.2715	5.767	8.0445	5.968	5.3185	5.433	3.6175	6.599	6.6985	5.7595
69	7.156	4.7115	4.3515	5.4765	3.8085	5.7455	4.382	6.298	7.638	5.693	5.2565	5.6965	2.841	6.5665	6.891	5.973
70	6.3495	6.124	3.54	5.7895	5.0835	2.603	4.336	6.0685	7.1675	5.1955	2.913	4.3015	5.6665	5.492	6.4795	6.9895
71	7.6365	5.114	4.0555	3.8995	6.1215	3.6925	5.358	7.0065	7.4445	5.268	2.37	4.8205	4.416	5.2205	7.05	5.5595
72	4.599	5.555	5.7345	4.5965	5.5955	4.424	4.5745	6.1085	6.592	5.058	2.07	7.3495	6.618	5.7265	6.85	4.151
73	4.5795	8.904	5.7625	6.294	5.64	4.1145	5.938	5.761	8.784	5.314	3.5045	7.769	6.375	5.5055	6.854	4.3885
74	5.555	8.576	5.028	4.82	4.485	4.5885	5.4495	4.8065	6.9245	7.53	4.665	6.606	4.9525	6.744	6.6675	5.673
75	5.3945	8.031	4.64	5.5575	3.7255	3.556	6.6665	5.332	6.2815	8.022	3.766	7.314	4.77	6.646	4.9185	5.501
76	7.1765	5.932	4.4565	5.7145	6.009	3.5535	7.4185	5.0225	6.246	8.143	4.999	7.549	4.2955	6.5965	5.0025	5.999
77	9.577	6.134	5.2	4.605	4.798	4.3585	7.638	5.665	7.11	7.8335	3.6575	7.5305	5.312	6.129	3.932	5.422
78	9.7555	5.0385	5.92	5.4245	4.324	5.379	6.393	4.8465	8.516	9.1815	3.9995	5.1795	4.4145	7.376	4.2615	5.585
79	9.2395	5.8065	5.9645	4.7115	4.193	5.17	6.041	7.2	7.8745	5.7075	3.7415	6.329	3.766	6.459	4.89	6.123
80	9.489	6.859	6.4165	5.917	5.755	5.1725	5.486	5.6985	7.1555	5.507	3.407	7.8	4.138	5.692	6.1985	6.6175
81	9.9245	5.379	6.43	5.5445	6.753	5.7695	5.566	3.9065	7.62	6.4995	4.7075	5.9575	4.912	6.368	6.2675	6.4345
82	10.333	6.499	5.6555	5.756	4.641	3.765	6.008	6.078	7.2685	8.6355	5.0275	6.0555	5.974	7.1915	6.045	5.807
83	9.468	8.4895	6.66	6.3115	5.5045	5.2385	7.537	5.2965	7.3595	8.1935	5.0615	6.229	6.295	7.989	5.6765	5.741
84	11.065	8.0275	5.6985	6.449	6.04	3.403	6.0925	5.4185	6.478	7.149	5.213	6.5955	4.2025	6.1785	4.461	5.072
85	9.9755	5.7	4.6095	5.687	5.906	4.815	6.2565	5.126	6.199	7.502	5.3145	7.904	4.061	5.4955	4.726	6.322
86	9.431	4.756	6.3575	6.199	6.3295	4.9795	5.447	5.544	6.3365	7.6345	5.1265	7.597	5.4715	5.72	5.8055	5.643
87	9.6875	6.317	7.069	7.2565	6.5345	4.205	5.21	4.163	6.1705	9.016	4.439	7.447	5.0885	6.322	5.5265	5.999
88	7.63	6.7705	7.0185	6.0485	4.964	5.882	5.9585	5.434	5.905	7.6145	4.0365	6.4735	3.86	4.9155	5.3165	4.278
89	5.008	5.1135	5.897	3.1815	8.1825	5.272	6.932	3.89	5.3	7.512	4.555	4.101	4.287	6.33	5.0065	4.3835
90	4.3745	8.819	5.6725	5.077	7.692	5.722	6.5195	4.525	5.5565	6.9415	4.463	6.3415	4.8195	7.376	6.044	4.6045
91	5.7355	7.125	5.7625	4.6225	5.7665	6.655	5.3755	5.49	5.7505	5.761	3.4145	6.848	4.7155	7.749	6.523	5.813
92	5.7965	7.53	5.7085	7.9445	6.56	3.9345	6.551	6.2015	7.045	9.388	3.6815	6.54	4.226	4.6895	5.813	6.6045
93	6.061	6.3125	6.1505	6.1895	7.082	4.831	5.066	7.914	7.313	7.8865	4.5445	6.0265	4.9585	3.811	6.305	6.1275
94	5.213	6.116	6.523	6.731	6.795	5.266	4.6425	7.427	6.869	7.725	5.636	6.5665	4.155	5.544	6.562	5.2505
95	7.4345	10.5505	6.777	7.6355	5.906	6.465	4.5525	6.0235	7.052	11.6475	5.1745	6.3765	3.4605	4.3755	7.7985	4.39
96	7.172	9.3715	5.498	6.8595	6.8115	7.7755	5.126	6.3795	6.9455	11.8685	7.124	6.497	3.0945	5.751	7.389	4.68
97	7.334	6.801	5.216	5.713	4.2615	7.354	3.7875	6.1005	6.585	11.168	6.46	5.0885	4.1365	6.245	7.837	5.6865
98	7.243	5.9805	5.588	6.8155	4.432	5.0875	2.175	4.5265	6.1285	9.941	5.737	6.0385	6.9845	6.202	4.8485	4.952
99	6.8705	6.238	4.3265	6.381	5.2305	5.9415	3.9815	7.2465	5.5735	9.3635	4.795	7.143	5.8395	5.265	6.2355	5.933
100	7.2885	5.754	4.757	5.704	5.5085	6.057	4.122	6.1055	6.918	8.439	4.8465	7.56	4.768	7.065	6.163	6.4105
101	6.851	4.5365	6.3475	6.675	6.4625	7.292	5.749	6.465	7.763	8.283	5.47	7.7805	4.6685	6.335	6.183	5.9425
102	6.13	6.1055	6.0905	6.7955	9.0205	6.1995	6.093	6.404	7.175	9.859	6.6175	6.8715	5.4725	5.306	5.4275	8.747
103	4.4425	8.1425	6.536	5.693	8.641	5.9855	6.1815	6.1715	9.286	10.446	5.125	6.5035	5.5325	7.048	4.981	6.658
104	5.099	9.3245	5.654	7.303	7.3575	6.037	7.912	6.0735	8.0985	10.8915	5.024	9.737	4.4325	7.611	5.1095	8.6295
105	8.029	8.128	4.547	8.6655	7.8785	5.0835	8.1445	6.2935	8.1735	9.934	5.648	7.955	4.4115	7.9875	5.831	6.7405
106	7.12	5.305	5.267	9.802	9.0785	3.7495	7.694	6.85	7.6265	11.46	6.318	7.3925	5.556	7.26	5.383	7.7655
107	7.4955	5.403	5.398	9.4705	8.7135	4.7725	6.726	7.955	7.0115	11.1925	4.919	8.4535	6.758	7.193	5.368	8.738
108	8.087	5.3165	6.136	7.4475	7.3415	6.2205	4.6675	8.9045	7.3775	11.5205	5.501	8.5005	5.018	3.778	7.1285	6.5595
109	8.7075	6.765	7.6575	7.8205	6.435	8.128	3.971	8.189	7.636	8.729	5.4835	6.0995	3.1735	6.413	7.1385	6.934
110	11.248	7.8195	6.796	7.2175	5.791	8.0735	5.4455	9.188	4.808	10.106	7.614	5.413	3.827	5.662	6.922	6.9575
111	11.65	4.985	5.2465	7.0595	4.0145	6.3645	5.1075	7.8875	7.435	7.672	8.3905	4.6345	6.663	5.11	6.3225	6.2025
112	8.8375	6.247	5.507	6.0675	4.4465	6.184	4.675	6.206	7.76	8.0685	6.2465	8.884	6.3215	5.3895	7.145	4.6015
113	8.452	4.233	4.961	8.072	5.988	5.96	4.375	5.7805	8.364	7.695	5.913	8.9995	4.642	6.3515	6.5225	6.018
114	9.7715	4.5255	5.6315	7.3405	7.966	6.3945	5.3035	7.269	8.6705	6.949	5.896	8.9165	5.424	6.1625	5.876	8.1575
115	9.337	6.159	6.1565	7.658	4.891	5.262	6.438	8.303	8.3585	6.9975	4.656	9.147	6.4655	5.8645	6.068	7.7815
116	7.417	5.8665	6.8	5.386	3.4495	5.997	6.079	8.5105	6.7035	14.8305	7.1485	9.337	2.41	5.4765	6.2205	7.2505
117	7.9185	8.887	8.077	7.2355	6.738	7.3575	4.7945	9.273	5.4985	13.3085	7.58	7.94	6.796	5.645	7.4985	7.285
118	7.665	8.3145	8.355	8.093	6.219	7.627	6.439	9.0815	7.4435	9.323	6.8395	8.755	6.3315	5.0535	6.646	6.8815
119	6.7275	6.961	8.389	10.654	6.925	7.144	6.1395	8.927	7.034	7.9675	7.435	8.7615	6.272	6.4815	5.2025	6.602
120	7.049	5.805	7.5905	12.4295	4.575	11.0045	7.1625	8.165	7.848	8.691	8.0745	7.365	6.0545	6.562	5.48	6.356
121	6.988	7.6905	7.594	8.2345	6.6105	9.2185	5.4165	8.5055	8.1305	7.1985	6.437	6.6175	6.7625	6.2085	4.3265	6.4785
122	6.577	6.633	7.3405	7.862	8.2425	6.734	5.33	9.178	8.3545	6.438	6.8085	7.3295	6.3805	5.1035	6.305	6.002
123	9.868	7.0255	7.0265	7.3395	8.5775	6.288	5.2195	8.7765	8.6955	5.977	5.388	8.027	3.713	4.612	7.6185	6.6715
124	9.0385	7.905	5.7255	8.193	6.539	7.056	4.6915	7.275	8.04	6.0335	6.434	8.9785	3.0135	5.9495	5.851	6.1125
125	8.767	6.785	6.706	5.99	7.8875	7.5915	6.5595	7.449	9.4025	8.54	4.6525	8.2365	4.8295	7.263	6.796	7.6915
126	9.186	5.793	7.1665	5.7485	5.5155	7.854	3.837	6.862	8.8175	9.016	3.493	8.3015	3.8145	8.029	6.4705	7.8675
127	8.563	6.913	6.7315	4.9515	4.523	7.76	4.979	8.3695	7.4745	9.2815	6.4965	7.4695	2.7135	4.9315	5.269	6.865
128	10.5475	5.717	6.439	3.6955	3.9505	8.5465	5.4075	8.444	8.4545	8.777	7.101	7.4675	3.8015	5.1325	5.8705	6.843
129	9.191	6.6385	7.6105	5.6965	5.296	7.636	4.29	7.601	8.4705	9.139	6.6515	7.3505	5.209	4.3685	7.335	7.259
130	9.069	9.8025	7.5785	6.004	4.8645	8.048	4.593	6.9015	8.5215	10.795	5.356	5.3015	3.8515	6.6885	6.574	7.2825
131	7.1085	9.303	6.8105	8.2675	4.864	7.478	4.4615	6.7445	10.4095	8.811	5.809	7.381	5.964	7.8545	6.445	6.9525
132	7.3005	5.9485	7.4915	7.031	7.68	6.6575	5.477	9.063	9.1535	8.905	8.624	7.4325	4.703	8.763	7.1095	7.262
133	6.9815	4.6345	7.747	7.3135	4.607	5.497	5.97	8.131	6.698	8.911	6.4645	7.7325	3.8055	7.0085	6.9605	7.383
134	7.7605	6.9575	7.2815	5.5345	5.6685	5.4455	6.8185	8.471	6.181	9.9945	7.4035	6.95	3.4375	6.7755	5.351	7.0715
135	8.09	6.8725	6.8325	6.1015	7.2485	6.0285	7.3425	8.1045	6.3055	10.659	7.8225	6.3005	4.7625	6.5995	5.0295	7.634
136	7.124	5.994	6.9565	4.442	7.6425	5.604	6.993	7.786	6.2285	11.0005	4.614	6.3385	5.6765	7.123	4.948	7.7855
137	7.5845	5.4765	7.6835	7.6155	5.8255	4.578	6.3415	7.0425	8.641	10.323	5.832	7.064	5.865	7.947	4.9455	8.707
138	7.454	8.2605	9.117	7.742	6.4405	5.9585	5.9115	6.2935	8.2615	10.294	5.1225	7.1475	5.271	7.575	6.12	8.087
139	8.648	9.184	10.1075	8.6045	5.915	6.696	5.3585	4.9925	8.627	11.136	5.5365	8.372	6.824	6.836	6.656	8.291
140	8.71	5.407	8.4405	10.003	5.4705	6.373	4.177	4.9905	8.5205	8.192	4.851	7.5555	6.471	8.1995	6.017	7.2025
141	8.43	6.3065	7.2325	10.9475	4.353	5.999	4.4785	5.6135	9.126	4.5175	5.0915	6.4565	5.1895	7.261	7.0325	6.815
142	8.1485	4.134	8.017	9.139	5.5265	6.4845	6.1105	6.004	8.3795	3.736	6.3035	6.6905	4.49	7.978	8.725	6.894
143	8.2515	5.2335	7.3755	7.0195	5.099	6.7715	7.0835	5.071	7.5695	7.7115	5.91	8.202	2.788	6.9745	6.075	5.6295
144	7.6505	9.282	6.4065	6.947	4.763	7.402	6.171	4.9915	8.7615	7.087	6.6575	9.163	3.8735	7.2265	6.6545	6.918
145	6.4185	7.582	4.6035	9.1415	6.747	7.498	6.607	5.297	7.7885	7.5055	6.6195	8.933	4.7135	8.027	6.2605	7.0795
146	8.8265	7.1925	6.9115	8.2355	6.511	8.1265	7.1475	6.4665	9.3795	9.574	7.255	7.7775	4.9505	8.493	5.6145	7.82
147	8.044	5.9765	6.546	6.976	5.1755	6.6895	6.8145	7.6435	8.0795	7.742	7.5305	8.35	6.9235	7.7495	5.2835	8.803
148	8.0825	5.9915	6.1645	6.282	4.9535	7.194	9.263	8.011	5.8505	8.067	5.5215	7.772	5.664	6.069	7.379	8.2345
149	8.1275	6.1815	7.3625	6.0015	6.036	6.759	6.936	8.564	6.963	10.576	8.495	7.723	4.8475	5.2495	7.6265	8.131
150	8.674	7.4225	6.946	8.3995	5.542	6.665	6.129	8.172	7.902	11.0575	8.902	6.712	5.003	4.281	9.1565	7.873
151	8.35	6.858	4.2255	8.255	3.916	4.6225	6.512	8.185	7.9365	9.4165	6.7	6.3	4.7985	3.6825	7.082	6.595
152	8.3665	6.525	5.9855	6.973	4.514	4.4765	6.3935	7.555	6.9875	9.016	6.094	5.5215	3.995	5.6425	6.792	6.7165
153	7.9595	5.735	5.67	7.9695	4.556	5.6755	5.304	6.4085	7.005	7.7475	6.687	5.0985	5.804	5.807	5.856	6.9485
154	9.1315	7.128	8.08	9.3215	6.235	6.0595	5.4905	5.8125	7.4445	6.7395	7.855	6.901	4.355	6.9655	6.2445	4.991
Panel f
	White noise playback	White noise playback	White noise playback	White noise playback	White noise playback	White noise playback	White noise playback	White noise playback	Sharp click playback	Sharp click playback	Sharp click playback	Sharp click playback	Sharp click playback	Sharp click playback	Sharp click playback	Sharp click playback			White noise playback	White noise playback	White noise playback	White noise playback	White noise playback	White noise playback	White noise playback	White noise playback	Sharp click playback	Sharp click playback	Sharp click playback	Sharp click playback	Sharp click playback	Sharp click playback	Sharp click playback	Sharp click playback
	Speed (cm.s-1)	Speed (cm.s-1)	Speed (cm.s-1)	Speed (cm.s-1)	Speed (cm.s-1)	Speed (cm.s-1)	Speed (cm.s-1)	Speed (cm.s-1)	Speed (cm.s-1)	Speed (cm.s-1)	Speed (cm.s-1)	Speed (cm.s-1)	Speed (cm.s-1)	Speed (cm.s-1)	Speed (cm.s-1)	Speed (cm.s-1)		Speed (cm.s-1) per 30s btime bins	SFpbk group #1	SFpbk group #2	SFpbk group #3	SFpbk group #4	SFpbk group #5	SFpbk group #6	SFpbk group #7	SFpbk group #8	SFpbk group #1	SFpbk group #2	SFpbk group #3	SFpbk group #4	SFpbk group #5	SFpbk group #6	SFpbk group #7	SFpbk group #8
Time per 1s bins	SFpbk group #1	SFpbk group #2	SFpbk group #3	SFpbk group #4	SFpbk group #5	SFpbk group #6	SFpbk group #7	SFpbk group #8	SFpbk group #1	SFpbk group #2	SFpbk group #3	SFpbk group #4	SFpbk group #5	SFpbk group #6	SFpbk group #7	SFpbk group #8		speed at -60	2.4795	3.51485	3.02348	2.72623	3.25537	2.68339	2.79981	2.23613	1.7524	4.24577	3.66834	3.11518	4.17307	3.11219	2.95334	2.22671
0	1.022	1.9135	3.784	5.1775	3.6395	1.9435	3.9445	1.7855	1.3075	6.3715	2.4965	3.6565	5.737	2.557	2.0855	2.2355		speed at -30	3.17102	3.30311	1.99169	3.12719	3.62823	2.61423	2.37713	1.63155	1.68857	4.48824	3.06486	2.31529	3.45066	2.86647	2.51689	2.27466
1	2.2285	2.508	5.3105	3.3395	1.915	2.045	1.669	2.4835	1.523	5.3315	3.2145	2.318	4.4385	2.2505	3.065	1.595		speed at 0	2.66336	3.8499	3.75558	5.86777	4.54311	4.97302	5.17527	4.22464	2.62556	2.33481	3.67031	3.19026	4.08323	2.3359	2.08597	3.24971
2	2.7565	2.884	5.1185	1.549	1.3315	2.401	3.1805	3.3915	1.673	2.349	5.308	1.8075	3.8985	3.818	2.915	1.692		speed at 30	2.74444	4.98781	3.28418	4.11018	4.02248	4.25963	3.16258	3.02685	2.90185	2.70671	4.13773	2.27023	3.77473	2.40368	2.57286	3.08184
3	2.526	3.4385	5.933	2.086	2.02	1.8415	3.0205	3.646	1.634	3.295	3.735	1.8535	3.73	3.7815	2.7405	2.139		speed at 60	2.61403	4.7819	3.45577	3.41969	4.62689	3.63298	2.87216	2.35995	2.02424	1.70937	3.2605	3.08116	3.19248	2.24944	2.37739	2.54694
4	3.02	2.959	3.1045	3.5745	3.2665	3.4965	2.215	2.555	1.6045	4.4605	4.7825	1.8555	3.919	2.089	2.0775	2.2015
5	5.218	2.976	2.8075	1.9295	4.68	2.7405	2.337	2.052	2.6285	3.0275	5.2395	1.39	3.601	2.9235	2.0265	1.866			White noise playback	White noise playback	White noise playback	White noise playback	White noise playback	White noise playback	White noise playback	White noise playback	Sharp click playback	Sharp click playback	Sharp click playback	Sharp click playback	Sharp click playback	Sharp click playback	Sharp click playback	Sharp click playback
6	3.385	2.5045	3.656	1.787	3.1635	2.48	2.7255	1.986	3.66	2.1225	4.953	3.4475	3.0155	4.6115	2.63	1.6575		Speed (cm.s-1) per 30s btime bins	SFpbk group #1	SFpbk group #2	SFpbk group #3	SFpbk group #4	SFpbk group #5	SFpbk group #6	SFpbk group #7	SFpbk group #8	SFpbk group #1	SFpbk group #2	SFpbk group #3	SFpbk group #4	SFpbk group #5	SFpbk group #6	SFpbk group #7	SFpbk group #8
7	4.2335	3.224	5.9145	1.8015	3.7495	3.1415	2.1795	2.7675	2.663	1.688	7.2895	4.4895	2.529	6.069	2.437	1.659		baseline at -60s	1	1	1	1	1	1	1	1	1	1	1	1	1	1	1	1
8	3.674	5.8785	4.0815	1.616	2.2125	4.5045	2.3455	2.6305	2.2915	2.1775	4.8915	5.0245	2.586	3.037	2.0835	1.3135		log(fold chang+1) at -30	1.27889	0.939758	0.658741	1.14708	1.11454	0.974226	0.849033	0.729631	0.963571	1.05711	0.835488	0.743229	0.826889	0.921044	0.852218	1.02154
9	2.5005	4.3615	4.5845	1.965	2.032	2.889	3.245	1.7015	1.564	2.7545	4.59	3.112	2.648	2.884	4.889	1.8665		log(fold chang+1) at 0	1.07415	1.09532	1.24214	2.15234	1.39558	1.85326	1.84844	1.88927	1.49826	0.549913	1.00054	1.0241	0.978472	0.750565	0.706308	1.45942
10	2.9355	4.29	3.8095	2.683	3.1605	3.0905	3.2785	2.013	1.214	3.98	3.366	3.1725	2.965	2.013	6.82	2.7455		log(fold chang+1) at 30	1.10685	1.41907	1.08622	1.50764	1.23565	1.58741	1.12957	1.35361	1.65593	0.637507	1.12796	0.728763	0.904545	0.772342	0.871168	1.38403
11	2.067	4.042	4.7745	5.142	2.125	3.8655	3.66	1.9995	0.987	5.0085	3.595	1.4625	3.275	2.0695	3.4115	2.408		log(fold chang+1) at 60	1.05426	1.36048	1.14298	1.25437	1.42131	1.35388	1.02584	1.05537	1.15512	0.402605	0.888822	0.989081	0.765021	0.722781	0.804983	1.14381
12	2.069	2.84	3.7695	3.6775	3.264	3.808	3.2185	1.427	0.927	4.9685	2.9045	1.394	3.0405	2.6795	3.3985	2.543
13	1.537	4.7505	5.8545	3.486	4.887	2.1785	2.239	1.341	0.815	5.936	4.6505	1.656	4.8185	2.9445	2.6925	2.53
14	1.445	2.8055	4.1705	1.877	6.2945	3.774	4.5145	1.275	1.1475	5.296	3.2845	3.1295	6.853	2.5005	1.8755	3.18
15	1.6255	2.848	3.5085	2.3565	4.985	2.545	4.2585	1.2155	1.714	6.981	4.458	3.3125	4.9165	2.088	2.112	2.2305
16	2.2795	2.5775	1.981	1.3325	2.1705	2.456	2.976	1.897	1.668	4.268	3.7105	3.2725	4.1695	2.863	1.941	2.1535
17	1.808	5.815	1.533	2.414	1.9925	3.5015	3.263	2.227	1.322	3.028	4.4955	7.3395	4.3645	3.139	1.831	2.2035
18	2.118	3.936	1.1525	2.99	3.509	2.932	3.18	2.021	1.3435	4.7325	2.83	3.1755	3.643	2.582	2.5955	2.472
19	2.6415	5.0285	1.031	2.566	3.4685	2.533	3.391	1.923	0.879	5.25	3.931	2.0475	4.8245	3.289	2.0615	1.8425
20	2.249	4.455	0.968	2.3675	4.2145	2.744	2.2395	2.203	1.5095	5.6665	2.266	2.309	7.3275	3.5315	2.469	1.668
21	2.243	4.084	1.081	1.7075	3.14	2.607	2.8345	2.343	2.1085	5.555	2.3425	2.3645	6.514	3.5245	2.837	2.8355
22	1.35	3.7965	0.9255	1.5455	3.333	2.005	3.5195	2.0555	1.554	4.9	2.4165	3.7105	5.607	4.3545	2.6105	2.735
23	2.5095	4.1675	0.642	1.018	4.092	1.9385	2.947	2.5555	2.4685	5.26	2.8305	3.0535	5.7	3.3285	2.7585	2.4095
24	1.953	3.459	1.467	2.902	3.645	2.2705	3.256	2.3865	2.007	5.6125	3.8105	6.8995	3.9405	4.3235	3.473	2.7005
25	1.735	2.7035	2.109	2.0965	4.0595	2.265	1.9475	2.272	3.0895	4.843	2.7455	3.2435	2.7805	3.3605	2.2895	2.358
26	2.35	3.5125	2.0595	2.361	2.384	1.7285	2.0835	2.2645	2.8435	4.8645	3.0035	2.1655	5.398	2.591	2.608	2.3675
27	2.005	4.196	2.7235	2.611	2.628	1.535	1.83	4.226	1.9745	4.1265	2.893	2.994	3.97	2.7525	7.272	2.416
28	3.871	2.285	2.159	3.925	4.165	2.1345	1.6945	2.173	1.2575	2.2815	2.6695	3.9175	3.9735	1.641	3.799	2.6055
29	2.099	2.658	1.6035	3.5475	2.1785	3.515	1.76	1.6285	1.5095	1.641	2.2185	4.4105	2.7035	3.1955	2.899	2.126
30	3.41	2.063	2.111	7.0815	3.2105	2.275	1.841	2.8745	1.4365	3.8425	2.797	2.586	2.478	3.686	2.8495	2.2725
31	4.1375	2.2525	1.231	7.6135	4.742	1.7275	1.819	2.851	1.4535	3.7245	5.17	1.8795	1.986	3.676	3.228	2.3425
32	2.3455	2.5045	1.721	3.7365	3.58	1.986	2.2195	1.6115	2.267	5.9555	2.9	1.6215	2.093	2.755	2.1375	1.9385
33	2.563	1.8425	2.406	3.518	4.883	2.219	2.443	1.231	2.922	7.2755	1.876	1.678	3.339	4.6155	2.0305	2.169
34	1.813	1.8775	2.6635	2.1585	4.6705	1.8335	1.6845	0.892	3.4315	6.119	1.6975	4.952	3.5565	3.0945	1.642	3.14
35	3.2985	2.148	2.0565	1.962	2.8755	2.836	1.9705	0.6765	1.744	4.4655	1.4345	2.19	2.48	2.1005	2.044	2.8085
36	3.346	2.155	1.369	2.4945	2.1585	2	1.7595	0.571	1.3515	5.053	2.334	1.758	2.2695	2.7555	2.5325	2.525
37	2.7615	2.372	1.3055	2.7425	3.8635	1.85	1.8465	0.616	1.5855	4.237	2.73	1.826	2.5115	2.382	3.504	2.191
38	4.4845	1.805	1.1105	3.748	3.7835	2.3395	1.2365	1.526	1.818	5.293	2.1925	4.7825	2.329	2.102	2.639	2.123
39	2.9395	2.6955	1.3755	3.5245	3.402	2.0555	1.622	1.576	2.3315	5.0355	3.0905	2.4355	4.709	1.832	3.918	2.152
40	2.7195	1.873	1	1.6375	3.724	2.118	2.2035	1.578	1.9855	2.805	3.7545	2.0555	5.447	1.032	3.381	1.8155
41	4.1335	1.667	1.8365	2.526	3.817	3.1765	2.6565	1.5195	1.2745	4.773	3.2045	1.512	3.2145	1.2495	2.987	1.949
42	4.151	1.6115	2.45	5.058	4.745	3.249	2.066	2.034	2.115	2.9485	2.9875	2.727	4.467	1.6765	3.2305	1.615
43	7.8	1.5115	2.047	6.809	6.6345	3.0105	2.762	1.8885	2.452	2.924	3.0405	1.203	6.3085	1.6615	2.8575	2.021
44	3.633	2.769	1.817	3.154	5.1835	3.413	2.9665	1.4735	5.04	2.2405	3.288	1.1895	4.827	2.6565	3.2525	1.523
45	2.487	5.402	1.627	2.075	3.4385	5.17	2.642	1.5955	2.639	4.128	3.073	1.4555	3.375	1.9095	3.6715	2.087
46	3.4185	7.485	1.7145	2.089	1.733	4.4735	3.078	1.594	1.687	4.7815	4.006	1.188	4.296	2.053	4.414	1.939
47	2.825	6.641	1.563	2.899	2.5025	3.109	2.1415	1.742	0.8295	3.829	5.889	1.2315	3.415	2.192	2.942	2.603
48	3.0425	3.584	1.513	2.252	4.6885	3.3065	2.909	2.297	0.669	6.4685	4.455	1.249	3.35	2.14	2.307	2.606
49	1.9625	4.8925	1.927	2.675	4.0395	2.743	3.5705	2.621	0.718	4.8115	3.579	1.2555	3.3405	4.378	3.3795	2.74
50	2.5765	5.0265	1.774	3.094	2.1995	2.225	2.309	2.499	0.711	4.4975	4.15	1.4265	4.4805	3.3055	2.3885	2.407
51	1.805	4.9605	1.778	3.844	2.428	1.7475	1.852	2.543	0.912	3.271	6.852	1.748	3.0275	3.302	1.941	2.917
52	2.121	3.725	1.587	1.885	3.5715	2.3795	2.5545	2.515	0.7615	4.5845	3.1765	2.939	2.5905	3.257	2.181	5.277
53	2.752	3.4015	1.891	1.4495	3.8405	3.6955	2.908	1.9285	0.8915	5.8355	4.396	5.2395	3.284	5.9725	1.728	2.2435
54	4.2535	4.178	1.263	2.469	5.225	3.959	2.924	2.108	1.7385	7.137	2.588	5.4225	4.1905	5.9775	1.3325	2.25
55	3.2085	4.0225	2.4845	6.7065	2.837	3.347	2.8185	1.7895	1.6025	4.519	2.0695	4.1135	3.9795	4.409	1.923	1.782
56	4.2035	5.068	2.133	2.9105	4.002	1.894	3.029	1.1855	1.53	4.992	2.6815	2.2555	3.2595	2.857	2.362	1.3215
57	2.199	3.5395	2.5635	2.3405	3.814	1.1965	1.3025	1.266	1.3165	3.5385	1.7895	1.9705	2.025	1.7355	1.625	1.2665
58	1.845	2.8035	6.3205	2.257	4.0415	1.36	1.275	1.2665	1.027	4.2665	1.0235	1.632	2.96	2.367	1.8295	2.631
59	3.2805	3.5665	3.3935	2.7205	1.5335	1.576	2.5045	1.017	0.818	4.368	1.379	1.2855	2.2185	3.0825	1.724	2.115
60	3.173	1.8405	2.148	2.457	1.545	1.357	3.352	1.08	1.743	3.096	1.5365	2.0525	4.7915	3.379	1.404	2.3255
61	3.0225	3.1755	1.673	2.137	2.973	3.688	3.2655	1.486	0.98	2.162	2.6665	3.4995	2.8495	2.9545	1.487	1.6905
62	2.6735	2.364	2.5825	3.9905	5.621	7.8925	8.501	5.5145	0.9435	1.7515	3.102	2.0395	3.191	2.207	1.2445	2.822
63	4.049	2.2515	7.789	3.907	4.0485	7.3845	5.4675	3.381	1.041	2.9735	2.821	2.446	4.621	2.9375	3.466	4.917
64	2.396	2.946	5.0725	3.4245	5.168	5.225	5.242	3.013	1.0995	3.0645	3.8065	3.6075	2.3665	2.6705	3.841	4.185
65	2.0805	2.0785	6.031	3.913	3.8275	4.177	6.6385	3.886	1.722	2.4135	4.727	2.3905	3.6025	2.2405	2.637	3.5005
66	2.28	3.027	3.2085	4.137	4.34	4.6315	6.381	3.608	1.8	2.374	4.3425	2.836	4.6245	2.033	2.324	3.8745
67	2.343	5.013	3.2	2.9105	4.5015	4.6625	7.703	3.4795	1.8005	2.3825	3.8685	2.5305	5.9495	1.9825	2.8395	3.2025
68	2.433	3.1845	3.28	5.7235	4.485	4.971	6.2495	4.76	1.662	2.5095	3.4305	4.277	5.6545	1.5975	2.6805	2.925
69	2.9885	3.2565	3.189	5.8465	3.619	5.9815	4.2945	3.223	1.7305	1.3855	4.815	3.2485	4.747	2.3085	2.2105	3.1595
70	3.8055	4.04	4.0045	8.1925	5.066	5.02	5.86	3.5305	3.3285	1.4265	3.297	2.7355	5.687	1.971	1.5745	2.928
71	3.256	6.029	4.091	6.3005	6.718	7.0695	4.9385	4.633	5.0215	1.118	4.158	1.9385	3.815	2.319	1.3885	2.825
72	3.626	7.159	4.1795	4.817	4.578	3.945	7.6795	5.8715	2.0865	1.524	3.5515	3.728	4.3775	2.49	1.615	2.5675
73	4.538	5.339	3.6495	6.361	3.264	5.1585	6.181	3.4385	2.9355	1.788	6.54	3.4315	5.9165	1.879	1.44	3.4845
74	4.389	3.6755	3.333	5.906	3.027	5.637	5.0115	3.4795	2.9065	1.8965	5.7715	2.539	3.5405	2.916	1.928	3.8485
75	4.4185	2.571	3.704	4.588	5.265	4.585	5.2885	4.9025	2.091	2.91	4.1765	3.3175	4.807	4.2665	1.222	2.363
76	3.276	2.8185	2.9945	5.389	3.5385	5.1575	7.1035	4.933	2.5115	2.1625	3.3555	2.646	3.432	3.5585	2.4195	2.0005
77	2.572	4.407	3.849	6.858	3.12	3.766	5.273	3.908	2.0925	2.092	3.433	3.853	3.9205	2.778	2.9295	1.678
78	1.695	4.9175	4.4485	7.006	3.446	4.318	4.233	5.1475	2.152	1.74	3.597	5.363	3.103	2.0345	2.671	3.2205
79	1.7625	5.092	4.3455	4.3015	2.771	4.7005	4.9915	3.9065	2.106	1.905	3.2885	4.821	4.63	1.201	2.226	2.7135
80	1.8095	4.3775	3.689	4.297	3.405	4.1665	3.5385	3.602	2.195	1.988	3.284	2.31	5.156	1.1825	1.7055	3.252
81	1.652	5.233	3.328	6.8855	4.8	3.748	3.062	4.0885	3.065	2.5405	3.28	3.2115	4.353	1.794	1.322	2.4295
82	1.8825	4.5625	3.2175	5.6525	5.5785	4.633	4.8865	3.8235	2.283	2.489	3.3545	2.4655	4.517	2.41	1.2575	2.918
83	1.8405	3.8245	2.7815	7.8075	3.2435	3.4015	4.255	4.1365	2.8835	3.0655	3.822	2.652	3.7065	2.694	2.2505	3.791
84	1.4475	3.1175	2.9175	9.8065	4.627	4.619	4.436	4.391	3.9655	2.846	2.8065	2.4705	3.4705	1.8885	2.0085	5.6965
85	1.277	2.7825	3.5635	9.0965	5.428	4.6945	3.8845	3.6255	2.496	2.6965	2.312	3.3015	2.8455	1.6165	1.746	3.453
86	1.344	5.233	3.831	7.084	6.504	4.5645	4.2965	3.567	2.27	3.376	2.0475	3.2205	2.6115	1.6085	2.052	2.6975
87	1.4755	3.556	3.9985	7.664	4.7685	5.359	4.4405	4.082	2.8795	2.7855	3.614	3.412	3.4205	1.382	1.849	2.0565
88	2.1265	3.5625	3.2625	6.5235	4.4565	5.7585	3.3355	4.406	3.406	2.087	5.4615	4.198	4.3455	2.0815	1.7195	3.4825
89	4.666	3.975	3.116	6.884	5.173	4.2075	3.117	5.433	4.202	2.023	2.716	3.353	3.9315	2.219	1.786	4.1525
90	3.1625	3.505	3.073	6.2275	5.0185	4.058	3.8265	5.574	5.3015	2.5145	2.7775	4.003	2.822	2.477	2.1325	3.5515
91	3.528	2.7495	3.069	4.225	5.4975	5.4875	5.8895	4.8465	4.0805	3.9635	3.1245	3.874	2.897	2.418	2.1385	3.4795
92	1.7705	2.699	3.6245	6.1755	5.9325	5.1835	4.4285	4.773	3.3345	2.587	3.098	2.678	4.518	5.251	2.0405	3.566
93	2.3305	3.6025	2.7615	6.733	5.1225	3.7975	3.566	3.4615	2.094	3.3345	3.9645	2.983	3.4575	2.55	2.6935	4.3005
94	1.3535	4.35	4.2385	6.0185	5.6365	5.1215	3.134	3.1935	1.8265	2.629	2.724	1.639	4.1205	3.4215	2.591	3.1815
95	3.1445	4.6415	4.8	6.8165	3.987	5.595	3.226	4.114	3.7365	1.893	3.3155	2.226	3.595	2.517	2.7885	2.188
96	2.5005	3.211	5.317	5.259	4.2675	4.4015	3.1735	3.3075	4.8025	1.925	3.122	1.986	5.31	2.6125	3.729	2.081
97	4.209	3.5175	4.955	4.118	4.4565	3.9035	2.7985	3.511	2.518	2.2965	4.067	1.7325	3.2415	4.0035	3.3225	3.129
98	5.032	4.5295	4.861	3.361	4.566	3.3	3.712	3.049	2.19	4.115	4.7835	2.7535	3.55	2.833	2.9485	3.767
99	3.0325	5.213	5.5395	3.5065	3.368	5.2525	3.6175	2.7805	2.436	4.5875	5.221	1.587	3.6915	1.7165	2.179	3.6445
100	3.1865	5.395	3.9395	4.7165	3.7645	5.2045	3.2465	2.819	2.4925	3.044	5.2025	1.876	2.6825	2.857	1.4645	3.0995
101	3.0185	5.2905	4.1265	5.0885	4.148	4.1535	3.4775	2.63	2.284	2.243	7.4255	1.34	2.391	2.9535	1.853	4.094
102	3.45	3.711	3.2295	4.492	3.52	2.599	2.6545	3.0205	2.5835	1.5565	3.859	1.4125	5.2325	1.2845	1.492	3.355
103	3.3995	2.8575	2.378	4.534	3.1715	2.991	2.8045	3.256	2.208	1.6635	5.699	3.867	4.189	1.103	1.4275	4.105
104	3.848	4.662	2.324	3.7915	3.9425	4.2155	2.733	3.291	1.754	1.6385	3.6025	2.184	3.7165	1.9835	1.9535	3.536
105	2.0715	4.115	2.7145	2.561	3.1575	4.27	2.3205	2.878	1.8465	3.211	3.678	1.018	2.7715	1.304	2.256	3.542
106	2.031	8.1695	3.6615	2.0705	2.8555	3.402	3.3685	3.2545	2.5745	4.289	3.068	1.503	5.761	1.952	2.1275	3.5945
107	1.486	6.4815	4.4795	3.437	3.8585	3.949	3.566	3.4555	2.415	1.9195	2.964	2.188	3.8235	2.188	3.369	2.8635
108	1.5265	6.816	4.2005	3.704	4.3465	5.1215	2.5535	3.378	2.6375	2.1565	3.4415	2.601	3.678	2.85	3.312	2.478
109	1.415	4.6425	3.1105	3.6405	4.8605	5.797	2.6605	3.7925	4.078	6.999	3.25	4.4375	4.1725	4.8925	3.141	2.1665
110	1.58	4.062	2.4135	4.749	5.559	4.4985	2.7395	3.672	4.6435	4.257	4.609	4.1105	4.4085	2.539	2.648	2.803
111	1.3855	6.7875	2.802	4.1835	3.5905	3.102	3.5055	3.0515	3.6395	2.8575	3.911	3.8355	2.3525	2.185	2.06	2.969
112	2.5375	7.634	2.367	2.96	4.178	4.709	4.1755	3.1535	2.8935	1.9815	3.983	5.2415	3.5575	3.3085	2.0335	3.449
113	2.3935	6.2545	2.117	3.553	4.2405	4.704	3.956	2.9475	3.8225	1.9465	2.7785	2.34	3.795	2.1095	3.1395	3.3885
114	1.943	6.3555	2.269	4.3635	3.098	6.4995	3.05	3.3095	4.843	1.703	2.2975	1.537	4.933	1.934	2.3505	2.7255
115	3.0825	6.2355	2.39	4.224	3.805	5.886	3.091	3.0505	4.4595	2.2365	3.603	2.1665	4.3885	2.173	2.2535	2.2825
116	4.0115	2.8065	1.912	4.2545	3.7535	4.078	3.573	3.367	5.168	1.9125	6.386	1.7005	2.995	2.387	3.8165	2.287
117	3.2285	3.7385	2.323	3.7365	3.654	4.6445	2.7635	2.6665	2.967	3.0575	6.387	2.759	4.243	2.542	3.203	3.611
118	3.396	3.7015	2.0325	3.481	3.3315	3.739	2.89	2.322	3.082	4.7795	3.5235	1.9585	2.907	2.171	2.7465	2.746
119	1.886	4.4865	2.105	3.5945	2.896	4.5075	2.7815	1.9925	2.789	3.095	3.543	1.9535	3.144	2.6205	3.086	2.7125
120	2.932	4.4165	4.0705	4.767	3.0265	3.1405	2.4315	2.0905	2.1475	2.25	3.2595	1.336	2.8175	2.184	2.453	3.336
121	2.971	5.4935	3.4995	4.1965	4.047	3.0925	2.791	2.3215	1.8165	1.518	4.613	1.653	4.501	1.6405	1.835	2.905
122	2.913	6.035	2.7045	3.1445	4.894	3.3035	3.2095	2.21	1.8005	1.347	3.849	1.174	5.355	2.3235	2.708	2.326
123	3.7825	5.4095	2.1675	2.36	5.5945	3.0695	4.47	2.486	1.4085	1.4655	6.139	1.2775	2.235	1.3745	2.7775	2.8705
124	3.106	4.3755	1.864	4.056	4.911	3.3955	4.392	2.6375	1.5785	1.544	4.138	3.308	1.633	1.22	4.4165	2.226
125	4.457	6.338	2.5815	1.926	6.0285	4.232	3.648	2.622	1.2695	1.549	4.0925	2.523	3.1425	1.8675	2.8055	2.039
126	4.243	5.751	3.01	2.2265	6.984	3.5635	4.0205	2.642	0.9615	1.589	2.7245	1.9425	3.8285	1.8075	1.746	1.6225
127	3.4775	3.3135	2.1545	1.954	9.597	3.6785	3.39	2.9065	1.3325	1.289	5.2045	1.381	3.332	2.156	2.2385	3.1115
128	3.548	4.5135	1.906	2.5625	3.0105	3.7985	3.1275	3.04	1.7845	0.9705	6.1235	1.8215	1.869	2.1895	1.843	1.546
129	2.805	6.8265	3.8475	4.0595	3.6045	4.091	2.357	3.069	2.1155	1.1185	4.7165	1.9025	3.5415	2.269	2.0275	1.3965
130	3.955	5.117	5.1485	4.167	3.94	7.347	2.5635	2.704	2.0535	1.1535	4.079	1.8285	3.128	1.735	1.7075	1.376
131	2.697	3.6135	2.763	2.965	3.8685	4.6	3.616	3.0435	1.003	1.125	4.258	2.08	3.1995	1.6385	1.3775	1.7485
132	3.473	4.9155	3.2235	2.6985	3.321	4.913	1.754	2.1305	0.9415	1.391	4.353	4.3085	3.3655	1.802	2.8735	1.994
133	2.7905	5.4865	4.0105	2.0545	3.3975	3.833	1.829	2.65	1.073	1.74	2.1445	3.4515	2.2415	1.4585	2.095	2.2295
134	4.1005	4.1555	3.075	1.4025	3.5375	3.2985	1.9875	2.049	1.509	1.7945	1.854	2.7215	2.5265	1.1415	1.553	2.7325
135	2.8015	3.0665	2.9525	2.324	2.9515	3.0085	1.9905	1.612	1.4175	2.645	1.7665	3.379	1.723	1.241	1.7365	2.974
136	2.3295	5.897	2.7265	3.225	2.667	4.485	2.7545	1.445	1.4535	2.696	2.169	2.383	1.9075	1.298	1.7145	2.581
137	3.818	6.487	3.644	4.042	2.939	3.9345	2.8265	1.128	1.4015	2.0385	4.2485	3.2695	1.4015	1.6545	1.5825	2.5105
138	1.9415	5.9885	4.4945	2.911	3.3915	3.0045	2.7055	1.198	1.8605	1.698	2.619	3.4725	1.9985	2.5975	1.944	2.599
139	2.207	3.417	3.516	3.2375	5.5425	2.515	3.1215	2.1015	1.8035	1.535	3.8955	2.7515	3.3235	2.8995	2.2615	2.421
140	2.634	4.4575	3.9235	3.549	9.5985	3.7695	3.1405	2.2935	1.643	1.623	2.8275	5.691	3.7845	1.7915	2.4925	3.529
141	2.3865	3.803	4.908	6.078	3.8115	2.8435	3.4855	2.3465	2.926	1.484	2.7935	7.0305	7.0285	1.6385	2.809	4.616
142	2.148	5.843	5.54	4.7805	5.494	3.5145	2.815	2.7315	2.464	1.475	3.064	5.4855	3.0015	2.274	3.3275	4.5875
143	1.4925	4.4485	5.033	5.546	6.2045	3.4365	3.029	2.234	3.1925	1.461	4.0725	2.591	2.9765	2.2465	2.1925	3.924
144	1.3385	4.875	5.0935	4.3955	4.12	3.8405	2.549	2.275	3.461	1.3555	3.3765	1.5865	4.364	3.017	2.544	3.119
145	1.0225	3.3125	3.851	3.775	5.9605	2.1105	2.6445	2.0825	2.8385	1.6705	3.755	1.95	3.4535	2.489	2.365	2.7495
146	2.3925	4.029	4.238	3.0375	6.2105	2.128	2.8675	2.5805	2.236	2.623	4.3375	3.3655	5.9355	2.0765	3.301	2.2245
147	2.222	4.902	2.8985	2.0845	4.3325	1.965	3.4365	2.2055	2.9375	2.1545	2.854	3.1325	6.112	2.9055	3.5455	1.857
148	1.989	5.7345	3.065	8.2855	4.2145	2.348	2.332	2.24	3.8035	2.051	2.506	1.6515	3.4265	3.5305	2.535	2.0885
149	1.501	7.0735	4.2455	2.503	4.4225	2.039	2.9175	2.515	2.788	2.086	3.95	1.33	2.903	3.287	3.5705	2.144
150	1.4235	4.9675	3.1435	3.7915	5.286	5.07	2.1655	2.263	2.236	1.786	3.1945	4.26	3.2065	4.9845	2.7995	2.308
151	1.288	4.1615	3.0145	2.776	4.086	4.2275	2.716	2.1955	1.6975	1.6835	1.7895	2.9465	2.513	2.633	2.048	2.4
152	2.335	3.344	3.1195	1.783	3.897	5.216	3.142	2.3675	1.976	2.0225	1.2755	2.7755	2.4325	2.494	2.1715	3.347
153	2.6425	3.758	2.2545	4.174	3.975	3.036	2.892	2.5595	2.528	1.897	1.282	5.656	2.719	2.7845	2.082	2.4645
154	2.4695	4.2675	1.8835	3.64	2.129	3.38	2.821	3.2905	2.4655	1.7415	1.611	3.54	2.949	2.605	1.993	2.489
Pannel g																											White noise playback	White noise playback	White noise playback	White noise playback	White noise playback	White noise playback	White noise playback	White noise playback	White noise playback	White noise playback	White noise playback	White noise playback	White noise playback	White noise playback	White noise playback	White noise playback	White noise playback	White noise playback	White noise playback	White noise playback	White noise playback	White noise playback	White noise playback
	White noise playback	White noise playback	White noise playback	White noise playback	White noise playback	White noise playback	White noise playback	White noise playback	White noise playback	White noise playback	White noise playback	White noise playback	White noise playback	White noise playback	White noise playback	White noise playback	White noise playback	White noise playback	White noise playback	White noise playback	White noise playback	White noise playback	White noise playback	White noise playback			zone S	zone S	zone S	zone S	zone S	zone S	zone S	zone S	zone M	zone M	zone M	zone M	zone M	zone M	zone M	zone M	zone O	zone O	zone O	zone O	zone O	zone O	zone O
	zone S	zone S	zone S	zone S	zone S	zone S	zone S	zone S	zone M	zone M	zone M	zone M	zone M	zone M	zone M	zone M	zone O	zone O	zone O	zone O	zone O	zone O	zone O	zone O		Place ratio per 30s time bins	SFpbk group #1	SFpbk group #2	SFpbk group #3	SFpbk group #4	SFpbk group #5	SFpbk group #6	SFpbk group #7	SFpbk group #8	SFpbk group #1	SFpbk group #2	SFpbk group #3	SFpbk group #4	SFpbk group #5	SFpbk group #6	SFpbk group #7	SFpbk group #8	SFpbk group #1	SFpbk group #2	SFpbk group #3	SFpbk group #4	SFpbk group #5	SFpbk group #6	SFpbk group #7
Time per 1s bins	SFpbk group #1	SFpbk group #2	SFpbk group #3	SFpbk group #4	SFpbk group #5	SFpbk group #6	SFpbk group #7	SFpbk group #8	SFpbk group #1	SFpbk group #2	SFpbk group #3	SFpbk group #4	SFpbk group #5	SFpbk group #6	SFpbk group #7	SFpbk group #8	SFpbk group #1	SFpbk group #2	SFpbk group #3	SFpbk group #4	SFpbk group #5	SFpbk group #6	SFpbk group #7	SFpbk group #8		Place ratio at -60	0.314908	0.472615	0.396811	0.472616	0.653762	0.337536	0.267783	0.247438	0.485686	0.285932	0.307883	0.26078	0.289681	0.436333	0.454996	0.558382	0.184753	0.236423	0.286291	0.25603	0.0539409	0.219808	0.277221
0	0.329762	0.481132	0.231776	0.613344	0.600211	0.397471	0.260989	0.342239	0.426191	0.146226	0.345591	0.148948	0.241561	0.287376	0.421017	0.455674	0.244048	0.334906	0.414011	0.218328	0.158228	0.282746	0.317995	0.202087		Place ratio at -30	0.456439	0.521819	0.38119	0.420779	0.688246	0.320158	0.310183	0.308013	0.356502	0.229625	0.276619	0.317926	0.270996	0.50459	0.382974	0.450716	0.172571	0.245778	0.337244	0.243846	0.0358617	0.16907	0.306843
1	0.302189	0.41	0.322283	0.684524	0.50238	0.369494	0.101852	0.190285	0.455808	0.33	0.341416	0	0.296007	0.446197	0.53125	0.5459	0.242003	0.25	0.327692	0.315476	0.201613	0.184309	0.366898	0.263815		Place ratio at 0	0.402921	0.256538	0.619553	0.468419	0.596827	0.465316	0.431268	0.34281	0.427119	0.535027	0.297923	0.467157	0.339011	0.436953	0.442232	0.582678	0.162161	0.197568	0.07626	0.059528	0.0562171	0.0908676	0.1265
2	0.118371	0.459732	0.403274	0.658254	0.700029	0.361878	0.200238	0.15792	0.520089	0.306623	0.34623	0.0636364	0.162759	0.50783	0.355318	0.522245	0.292546	0.233645	0.246528	0.27811	0.133562	0.130292	0.444444	0.319835		Place ratio at 30	0.425385	0.37881	0.422307	0.44959	0.52487	0.276242	0.368524	0.251045	0.395697	0.44315	0.397515	0.387486	0.277683	0.511617	0.485587	0.514358	0.168118	0.17152	0.175434	0.153099	0.187743	0.205641	0.145889
3	0.144531	0.417774	0.23287	0.686539	0.698058	0.400915	0.276605	0.309887	0.517493	0.238749	0.413983	0.0923077	0.1	0.497459	0.293117	0.429953	0.264323	0.343477	0.337501	0.221154	0.201942	0.101626	0.430278	0.26016		Place ratio at 60	0.520966	0.518629	0.337933	0.479036	0.506287	0.32544	0.372531	0.209269	0.307123	0.264585	0.3872	0.364015	0.328542	0.440001	0.433859	0.497524	0.168432	0.209758	0.265644	0.153392	0.15787	0.229049	0.19361
4	0.290478	0.418142	0.330276	0.548733	0.559635	0.35222	0.277132	0.406417	0.547294	0.23562	0.174693	0.179819	0.229948	0.561959	0.352713	0.404373	0.151818	0.346239	0.465619	0.203641	0.210417	0.0858209	0.370155	0.189211
5	0.272021	0.410705	0.402778	0.520863	0.614141	0.352516	0.283333	0.282259	0.459125	0.310474	0.199444	0.260551	0.222222	0.401581	0.366667	0.453696	0.243741	0.27509	0.347778	0.218586	0.159091	0.237131	0.35	0.264045			White noise playback	White noise playback	White noise playback	White noise playback	White noise playback	White noise playback	White noise playback	White noise playback	White noise playback	White noise playback	White noise playback	White noise playback	White noise playback	White noise playback	White noise playback	White noise playback	White noise playback	White noise playback	White noise playback	White noise playback	White noise playback	White noise playback	White noise playback
6	0.500324	0.478214	0.443627	0.477691	0.570993	0.119403	0.21875	0.345694	0.24027	0.361071	0.203431	0.208996	0.24244	0.495166	0.339286	0.47445	0.241892	0.160714	0.343137	0.306119	0.186567	0.385431	0.441964	0.179856			zone S	zone S	zone S	zone S	zone S	zone S	zone S	zone S	zone M	zone M	zone M	zone M	zone M	zone M	zone M	zone M	zone O	zone O	zone O	zone O	zone O	zone O	zone O
7	0.258083	0.429856	0.441512	0.352861	0.611037	0.163866	0.219048	0.279167	0.556233	0.464478	0.259584	0.343497	0.271331	0.534891	0.438095	0.625	0.17432	0.105665	0.288335	0.303642	0.113208	0.288639	0.342857	0.0958333		Place ratio per 30s time bins	SFpbk group #1	SFpbk group #2	SFpbk group #3	SFpbk group #4	SFpbk group #5	SFpbk group #6	SFpbk group #7	SFpbk group #8	SFpbk group #1	SFpbk group #2	SFpbk group #3	SFpbk group #4	SFpbk group #5	SFpbk group #6	SFpbk group #7	SFpbk group #8	SFpbk group #1	SFpbk group #2	SFpbk group #3	SFpbk group #4	SFpbk group #5	SFpbk group #6	SFpbk group #7
8	0.351415	0.442847	0.408019	0.327381	0.502836	0.130081	0.138507	0.276516	0.533585	0.402572	0.454206	0.389881	0.461731	0.422813	0.605321	0.642948	0.11	0.15458	0.117925	0.278274	0.0354331	0.428886	0.256171	0.0805369		baseline at -60s	1	1	1	1	1	1	1	1	1	1	1	1	1	1	1	1	1	1	1	1	1	1	1
9	0.279401	0.246292	0.209792	0.171053	0.559524	0.209263	0.136752	0.382759	0.711904	0.534322	0.480818	0.523849	0.440476	0.353795	0.678892	0.458793	0	0.208898	0.30939	0.294682	0	0.432478	0.184356	0.158448		log(fold chang+1) at -30	1.44944	1.10411	0.960634	0.890319	1.05275	0.948515	1.15834	1.24481	0.734016	0.803076	0.898457	1.21914	0.935499	1.15644	0.841709	0.807183	0.934063	1.03957	1.17798	0.952411	0.664833	0.76917	1.10685
10	0.311471	0.42456	0.208423	0.25	0.514719	0.191322	0.138655	0.194801	0.619369	0.327665	0.414464	0.501238	0.477084	0.560578	0.641457	0.619611	0.0517241	0.247775	0.367404	0.248762	0	0.237231	0.219888	0.185587		log(fold chang+1) at 0	1.27949	0.542806	1.56133	0.991118	0.912912	1.37857	1.61052	1.38544	0.879414	1.87117	0.967651	1.79138	1.17029	1.00142	0.971946	1.04351	0.877721	0.835656	0.266372	0.232504	1.0422	0.413396	0.456313
11	0.355932	0.5674	0.217045	0.427222	0.695454	0.266667	0.308793	0.195312	0.433616	0.267202	0.440216	0.393056	0.304546	0.3375	0.389046	0.60947	0.210452	0.159716	0.325225	0.152778	0	0.390833	0.302161	0.195217		log(fold chang+1) at 30	1.35082	0.801518	1.06425	0.951278	0.802845	0.818407	1.37621	1.01458	0.814716	1.54984	1.29112	1.48588	0.958581	1.17254	1.06723	0.921159	0.90996	0.725481	0.612781	0.597973	3.48054	0.935547	0.526255
12	0.328508	0.560639	0.325767	0.61413	0.716843	0.418297	0.324229	0.143885	0.420501	0.325196	0.409047	0.185	0.283157	0.452452	0.352508	0.710112	0.247287	0.0951175	0.261509	0.19587	0	0.12415	0.323263	0.146003		log(fold chang+1) at 60	1.65435	1.09736	0.851622	1.01358	0.774421	0.964165	1.39117	0.845744	0.632348	0.925344	1.25762	1.39587	1.13415	1.00841	0.953544	0.891011	0.911659	0.887217	0.927883	0.599118	2.92672	1.04204	0.698396
13	0.343957	0.442506	0.479798	0.50078	0.702208	0.468911	0.334059	0.141477	0.46962	0.23301	0.438312	0.234626	0.282288	0.414584	0.462766	0.73695	0.186423	0.324484	0.0519481	0.264595	0.0155039	0.116505	0.203175	0.121573
14	0.362417	0.673597	0.336539	0.48301	0.599696	0.44829	0.341254	0.245962	0.443004	0.170088	0.477448	0.235375	0.241574	0.459569	0.502224	0.667832	0.194579	0.151316	0.182168	0.281616	0.150794	0.0921407	0.156522	0.0862069
15	0.344927	0.482759	0.390665	0.545252	0.560833	0.416667	0.286667	0.251747	0.463043	0.306034	0.436061	0.120276	0.434167	0.408553	0.577917	0.663793	0.192029	0.206897	0.173274	0.319546	0	0.171235	0.135417	0.0844595
16	0.310345	0.555882	0.438406	0.538889	0.722905	0.349002	0.146825	0.357565	0.462644	0.319118	0.308406	0.166667	0.277095	0.455678	0.617881	0.556818	0.227012	0.125	0.228406	0.294444	0	0.184903	0.235294	0.0856164
17	0.247163	0.502525	0.494898	0.461081	0.589953	0.292193	0.292425	0.357733	0.531661	0.22601	0.168367	0.176829	0.410047	0.422654	0.50524	0.538961	0.216547	0.271465	0.336735	0.355992	0	0.285154	0.202335	0.103306
18	0.274655	0.594991	0.576667	0.529869	0.704787	0.247269	0.286723	0.266166	0.533139	0.134911	0.0833333	0.186813	0.289894	0.540368	0.431803	0.628143	0.192206	0.270098	0.333333	0.283318	0	0.20866	0.281473	0.105691
19	0.253912	0.557598	0.583333	0.579491	0.701087	0.248626	0.289654	0.245215	0.531264	0.268505	0.0833333	0.177852	0.298913	0.577479	0.453076	0.649521	0.214824	0.173897	0.333333	0.232808	0	0.173895	0.25727	0.105263
20	0.342938	0.429234	0.634908	0.5	0.765146	0.267137	0.344285	0.294284	0.376482	0.406216	0.0892857	0.291667	0.229903	0.519542	0.316288	0.558927	0.28058	0.164549	0.275807	0.208333	0	0.186603	0.339427	0.146789
21	0.340484	0.323805	0.51055	0.543623	0.604572	0.432909	0.4418	0.266667	0.479753	0.470374	0.160959	0.194348	0.391003	0.363643	0.261845	0.542667	0.162517	0.190402	0.328491	0.192029	0	0.203448	0.296355	0.190667
22	0.372807	0.50443	0.608527	0.555474	0.602273	0.307677	0.324728	0.242044	0.54386	0.260208	0.166667	0.19854	0.397727	0.383904	0.335404	0.491609	0.0833333	0.235362	0.224806	0.180292	0	0.303832	0.339868	0.266347
23	0.315476	0.514647	0.658854	0.552475	0.710443	0.28776	0.33067	0.208018	0.547619	0.322222	0.174479	0.223762	0.289557	0.53125	0.422341	0.534091	0.136905	0.163131	0.166667	0.223762	0	0.18099	0.246988	0.257891
24	0.345368	0.469494	0.463277	0.508333	0.616641	0.372164	0.429088	0.160104	0.481948	0.248942	0.272599	0.29625	0.308798	0.441754	0.454407	0.539442	0.168808	0.267413	0.264124	0.186208	0.0745614	0.186082	0.116505	0.300454
25	0.299405	0.479167	0.465541	0.508196	0.700213	0.398981	0.287894	0.0975811	0.48764	0.302083	0.268919	0.30193	0.263991	0.356536	0.551318	0.553381	0.212955	0.208333	0.265541	0.186224	0.03125	0.21852	0.160789	0.349038
26	0.279109	0.45946	0.376489	0.447464	0.764286	0.507172	0.194048	0.15142	0.450522	0.239865	0.361776	0.336956	0.230952	0.275826	0.540476	0.473557	0.219348	0.300676	0.242747	0.21558	0	0.212801	0.265476	0.375023
27	0.361807	0.53	0.321096	0.411957	0.83	0.518293	0.257902	0.227976	0.488843	0.2	0.424825	0.354348	0.16	0.265244	0.551706	0.442857	0.139641	0.255	0.254079	0.233696	0	0.216463	0.190392	0.329167
28	0.306488	0.378713	0.31168	0.307487	0.856269	0.427588	0.198364	0.20589	0.595087	0.242574	0.387795	0.443702	0.134579	0.315525	0.580097	0.578593	0.0984252	0.373762	0.292651	0.248812	0	0.256888	0.221539	0.215517
29	0.441919	0.483945	0.274055	0.135135	0.740278	0.257704	0.265873	0.191216	0.433081	0.151376	0.322165	0.415837	0.259722	0.526995	0.448413	0.608784	0.094697	0.364679	0.40378	0.449028	0	0.201282	0.285714	0.2
30	0.376471	0.521028	0.198413	0.21	0.64916	0.481884	0.364119	0.25236	0.295588	0.112149	0.436508	0.437619	0.346639	0.407609	0.326997	0.591677	0.232353	0.366822	0.365079	0.345238	0	0.105072	0.308884	0.155963
31	0.45	0.5	0.1875	0.434986	0.8	0.441103	0.383192	0.305254	0.315854	0.165	0.408333	0.291128	0.2	0.464286	0.285676	0.524678	0.234146	0.33	0.404167	0.273886	0	0.0908521	0.331131	0.170068
32	0.516177	0.474638	0.248551	0.478716	0.728663	0.419941	0.3001	0.309375	0.295588	0.226449	0.428261	0.260642	0.271337	0.412605	0.320665	0.658625	0.188235	0.298913	0.318841	0.260642	0	0.167454	0.379235	0.032
33	0.428155	0.478155	0.326613	0.335327	0.694764	0.437627	0.174057	0.347222	0.369903	0.246359	0.370968	0.3437	0.294247	0.385819	0.33436	0.639444	0.201942	0.275485	0.298387	0.320973	0	0.176554	0.491583	0.0133333
34	0.396589	0.5	0.398855	0.497475	0.59253	0.349425	0.280303	0.366667	0.367882	0.25	0.323155	0.241162	0.382455	0.467241	0.210606	0.55	0.22489	0.25	0.274173	0.251263	0.00485437	0.166092	0.509091	0.0833333
35	0.323692	0.497525	0.34542	0.45625	0.640476	0.374883	0.165333	0.366667	0.444215	0.199257	0.380407	0.1525	0.237302	0.471055	0.438	0.546	0.227961	0.303218	0.274173	0.28125	0.122222	0.154062	0.396667	0.0873333
36	0.396222	0.5	0.360245	0.372222	0.673141	0.430056	0.0833333	0.366667	0.321697	0.125	0.377023	0.258889	0.260744	0.491177	0.486	0.45	0.282081	0.375	0.25602	0.263889	0.0619835	0.0787671	0.430667	0.183333
37	0.468519	0.433168	0.359265	0.528995	0.651993	0.465368	0.162267	0.366667	0.341852	0.183168	0.336653	0.176633	0.348007	0.446506	0.374224	0.45	0.16	0.373762	0.287075	0.267344	0	0.0816327	0.463509	0.183333
38	0.418605	0.492268	0.301695	0.427268	0.661458	0.442638	0.313182	0.365014	0.439922	0.128866	0.263559	0.296676	0.338542	0.36934	0.364912	0.448347	0.141473	0.378866	0.434746	0.276056	0	0.188022	0.321906	0.186639
39	0.410122	0.556522	0.25036	0.617936	0.570259	0.405786	0.282451	0.298742	0.507686	0.0521739	0.289928	0.139423	0.419397	0.430341	0.377453	0.5	0.0821918	0.391304	0.459712	0.242641	0	0.163874	0.340096	0.201258
40	0.503302	0.389859	0.283333	0.612571	0.728261	0.297661	0.278469	0.178667	0.40221	0.191011	0.283333	0.167832	0.271739	0.529797	0.479823	0.638	0.0944882	0.419129	0.433333	0.219597	0	0.16914	0.241708	0.183333
41	0.321365	0.482323	0.3463	0.430598	0.865979	0.244577	0.325944	0.22803	0.447013	0.241212	0.217623	0.25	0.134021	0.591667	0.486291	0.580391	0.228076	0.251212	0.428012	0.260512	0	0.160185	0.187765	0.191579
42	0.411157	0.433094	0.403761	0.396724	0.909864	0.378238	0.292082	0.240927	0.298898	0.350358	0.195297	0.395309	0.090136	0.413992	0.361023	0.462954	0.289945	0.216547	0.39691	0.164557	0	0.20777	0.346896	0.296119
43	0.609229	0.469225	0.424704	0.350096	0.681133	0.178622	0.290434	0.294406	0.226587	0.310162	0.234578	0.527459	0.19349	0.617426	0.417153	0.507938	0.160119	0.216613	0.337294	0.117816	0.119048	0.168238	0.292413	0.197656
44	0.63179	0.507282	0.448347	0.562645	0.67316	0.184426	0.270833	0.227181	0.318623	0.246359	0.232782	0.196308	0.296537	0.623563	0.505833	0.432401	0	0.246359	0.318871	0.241046	0.030303	0.192011	0.223333	0.340418
45	0.607055	0.426121	0.478347	0.410513	0.690682	0.204918	0.296899	0.225225	0.348559	0.151685	0.253281	0.274231	0.288827	0.613428	0.422965	0.445681	0.0352113	0.416818	0.268373	0.285256	0	0.174301	0.280136	0.329094
46	0.523905	0.517724	0.5625	0.24414	0.747248	0.390988	0.33062	0.278151	0.270433	0.250671	0.2125	0.444855	0.225072	0.545058	0.487113	0.566513	0.190037	0.231606	0.225	0.311006	0.0211864	0.0639535	0.182266	0.155336
47	0.501482	0.679661	0.548322	0.232378	0.763402	0.435209	0.275	0.257908	0.28643	0.203027	0.183893	0.36193	0.204191	0.503224	0.495	0.516423	0.203393	0.113075	0.267785	0.357499	0.0277778	0.0535714	0.23	0.225669
48	0.503052	0.569086	0.482415	0.369297	0.746951	0.301431	0.371473	0.248497	0.301624	0.20233	0.243168	0.302691	0.14939	0.562004	0.40883	0.437113	0.195324	0.228584	0.274417	0.281346	0.097561	0.118566	0.219697	0.31439
49	0.54096	0.635149	0.440791	0.352592	0.745243	0.40625	0.305764	0.181268	0.274011	0.146787	0.183106	0.371739	0.20383	0.369898	0.379599	0.461539	0.185028	0.218064	0.348971	0.269175	0.0509259	0.223852	0.314637	0.357194
50	0.572271	0.659207	0.427419	0.129151	0.648617	0.310096	0.387244	0.168879	0.233776	0.189156	0.204301	0.563421	0.351382	0.442793	0.245499	0.404747	0.193953	0.146783	0.36828	0.284956	0	0.240166	0.367258	0.426374
51	0.610997	0.556159	0.357553	0.360698	0.729399	0.183448	0.367434	0.319471	0.156458	0.181304	0.27162	0.429538	0.270601	0.561472	0.328218	0.310229	0.22711	0.262536	0.370827	0.209764	0	0.233066	0.304348	0.370301
52	0.585333	0.615904	0.366667	0.421053	0.669647	0.199266	0.348485	0.371084	0.231333	0.246733	0.196667	0.317281	0.276299	0.511447	0.340909	0.254558	0.183333	0.137363	0.43	0.261667	0.054054	0.281413	0.310606	0.374358
53	0.518605	0.646684	0.385841	0.396067	0.700463	0.137789	0.358459	0.34622	0.254284	0.221301	0.20177	0.360955	0.23774	0.665017	0.381377	0.274914	0.22711	0.132015	0.39469	0.242978	0.0561798	0.182343	0.260165	0.378866
54	0.380965	0.663325	0.369811	0.382281	0.785102	0.211317	0.385185	0.328362	0.428053	0.185712	0.14717	0.371359	0.207205	0.674552	0.406481	0.353796	0.18725	0.145148	0.478302	0.246359	0	0.11413	0.208333	0.317842
55	0.313043	0.798701	0.348712	0.328182	0.631579	0.270697	0.492997	0.352484	0.462369	0.0800866	0.272849	0.524091	0.302632	0.598311	0.292839	0.434591	0.172414	0.121212	0.361969	0.147727	0.0657895	0.126089	0.214164	0.212925
56	0.323276	0.642769	0.435446	0.337271	0.677976	0.203167	0.374	0.381579	0.472179	0.0584656	0.334507	0.533378	0.25119	0.588716	0.405	0.350877	0.106061	0.28642	0.215962	0.12935	0.0625	0.208117	0.221	0.267544
57	0.319784	0.449462	0.444891	0.368	0.571007	0.230801	0.445098	0.325752	0.461871	0.328654	0.354039	0.428	0.306634	0.578362	0.240353	0.358874	0.0739009	0.217574	0.194221	0.2	0.107796	0.166447	0.314549	0.315374
58	0.328431	0.386798	0.377123	0.409459	0.565762	0.344407	0.370283	0.386691	0.455882	0.500589	0.319098	0.399324	0.250027	0.465868	0.260305	0.35012	0.205882	0.112613	0.299431	0.184459	0.168421	0.189725	0.369411	0.26319
59	0.415078	0.404471	0.348425	0.59233	0.621362	0.435719	0.307116	0.376866	0.391065	0.493902	0.349409	0.164745	0.317527	0.36632	0.385768	0.353234	0.193857	0.101626	0.298228	0.233665	0.0611111	0.197961	0.307116	0.2699
60	0.455551	0.384409	0.335126	0.602941	0.646584	0.298425	0.300048	0.368321	0.431837	0.411559	0.310792	0.14951	0.343315	0.507087	0.438192	0.357506	0.112613	0.199032	0.354081	0.247549	0	0.194488	0.26176	0.274173
61	0.364881	0.426716	0.422551	0.606	0.522931	0.310616	0.297582	0.370155	0.493452	0.351036	0.195129	0.161	0.477069	0.373924	0.51174	0.352713	0.141667	0.222248	0.382321	0.225	0	0.308317	0.190678	0.277132
62	0.381085	0.467808	0.340829	0.642241	0.550325	0.4482	0.308333	0.288595	0.435091	0.314342	0.210387	0.125	0.413961	0.0691057	0.579167	0.553686	0.183824	0.21785	0.448784	0.232759	0	0.478629	0.1125	0.157719
63	0.296873	0.390741	0.419298	0.710874	0.576499	0.515131	0.500364	0.147959	0.485735	0.384259	0.39198	0.0965909	0.418997	0.246774	0.404808	0.792212	0.217391	0.217593	0.184336	0.17549	0	0.230952	0.0948276	0.0598291
64	0.277305	0.354799	0.659402	0.743127	0.490469	0.586899	0.511142	0.183815	0.548227	0.423735	0.250427	0.228836	0.485337	0.325892	0.384962	0.816185	0.170922	0.221466	0.0846154	0.0046729	0	0.0813954	0.103896	0
65	0.283162	0.222613	0.79054	0.662876	0.372605	0.547742	0.47862	0.481267	0.552381	0.542186	0.209459	0.311111	0.610301	0.428449	0.403733	0.518733	0.164457	0.222613	0	0	0	0	0.117647	0
66	0.266842	0.283961	0.851676	0.523659	0.434167	0.58575	0.689647	0.389005	0.547317	0.590415	0.0637657	0.476341	0.5125	0.41425	0.310354	0.610995	0.18584	0.121037	0.0845588	0	0.0466667	0	0	0
67	0.21948	0.255127	0.833333	0.435849	0.413352	0.766113	0.614943	0.34243	0.577597	0.613748	0.0833333	0.564151	0.37571	0.233887	0.333333	0.65757	0.202922	0.117241	0.0833333	0	0.210938	0	0.0517241	0
68	0.304029	0.363828	0.859712	0.592309	0.530573	0.588071	0.417833	0.303419	0.475275	0.608082	0.0899281	0.402589	0.344728	0.299779	0.497279	0.600427	0.220696	0.0168539	0.0503597	0	0.120968	0.112149	0.0848881	0.0961538
69	0.255602	0.294441	0.768518	0.86298	0.631988	0.46893	0.531313	0.309317	0.542689	0.620882	0.115741	0.13702	0.368012	0.427622	0.296465	0.583845	0.188375	0.0846774	0.115741	0	0	0.103448	0.172222	0.106838
70	0.287861	0.109649	0.81068	0.513778	0.692982	0.535438	0.398796	0.293443	0.601481	0.637209	0.0679612	0.422841	0.22807	0.407861	0.43585	0.589734	0.110658	0.166667	0.121359	0.0633803	0.0701754	0.0515464	0.165354	0.116822
71	0.395058	0.0443548	0.798387	0.44552	0.692266	0.410204	0.276829	0.247685	0.521049	0.754032	0.120968	0.55448	0.303386	0.492857	0.619004	0.640708	0.0838926	0.201613	0.0685484	0	0	0.0918367	0.104167	0.111607
72	0.363782	0.190942	0.668229	0.391761	0.711041	0.334556	0.275485	0.238819	0.572115	0.644565	0.328415	0.608239	0.284534	0.599037	0.586848	0.668044	0.0576923	0.141667	0	0	0	0.0664062	0.137667	0.0931373
73	0.335581	0.331786	0.545118	0.502451	0.848371	0.299764	0.501449	0.444515	0.643292	0.495714	0.443933	0.490196	0.147243	0.617586	0.184219	0.443877	0.00704225	0.153571	0	0	0	0.0729373	0.314332	0.111607
74	0.240769	0.441316	0.663635	0.403662	0.790984	0.499362	0.6917	0.425	0.558297	0.330523	0.29942	0.596338	0.20082	0.315051	0.161726	0.464145	0.180934	0.21635	0	0	0	0.158163	0.146574	0.110855
75	0.483846	0.474775	0.788194	0.17613	0.857211	0.577905	0.480769	0.479289	0.318846	0.312613	0.207899	0.797829	0.142789	0.417784	0.205128	0.378899	0.192308	0.212613	0	0.0260417	0	0	0.314103	0.141813
76	0.666636	0.358416	0.659216	0.35361	0.751453	0.475124	0.472061	0.457149	0.152998	0.373267	0.340784	0.516261	0.243338	0.518703	0.370914	0.432274	0.180366	0.228713	0	0.118081	0	0	0.157025	0.110577
77	0.671597	0.243111	0.580577	0.464583	0.696847	0.409986	0.576978	0.393065	0.127504	0.610593	0.414615	0.454167	0.303153	0.515756	0.324891	0.570171	0.196311	0.137037	0	0.0777778	0	0.0594059	0.0981308	0.0367647
78	0.554182	0.172654	0.453416	0.466063	0.775373	0.557423	0.578377	0.418042	0.249695	0.755181	0.51719	0.533937	0.216814	0.339636	0.421623	0.503833	0.196123	0.0670103	0	0	0	0.102941	0	0.078125
79	0.577586	0.220238	0.561634	0.427833	0.738938	0.390351	0.587879	0.289903	0.252874	0.779762	0.330658	0.565125	0.261062	0.509649	0.40303	0.664643	0.16954	0	0.0892857	0	0	0.1	0.00909091	0.0454546
80	0.548288	0.208672	0.538517	0.358333	0.670192	0.349497	0.486209	0.404121	0.261887	0.680217	0.340123	0.554167	0.295509	0.558195	0.422882	0.595879	0.189825	0.105556	0.121359	0.0875	0.0255474	0.0923077	0.0909091	0
81	0.591216	0.320454	0.53125	0.346654	0.617353	0.338884	0.618681	0.342826	0.22973	0.462374	0.376313	0.571154	0.266106	0.575401	0.281319	0.657174	0.175676	0.198737	0.0756302	0.0821918	0.112782	0.075	0.1	0
82	0.54918	0.273641	0.620455	0.301093	0.596264	0.439241	0.503781	0.455149	0.181694	0.457609	0.371323	0.628152	0.311782	0.560759	0.318649	0.544851	0.269126	0.26875	0	0.0707547	0.091954	0	0.17757	0
83	0.495338	0.261789	0.668234	0.428445	0.632752	0.675926	0.42628	0.480952	0.216006	0.443455	0.25418	0.480157	0.367248	0.31713	0.455163	0.519048	0.288656	0.289261	0.0775862	0.0860215	0	0	0.118557	0
84	0.358463	0.180681	0.639215	0.456647	0.64518	0.786341	0.244865	0.540054	0.371564	0.489907	0.272132	0.442893	0.35482	0.205846	0.656036	0.459946	0.269972	0.32324	0.0886525	0.0913044	0	0	0.0990991	0
85	0.337719	0.263393	0.651338	0.39749	0.666155	0.72854	0.168366	0.443333	0.385965	0.477199	0.258082	0.487645	0.32869	0.27146	0.680592	0.556667	0.276316	0.25048	0.0905797	0.108108	0	0	0.151042	0
86	0.389881	0.255	0.586833	0.505607	0.627167	0.570094	0.298864	0.305632	0.313869	0.441111	0.349	0.43972	0.360809	0.425234	0.674621	0.59913	0.228274	0.282222	0.056	0.05	0	0	0.0265152	0.0952381
87	0.469587	0.25	0.439597	0.545407	0.531503	0.336842	0.273554	0.194637	0.31589	0.582944	0.473154	0.34155	0.40246	0.547368	0.668301	0.576639	0.196505	0.162383	0.0838926	0.108696	0.0566038	0.110526	0.058144	0.228723
88	0.506954	0.213675	0.401831	0.30206	0.507519	0.370305	0.26301	0.220779	0.341478	0.553855	0.483125	0.613034	0.344361	0.520686	0.490952	0.55763	0.14093	0.23247	0.110619	0.0801887	0.131579	0.0968122	0.246038	0.221591
89	0.534343	0.1875	0.36853	0.368649	0.477467	0.283756	0.217969	0.28125	0.41276	0.55913	0.535788	0.606667	0.380148	0.385638	0.540039	0.598958	0.0421053	0.242953	0.0905797	0.018018	0.138889	0.30984	0.241992	0.119792
90	0.323489	0.129032	0.564091	0.455937	0.411606	0.132743	0.231979	0.107759	0.655532	0.586183	0.352017	0.439224	0.354363	0.59038	0.559026	0.76	0	0.281025	0.0838926	0.100806	0.229757	0.268027	0.208996	0.132241
91	0.307176	0.0632911	0.509091	0.373607	0.300796	0.186461	0.290034	0.243279	0.676564	0.506742	0.387121	0.511714	0.526906	0.643328	0.578898	0.693162	0	0.429967	0.1	0.114679	0.161076	0.15457	0.131068	0.0635593
92	0.217629	0.125	0.63477	0.361737	0.262229	0.229218	0.453209	0.474624	0.715292	0.554	0.29639	0.484735	0.355389	0.764453	0.459378	0.453947	0.0403226	0.313	0.0543478	0.148899	0.345794	0	0.0874126	0.0745121
93	0.198463	0.155551	0.718578	0.219708	0.391706	0.309949	0.558232	0.53612	0.622732	0.481878	0.281422	0.402679	0.241725	0.690051	0.402164	0.380547	0.0967742	0.350571	0	0.364936	0.302936	0	0.039604	0.0833333
94	0.235667	0.259579	0.730389	0.281583	0.559951	0.354405	0.520996	0.598831	0.661654	0.428071	0.269611	0.420509	0.254338	0.56934	0.479004	0.302744	0.102679	0.31235	0	0.294176	0.180809	0.0574585	0	0.0984252
95	0.403152	0.356838	0.501908	0.265341	0.573961	0.261462	0.51375	0.563353	0.499252	0.369658	0.498092	0.520759	0.266851	0.538279	0.432917	0.320906	0.0833333	0.267094	0	0.2139	0.154138	0.20026	0.0533333	0.115741
96	0.488363	0.309991	0.453535	0.376557	0.621354	0.342639	0.509712	0.47416	0.421057	0.469503	0.539057	0.445917	0.366451	0.413591	0.490288	0.52584	0.0905797	0.2166	0.00740741	0.17215	0.00609756	0.231374	0	0
97	0.326701	0.324555	0.361622	0.37421	0.732901	0.246341	0.622278	0.372326	0.518033	0.597463	0.45941	0.478682	0.246698	0.462471	0.377722	0.627674	0.130876	0.0779816	0.162161	0.108378	0	0.287122	0	0
98	0.35336	0.196473	0.157516	0.451499	0.733245	0.173729	0.593111	0.260061	0.395564	0.803527	0.721331	0.440026	0.266755	0.598314	0.406889	0.733689	0.238575	0	0.0984252	0.100391	0	0.222907	0	0.00625
99	0.548439	0.218857	0.143826	0.662015	0.722472	0.221616	0.666667	0.13253	0.304965	0.776639	0.797664	0.320543	0.274031	0.523232	0.333333	0.719032	0.139504	0	0.0531915	0.0174419	0	0.240151	0	0.148438
100	0.488392	0.420945	0.29223	0.41865	0.625689	0.208696	0.622749	0.0968992	0.380701	0.464819	0.331211	0.529562	0.338079	0.434783	0.377251	0.72936	0.127551	0.097753	0.369802	0.0381679	0.0326087	0.356522	0	0.173741
101	0.501203	0.412554	0.236701	0.4105	0.54185	0.309369	0.446335	0.0833333	0.393959	0.580779	0.569609	0.494803	0.335509	0.49312	0.539066	0.639456	0.100806	0.00666667	0.184918	0.094697	0.108491	0.183132	0.0145985	0.277211
102	0.594175	0.525463	0.37614	0.40152	0.515346	0.413473	0.404918	0.0909091	0.207627	0.425	0.202266	0.500523	0.285791	0.373294	0.541803	0.571436	0.198198	0.0386574	0.413152	0.0932836	0.198864	0.213233	0.0532787	0.337655
103	0.617855	0.507516	0.447898	0.415768	0.488395	0.454797	0.400545	0.0862069	0.376881	0.241969	0.189559	0.420289	0.237295	0.326334	0.37078	0.571229	0.00526316	0.250516	0.362543	0.160294	0.261705	0.214596	0.228675	0.342564
104	0.55914	0.417647	0.521111	0.37381	0.495266	0.338362	0.209627	0.0848551	0.387527	0.377311	0.288889	0.392728	0.22973	0.468904	0.585507	0.483986	0.0533333	0.205042	0.178889	0.233462	0.275005	0.183959	0.204865	0.431159
105	0.525253	0.369378	0.339888	0.452398	0.526299	0.212432	0.221899	0.00364964	0.272727	0.312368	0.508427	0.321102	0.166667	0.632898	0.556202	0.643656	0.198232	0.31455	0.151685	0.191039	0.292541	0.150538	0.221899	0.352695
106	0.56508	0.435965	0.441667	0.637707	0.595925	0.253968	0.166972	0.0933333	0.22266	0.286842	0.410167	0.16443	0.0299346	0.566545	0.465836	0.437479	0.194561	0.258421	0.14	0.175804	0.362947	0.179487	0.367192	0.469188
107	0.568867	0.351852	0.436174	0.621886	0.514061	0.116071	0.175539	0.0912409	0.240796	0.462963	0.444697	0.236944	0.194821	0.650617	0.447367	0.432889	0.186578	0.178241	0.109375	0.137624	0.291117	0.184204	0.377094	0.47587
108	0.433333	0.314993	0.433136	0.493651	0.517516	0.179725	0.150365	0.0838926	0.335333	0.607627	0.480129	0.502381	0.229592	0.536557	0.531988	0.562716	0.183333	0.0731421	0.0867347	0	0.252892	0.283718	0.317647	0.353391
109	0.446	0.310859	0.443238	0.386816	0.520677	0.118712	0.166667	0.127265	0.296667	0.456596	0.452543	0.613184	0.310032	0.535462	0.509158	0.441436	0.183333	0.214473	0.0961538	0	0.169291	0.338419	0.324176	0.431298
110	0.41978	0.249058	0.615248	0.398195	0.416814	0.16	0.181159	0.24123	0.342857	0.467139	0.276479	0.519826	0.270907	0.601694	0.52635	0.413828	0.237363	0.273493	0.1	0.0592593	0.302885	0.222678	0.29249	0.344942
111	0.396159	0.312987	0.495348	0.490074	0.376471	0.194444	0.230392	0.166667	0.383261	0.578355	0.370817	0.385856	0.293095	0.56059	0.511253	0.643518	0.21558	0.103896	0.129371	0.100806	0.330435	0.240997	0.258355	0.189815
112	0.385597	0.32735	0.490216	0.646528	0.392241	0.20614	0.182692	0.173333	0.361479	0.541596	0.321928	0.266667	0.438116	0.605003	0.712469	0.635096	0.252925	0.131054	0.179856	0.0868056	0.165179	0.188857	0.104839	0.19157
113	0.384264	0.50136	0.478832	0.646065	0.347458	0.126263	0.19658	0.241259	0.3942	0.319048	0.360209	0.237807	0.498235	0.551768	0.675101	0.587445	0.221536	0.170068	0.160959	0.1	0.145833	0.32197	0.128319	0.171296
114	0.455878	0.363999	0.372263	0.492289	0.507626	0.179825	0.252525	0.308571	0.354757	0.367825	0.474453	0.308209	0.382617	0.575263	0.59596	0.589803	0.182516	0.260364	0.153285	0.194915	0.101626	0.23614	0.151515	0.101626
115	0.3519	0.379856	0.339868	0.478403	0.706098	0.350578	0.26129	0.287263	0.406691	0.51593	0.356093	0.308239	0.171951	0.542584	0.558064	0.628844	0.232234	0.104214	0.298421	0.200962	0.121951	0.102564	0.180645	0.0838926
116	0.38652	0.270513	0.434002	0.596758	0.712656	0.45042	0.215854	0.284019	0.420845	0.341026	0.192114	0.243668	0.228785	0.410924	0.580488	0.538841	0.192635	0.35641	0.370435	0.14539	0.0405405	0.138655	0.203658	0.17714
117	0.296898	0.57266	0.374953	0.572421	0.616631	0.523567	0.344814	0.346969	0.398334	0.195772	0.320792	0.144841	0.28694	0.331015	0.410139	0.469932	0.304768	0.231568	0.304255	0.251488	0.0892857	0.132613	0.245046	0.183099
118	0.27917	0.571371	0.35	0.538943	0.544906	0.363083	0.362737	0.34653	0.414787	0.254055	0.366667	0.199431	0.293937	0.484956	0.42019	0.463815	0.302339	0.174574	0.283333	0.256626	0.157025	0.151961	0.217073	0.189654
119	0.375045	0.466743	0.392622	0.501671	0.523003	0.31453	0.363578	0.437646	0.472736	0.404817	0.320059	0.27907	0.159292	0.532556	0.43166	0.361305	0.146784	0.110092	0.287319	0.21926	0.269033	0.147863	0.204762	0.201049
120	0.414527	0.397535	0.388147	0.410809	0.406712	0.291667	0.518965	0.469086	0.475824	0.602465	0.382659	0.380968	0.213675	0.498264	0.381034	0.21957	0.109649	0	0.229194	0.203912	0.379612	0.206597	0.1	0.311344
121	0.389935	0.505316	0.466595	0.297907	0.373982	0.331731	0.469589	0.316416	0.501369	0.368368	0.318104	0.440535	0.292788	0.466431	0.410256	0.27736	0.108696	0.126316	0.210628	0.261557	0.31225	0.201839	0.120155	0.406224
122	0.401961	0.469693	0.434896	0.281531	0.351562	0.373333	0.431378	0.22	0.451113	0.409079	0.384115	0.634009	0.426328	0.399048	0.455287	0.446667	0.146926	0.107834	0.18099	0.0844595	0.214297	0.227619	0.113335	0.333333
123	0.395845	0.465643	0.422982	0.342067	0.318182	0.182171	0.46234	0.16443	0.3502	0.229167	0.434386	0.457887	0.377201	0.48624	0.53766	0.545011	0.244187	0.30519	0.135965	0.184894	0.300649	0.327423	0	0.290559
124	0.332317	0.547238	0.376028	0.411906	0.362637	0.123853	0.521429	0.175182	0.408537	0.149891	0.517134	0.43267	0.31982	0.58144	0.478571	0.549285	0.226626	0.294606	0.106838	0.155425	0.317543	0.294707	0	0.275533
125	0.36777	0.454812	0.386736	0.432143	0.332721	0.109649	0.383587	0.291458	0.402795	0.382484	0.510805	0.426191	0.403742	0.541326	0.616413	0.444219	0.229435	0.157209	0.102459	0.135714	0.246213	0.341618	0	0.264323
126	0.408333	0.431597	0.393939	0.436246	0.380314	0.273182	0.476673	0.391011	0.375595	0.322276	0.522727	0.341401	0.428261	0.261439	0.486562	0.400166	0.211607	0.246127	0.0833333	0.222353	0.191425	0.438333	0.0367647	0.208823
127	0.527231	0.488825	0.428847	0.440431	0.429894	0.303603	0.309524	0.236535	0.280461	0.335717	0.402381	0.393157	0.551808	0.336193	0.458333	0.565039	0.188308	0.145455	0.0992063	0.166412	0.00617284	0.360204	0.232143	0.198425
128	0.515179	0.444114	0.563226	0.431078	0.646972	0.347561	0.277658	0.181159	0.258929	0.518099	0.232903	0.45883	0.341774	0.249837	0.399228	0.627454	0.225893	0.0324675	0.185807	0.110092	0	0.402602	0.323113	0.191386
129	0.507482	0.483571	0.734523	0.333333	0.569429	0.432998	0.281763	0.24584	0.399583	0.354286	0.0925926	0.583333	0.345894	0.300847	0.342415	0.496479	0.0892857	0.155	0.172885	0.0833333	0.0766129	0.249536	0.375823	0.25768
130	0.454041	0.582476	0.589381	0.550201	0.491009	0.425789	0.393989	0.259949	0.421003	0.278603	0.216418	0.366466	0.347453	0.338126	0.264517	0.372176	0.121359	0.134921	0.194201	0.0833333	0.161539	0.236085	0.341494	0.367875
131	0.435567	0.561412	0.569853	0.639535	0.455867	0.291572	0.323799	0.236106	0.291237	0.139737	0.188332	0.199612	0.308527	0.434513	0.394176	0.43929	0.268041	0.298851	0.234462	0.160853	0.229434	0.273915	0.282025	0.324603
132	0.465964	0.615176	0.424269	0.651786	0.443798	0.178277	0.449017	0.17803	0.375873	0.141807	0.430696	0.209821	0.316247	0.535604	0.427795	0.503788	0.158163	0.239141	0.137097	0.133929	0.239954	0.28612	0.123188	0.318182
133	0.59551	0.499496	0.376901	0.568182	0.495049	0.226391	0.471003	0.173062	0.40449	0.335998	0.529139	0.318182	0.267327	0.55307	0.39407	0.498299	0	0.14686	0.0838926	0.113636	0.237624	0.2017	0.134927	0.328639
134	0.608344	0.486287	0.380888	0.578645	0.444781	0.394095	0.361458	0.174574	0.315267	0.267132	0.521286	0.298806	0.375823	0.457095	0.330208	0.479927	0.0763889	0.193183	0.0905797	0.122549	0.179395	0.14881	0.308333	0.345499
135	0.594527	0.56601	0.351845	0.61546	0.347895	0.285612	0.371891	0.212613	0.320439	0.235831	0.487735	0.237801	0.387121	0.618799	0.368159	0.404504	0.085034	0.181036	0.150805	0.13587	0.264984	0.0919118	0.25995	0.382883
136	0.485801	0.5386	0.260114	0.521505	0.442199	0.263403	0.521076	0.261111	0.405672	0.299423	0.553134	0.332661	0.224389	0.634033	0.248569	0.409259	0.0968992	0.15404	0.186752	0.145833	0.329652	0.0897436	0.230355	0.32963
137	0.47952	0.55303	0.119359	0.336616	0.500087	0.286061	0.563301	0.261905	0.373864	0.409335	0.691168	0.434368	0.150442	0.671486	0.301683	0.515476	0.146617	0.0376344	0.181721	0.212673	0.349471	0.0377359	0.135016	0.222619
138	0.545113	0.553975	0.290071	0.175	0.49188	0.225505	0.446511	0.195292	0.312866	0.329203	0.38818	0.588655	0.224455	0.612189	0.349572	0.554585	0.142022	0.116822	0.318203	0.236345	0.277086	0.162306	0.203917	0.250122
139	0.527232	0.604853	0.343312	0.181869	0.35	0.24299	0.365082	0.0838926	0.29699	0.272297	0.310959	0.534347	0.289	0.524438	0.51278	0.566072	0.175778	0.117531	0.345728	0.279279	0.361	0.232571	0.122137	0.350036
140	0.501149	0.535661	0.241461	0.270769	0.423781	0.29735	0.304959	0.0966931	0.367241	0.254407	0.376423	0.484038	0.291829	0.509502	0.585869	0.578968	0.128161	0.205932	0.378084	0.245192	0.272195	0.193148	0.109172	0.324339
141	0.525757	0.442	0.274228	0.428413	0.480655	0.42893	0.214947	0.180806	0.336296	0.374667	0.336614	0.3289	0.319941	0.416667	0.68411	0.529613	0.124433	0.183333	0.389158	0.242687	0.1875	0.154403	0.100943	0.289581
142	0.592852	0.465232	0.247965	0.414863	0.238939	0.449675	0.315084	0.015748	0.201896	0.286352	0.485632	0.3943	0.561061	0.420543	0.488017	0.607578	0.205252	0.244766	0.262931	0.178932	0.166667	0.129782	0.196899	0.376674
143	0.649274	0.668316	0.201249	0.533811	0.212838	0.410431	0.28092	0.0865385	0.173674	0.0919329	0.40769	0.362022	0.600718	0.402499	0.387333	0.530769	0.177052	0.239751	0.38733	0.104167	0.160156	0.18707	0.331748	0.382692
144	0.630081	0.541616	0.187381	0.640742	0.25	0.510984	0.362229	0.143382	0.184959	0.25995	0.478771	0.268678	0.594156	0.201106	0.321857	0.579062	0.184959	0.198434	0.285816	0.0905797	0.149351	0.279138	0.315913	0.277556
145	0.51626	0.446314	0.196801	0.55076	0.348191	0.434559	0.414322	0.0841121	0.272358	0.316506	0.49248	0.327881	0.502873	0.255182	0.269501	0.674823	0.211382	0.237179	0.304546	0.121359	0.148936	0.306057	0.316177	0.241064
146	0.588273	0.528735	0.238163	0.555871	0.438651	0.284507	0.379463	0.110619	0.205744	0.153778	0.482008	0.347976	0.443702	0.351409	0.408273	0.685475	0.205983	0.308192	0.27983	0.0961538	0.117647	0.364084	0.212264	0.203905
147	0.510762	0.555077	0.175524	0.71639	0.494826	0.226562	0.277702	0.0992063	0.296457	0.239227	0.325175	0.220548	0.474316	0.380605	0.600205	0.620428	0.192781	0.20188	0.471678	0.0585586	0.0181818	0.381114	0.122093	0.280366
148	0.616639	0.536287	0.286647	0.552923	0.617929	0.265957	0.269638	0.0886525	0.204865	0.234052	0.219043	0.414367	0.296953	0.419113	0.428349	0.656028	0.174765	0.225116	0.488287	0.0327103	0.0536913	0.31493	0.302012	0.255319
149	0.647107	0.573921	0.302778	0.626375	0.668023	0.281553	0.336851	0.181233	0.157851	0.200744	0.186111	0.295867	0.331977	0.422399	0.465666	0.556997	0.195041	0.225335	0.511111	0.0514422	0	0.288955	0.197484	0.26177
150	0.554904	0.453944	0.360606	0.423318	0.838072	0.300847	0.417063	0.275803	0.247758	0.352672	0.234343	0.316955	0.157074	0.467043	0.499405	0.444945	0.188935	0.193384	0.400505	0.242045	0	0.232109	0.0835318	0.279251
151	0.498319	0.41844	0.352514	0.384368	0.830763	0.382609	0.429882	0.29329	0.296639	0.141119	0.311207	0.364364	0.169237	0.351087	0.405689	0.433252	0.205042	0.435123	0.321354	0.251269	0	0.246304	0.16443	0.273459
152	0.576265	0.461712	0.232486	0.439807	0.832736	0.464103	0.37037	0.348281	0.214968	0.131757	0.385431	0.336961	0.148746	0.528205	0.477778	0.265732	0.196863	0.403153	0.382084	0.223232	0	0	0.151852	0.385987
153	0.441371	0.507336	0.252963	0.493833	0.918919	0.426068	0.278009	0.448413	0.34037	0.132867	0.392001	0.337205	0.0101351	0.496215	0.53778	0.171787	0.218258	0.345811	0.33376	0.163344	0.0675676	0.0722222	0.18421	0.3798
154	0.439799	0.477755	0.377977	0.402904	0.91603	0.513977	0.379252	0.476833	0.368492	0.222812	0.193804	0.420749	0	0.368012	0.516748	0.261763	0.197632	0.375583	0.397971	0.211038	0.0839695	0.103306	0.104	0.261404
Pannel h
	Sharp click playback	Sharp click playback	Sharp click playback	Sharp click playback	Sharp click playback	Sharp click playback	Sharp click playback	Sharp click playback	Sharp click playback	Sharp click playback	Sharp click playback	Sharp click playback	Sharp click playback	Sharp click playback	Sharp click playback	Sharp click playback	Sharp click playback	Sharp click playback	Sharp click playback	Sharp click playback	Sharp click playback	Sharp click playback	Sharp click playback	Sharp click playback			Sharp click playback	Sharp click playback	Sharp click playback	Sharp click playback	Sharp click playback	Sharp click playback	Sharp click playback	Sharp click playback	Sharp click playback	Sharp click playback	Sharp click playback	Sharp click playback	Sharp click playback	Sharp click playback	Sharp click playback	Sharp click playback	Sharp click playback	Sharp click playback	Sharp click playback	Sharp click playback	Sharp click playback	Sharp click playback	Sharp click playback
	zone S	zone S	zone S	zone S	zone S	zone S	zone S	zone S	zone M	zone M	zone M	zone M	zone M	zone M	zone M	zone M	zone O	zone O	zone O	zone O	zone O	zone O	zone O	zone O			zone S	zone S	zone S	zone S	zone S	zone S	zone S	zone S	zone M	zone M	zone M	zone M	zone M	zone M	zone M	zone M	zone O	zone O	zone O	zone O	zone O	zone O	zone O
Time per 1s bins	SFpbk group #1	SFpbk group #2	SFpbk group #3	SFpbk group #4	SFpbk group #5	SFpbk group #6	SFpbk group #7	SFpbk group #8	SFpbk group #1	SFpbk group #2	SFpbk group #3	SFpbk group #4	SFpbk group #5	SFpbk group #6	SFpbk group #7	SFpbk group #8	SFpbk group #1	SFpbk group #2	SFpbk group #3	SFpbk group #4	SFpbk group #5	SFpbk group #6	SFpbk group #7	SFpbk group #8		Place ratio per 30s time bins	SFpbk group #1	SFpbk group #2	SFpbk group #3	SFpbk group #4	SFpbk group #5	SFpbk group #6	SFpbk group #7	SFpbk group #8	SFpbk group #1	SFpbk group #2	SFpbk group #3	SFpbk group #4	SFpbk group #5	SFpbk group #6	SFpbk group #7	SFpbk group #8	SFpbk group #1	SFpbk group #2	SFpbk group #3	SFpbk group #4	SFpbk group #5	SFpbk group #6	SFpbk group #7
0	0.596459	0.458747	0.483193	0.272028	0.654722	0.421861	0.273913	0.307921	0.383131	0.273873	0.305935	0.403312	0.327292	0.420506	0.526087	0.599486	0.0135135	0.26738	0.203519	0.304923	0.0143885	0.157633	0.2	0.0925926		Place ratio at -60	0.409286	0.535087	0.306348	0.422773	0.589369	0.360695	0.247337	0.243853	0.425462	0.175015	0.342034	0.327585	0.274398	0.459298	0.501687	0.504098	0.153203	0.288563	0.343371	0.243964	0.132334	0.174526	0.250975
1	0.456223	0.497674	0.382937	0.357877	0.502422	0.33798	0.259996	0.338653	0.455939	0.32093	0.388889	0.339041	0.436174	0.483419	0.492205	0.565603	0.0844595	0.181395	0.228175	0.296233	0.0614035	0.160968	0.247799	0.0957447		Place ratio at -30	0.405152	0.555704	0.379897	0.517862	0.630053	0.380984	0.465251	0.249707	0.421818	0.204857	0.275821	0.262575	0.317823	0.417351	0.420964	0.532948	0.167413	0.234774	0.336562	0.212584	0.0451163	0.19594	0.113784
2	0.362179	0.55	0.330935	0.375	0.506681	0.305087	0.121359	0.477584	0.525641	0.1	0.408551	0.372449	0.32305	0.500116	0.673249	0.330108	0.0833333	0.35	0.260514	0.252551	0.155183	0.194796	0.205392	0.192308		Place ratio at 0	0.413167	0.320745	0.833115	0.405693	0.676054	0.400535	0.482441	0.179167	0.419977	0.309627	0.149593	0.48676	0.302401	0.432313	0.368345	0.588294	0.160379	0.352745	0.0109041	0.0979464	0.0175039	0.162937	0.149214
3	0.4625	0.623167	0.240276	0.381579	0.588776	0.232486	0.108108	0.404923	0.4375	0.116498	0.401696	0.361842	0.264966	0.538775	0.675088	0.391825	0.0833333	0.260334	0.347642	0.256579	0.146259	0.228739	0.216804	0.203252		Place ratio at 30	0.431557	0.438208	0.441235	0.315209	0.664427	0.328149	0.476305	0.103543	0.408063	0.293131	0.332938	0.486368	0.303152	0.495914	0.376669	0.589345	0.156018	0.263108	0.217716	0.186326	0.0283541	0.168641	0.147026
4	0.508906	0.599057	0.0930233	0.359649	0.662325	0.315258	0.181034	0.19696	0.403944	0.191038	0.562214	0.405702	0.290476	0.549315	0.622928	0.511683	0.0833333	0.209906	0.344763	0.234649	0.0471989	0.135426	0.196037	0.291357		Place ratio at 60	0.419712	0.513086	0.343328	0.426563	0.648428	0.23635	0.369656	0.125646	0.401149	0.216835	0.229776	0.333352	0.298293	0.575083	0.397804	0.49006	0.169593	0.26384	0.422403	0.224457	0.0506088	0.180775	0.232539
5	0.43783	0.536585	0.119514	0.360619	0.454558	0.227748	0.188462	0.26946	0.297037	0.125	0.583725	0.403761	0.324267	0.60394	0.585897	0.436622	0.199017	0.338415	0.275731	0.23062	0.21602	0.168312	0.225641	0.293919
6	0.427936	0.5	0.298904	0.344048	0.667808	0.276154	0.167785	0.338768	0.284473	0.225	0.434978	0.516905	0.193493	0.598846	0.584452	0.358696	0.273955	0.27	0.261357	0.119048	0.125	0.125	0.247763	0.302536			Sharp click playback	Sharp click playback	Sharp click playback	Sharp click playback	Sharp click playback	Sharp click playback	Sharp click playback	Sharp click playback	Sharp click playback	Sharp click playback	Sharp click playback	Sharp click playback	Sharp click playback	Sharp click playback	Sharp click playback	Sharp click playback	Sharp click playback	Sharp click playback	Sharp click playback	Sharp click playback	Sharp click playback	Sharp click playback	Sharp click playback
7	0.701662	0.5	0.399061	0.34019	0.66875	0.290272	0.12963	0.346774	0.178832	0.25	0.397887	0.484177	0.20625	0.571753	0.533011	0.275484	0.119506	0.25	0.203052	0.143987	0.125	0.132161	0.337359	0.377742			zone S	zone S	zone S	zone S	zone S	zone S	zone S	zone S	zone M	zone M	zone M	zone M	zone M	zone M	zone M	zone M	zone O	zone O	zone O	zone O	zone O	zone O	zone O
8	0.592507	0.472222	0.482993	0.294926	0.63335	0.206462	0.0863309	0.314465	0.318841	0.263889	0.304422	0.370331	0.236651	0.683447	0.445934	0.31761	0.0886525	0.263889	0.212585	0.334743	0.13	0.110092	0.467735	0.367924		Place ratio per 30s time bins	SFpbk group #1	SFpbk group #2	SFpbk group #3	SFpbk group #4	SFpbk group #5	SFpbk group #6	SFpbk group #7	SFpbk group #8	SFpbk group #1	SFpbk group #2	SFpbk group #3	SFpbk group #4	SFpbk group #5	SFpbk group #6	SFpbk group #7	SFpbk group #8	SFpbk group #1	SFpbk group #2	SFpbk group #3	SFpbk group #4	SFpbk group #5	SFpbk group #6	SFpbk group #7
9	0.680624	0.367188	0.437817	0.269869	0.497362	0.383608	0.171638	0.246795	0.211605	0.2725	0.242885	0.429874	0.337348	0.51443	0.562794	0.383013	0.107771	0.355312	0.311891	0.292193	0.165289	0.0974576	0.265568	0.370192		baseline at -60s	1	1	1	1	1	1	1	1	1	1	1	1	1	1	1	1	1	1	1	1	1	1	1
10	0.58702	0.353448	0.461428	0.401462	0.542781	0.291566	0.233614	0.150641	0.213043	0.189655	0.253316	0.335678	0.294266	0.590256	0.766386	0.479167	0.199936	0.456896	0.280946	0.250665	0.162953	0.114146	0	0.370192		log(fold chang+1) at -30	0.9899	1.03853	1.24008	1.22492	1.06903	1.05625	1.88104	1.024	0.991433	1.17051	0.806415	0.801546	1.15826	0.908672	0.839097	1.05723	1.09275	0.813598	0.980171	0.871374	0.340927	1.1227	0.453369
11	0.61828	0.608209	0.44898	0.5	0.547588	0.272276	0.304542	0.21414	0.197581	0.138504	0.248299	0.3	0.255276	0.498069	0.695458	0.45172	0.18414	0.253287	0.297619	0.2	0.197136	0.196041	0	0.33414		log(fold chang+1) at 0	1.00948	0.599426	2.71951	0.9596	1.26561	1.29833	1.83605	0.763959	0.987108	1.76914	0.437362	1.48591	1.08879	0.866859	0.78263	1.32197	1.04684	1.22242	0.0317559	0.401479	0.094892	0.866574	0.559716
12	0.588413	0.523016	0.453398	0.542593	0.532505	0.199843	0.278324	0.255319	0.202381	0.235714	0.102362	0.241667	0.239138	0.596473	0.680009	0.489362	0.18254	0.24127	0.440303	0.215741	0.228357	0.203683	0.0416667	0.255319		log(fold chang+1) at 30	1.05442	0.818948	1.44031	0.745576	1.24384	1.06369	1.8127	0.441502	0.959105	1.67488	0.973405	1.48471	1.09149	0.994391	0.800315	1.32433	1.01837	0.911787	0.634054	0.763743	0.153713	0.896911	0.551509
13	0.512081	0.330882	0.296283	0.577451	0.562588	0.251701	0.115854	0.285616	0.283893	0.240196	0.141026	0.2	0.171167	0.554989	0.492875	0.515434	0.183893	0.42402	0.558104	0.222549	0.266245	0.173469	0.391272	0.19895		log(fold chang+1) at 60	1.02547	0.958884	1.12071	1.00896	1.21389	0.766126	1.40682	0.535748	0.942856	1.23895	0.671793	1.0176	1.074	1.15314	0.845222	1.10122	1.10698	0.914324	1.23017	0.920041	0.27436	0.961439	0.872277
14	0.460163	0.365591	0.405651	0.429805	0.603992	0.427286	0.107477	0.261912	0.236585	0.166667	0.181599	0.265265	0.125	0.386169	0.49161	0.562843	0.201626	0.467742	0.38928	0.30493	0.271008	0.182841	0.400913	0.175245
15	0.449613	0.298611	0.464204	0.30754	0.538708	0.454428	0.0698727	0.255952	0.333581	0.194444	0.211376	0.392857	0.234626	0.359001	0.592869	0.578571	0.200806	0.506944	0.315724	0.291667	0.226667	0.186571	0.337258	0.165476
16	0.365138	0.482647	0.308462	0.426047	0.604352	0.367706	0.193985	0.246889	0.420183	0.0263158	0.280685	0.340168	0.283883	0.44316	0.478697	0.57545	0.214679	0.491037	0.359927	0.233785	0.105882	0.189134	0.327318	0.177661
17	0.377966	0.607177	0.148305	0.375	0.582031	0.259645	0.219658	0.138386	0.416102	0.132979	0.42471	0.292857	0.417969	0.530093	0.355829	0.697455	0.205932	0.259844	0.421722	0.327381	0	0.210262	0.424513	0.164159
18	0.394927	0.542517	0.273034	0.446006	0.485603	0.368567	0.293418	0.104478	0.431159	0.127551	0.402247	0.246876	0.356407	0.397259	0.320798	0.702239	0.173913	0.329932	0.319101	0.302488	0.141686	0.234174	0.385784	0.193284
19	0.370667	0.618653	0.340391	0.443736	0.499	0.41282	0.268293	0.193431	0.446	0.0920851	0.387744	0.281039	0.195338	0.434615	0.369919	0.611162	0.179333	0.282932	0.271864	0.275225	0.300508	0.13718	0.361789	0.195408
20	0.363098	0.615806	0.369752	0.381431	0.488648	0.443894	0.265441	0.299219	0.52176	0.162598	0.38015	0.402989	0.317466	0.408154	0.363098	0.458239	0.0838926	0.216041	0.250099	0.215579	0.174278	0.147951	0.371461	0.242543
21	0.37488	0.579976	0.211207	0.378866	0.705444	0.614207	0.294696	0.275898	0.524374	0.182111	0.443966	0.408935	0.26543	0.201054	0.468609	0.422657	0.0932836	0.237913	0.336207	0.212199	0.0242718	0.178715	0.236694	0.301445
22	0.221554	0.658849	0.285286	0.369732	0.73925	0.487268	0.38498	0.184699	0.659398	0.0892857	0.364192	0.393998	0.208153	0.378142	0.482528	0.550065	0.119048	0.251866	0.350522	0.236271	0.040404	0.125496	0.132492	0.265236
23	0.171119	0.562225	0.32822	0.363043	0.570863	0.48951	0.306189	0.0967484	0.7156	0.142445	0.261885	0.307365	0.416395	0.210858	0.559402	0.720682	0.0976562	0.289835	0.381789	0.306778	0.00505051	0.28888	0.134409	0.182569
24	0.274174	0.649081	0.161047	0.483666	0.541215	0.488556	0.280633	0.0838926	0.627717	0.156486	0.390939	0.314323	0.363785	0.308832	0.595711	0.692929	0.0905797	0.194433	0.440495	0.188261	0.095	0.202611	0.123656	0.223178
25	0.233377	0.669973	0.244369	0.625458	0.516146	0.39485	0.431373	0.107536	0.68273	0.167237	0.314582	0.179945	0.233854	0.338895	0.41598	0.69262	0.0838926	0.162791	0.434639	0.188187	0.244681	0.262783	0.152647	0.199844
26	0.170485	0.559402	0.204146	0.572222	0.597424	0.384615	0.349783	0.169072	0.620819	0.127778	0.400444	0.180193	0.243001	0.44973	0.282506	0.56745	0.204849	0.312821	0.395409	0.247585	0.159575	0.156883	0.367711	0.263478
27	0.125	0.584772	0.145782	0.430303	0.721519	0.319893	0.408701	0.234242	0.61413	0.1719	0.40172	0.260101	0.246835	0.52957	0.286247	0.50704	0.26087	0.238226	0.452498	0.30404	0.0253165	0.150538	0.305052	0.258718
28	0.214286	0.576145	0.135922	0.455535	0.705888	0.415267	0.378866	0.265154	0.549107	0.127359	0.36049	0.32776	0.252445	0.399818	0.388235	0.429546	0.236607	0.296496	0.503588	0.216706	0.0416667	0.171023	0.232899	0.3053
29	0.264601	0.657955	0.239583	0.629474	0.682353	0.459239	0.370968	0.276882	0.499466	0.156	0.334669	0.205263	0.217647	0.368841	0.344086	0.354839	0.235933	0.182045	0.421474	0.158597	0.1	0.17192	0.284946	0.36828
30	0.324203	0.638107	0.302686	0.610813	0.665795	0.381478	0.422536	0.217041	0.496778	0.259434	0.285468	0.190461	0.228273	0.389706	0.419807	0.397428	0.179019	0.102459	0.373967	0.198726	0.105932	0.215424	0.157658	0.385531
31	0.281019	0.616801	0.275569	0.564463	0.557377	0.273655	0.324025	0.139759	0.535648	0.122642	0.351311	0.215702	0.288934	0.524273	0.552212	0.637103	0.175926	0.251123	0.355728	0.203306	0.14959	0.195269	0.123762	0.223138
32	0.454621	0.507979	0.259979	0.533333	0.630214	0.305698	0.425793	0.183333	0.358719	0.154255	0.354326	0.2625	0.186745	0.525383	0.446656	0.633333	0.18666	0.332447	0.371462	0.204167	0.183041	0.168919	0.127551	0.183333
33	0.519691	0.5136	0.305873	0.466667	0.613713	0.294872	0.505919	0.17554	0.276267	0.137363	0.271434	0.312121	0.189112	0.52938	0.396425	0.63813	0.204042	0.349037	0.422693	0.206061	0.188403	0.17094	0.0976562	0.186331
34	0.497646	0.424895	0.217982	0.472131	0.702573	0.38505	0.392414	0.113014	0.303829	0.158228	0.307706	0.403279	0.164631	0.449798	0.531724	0.619888	0.198525	0.416878	0.469725	0.1	0.105769	0.159657	0.0758621	0.267098
35	0.516849	0.513736	0.13512	0.580828	0.752205	0.479167	0.398529	0.0919118	0.30105	0.207457	0.404002	0.23882	0.247795	0.4375	0.601471	0.601223	0.162101	0.242936	0.460878	0.100806	0	0.0833333	0	0.306865
36	0.586678	0.529577	0.155046	0.693841	0.794846	0.415917	0.514208	0.116541	0.226589	0.178961	0.341284	0.15058	0.205154	0.446854	0.485792	0.624125	0.186734	0.291462	0.499083	0.15558	0	0.0967742	0	0.259334
37	0.587838	0.454861	0.178125	0.768779	0.620536	0.558896	0.576438	0.0833333	0.212318	0.335069	0.440625	0.00806452	0.374362	0.265684	0.423562	0.730729	0.180613	0.204861	0.38125	0.215092	0	0.171387	0	0.185938
38	0.433131	0.627907	0.193289	0.651236	0.510243	0.55059	0.503646	0.170428	0.310606	0.236958	0.361022	0.109524	0.489757	0.187511	0.468882	0.584925	0.209596	0.135135	0.438113	0.23924	0	0.254302	0.0274725	0.244647
39	0.439904	0.468254	0.377148	0.647561	0.562718	0.548261	0.508566	0.352688	0.335203	0.377425	0.219141	0.1	0.437282	0.238026	0.491434	0.42529	0.183226	0.154321	0.370378	0.252439	0	0.199151	0	0.222022
40	0.488802	0.564554	0.236247	0.616667	0.691917	0.517628	0.584605	0.414028	0.372135	0.226056	0.256699	0.105556	0.304146	0.271795	0.390215	0.414212	0.139063	0.20939	0.507054	0.238889	0	0.19391	0.0251799	0.17176
41	0.456741	0.539451	0.273669	0.641122	0.760842	0.49525	0.596694	0.252882	0.434564	0.223409	0.267015	0.142056	0.239158	0.339706	0.303306	0.567965	0.108696	0.23714	0.454852	0.216822	0	0.165044	0.1	0.179153
42	0.493711	0.511345	0.424959	0.633333	0.664512	0.488095	0.548077	0.365803	0.388365	0.243577	0.299661	0.183333	0.302154	0.327381	0.336539	0.540212	0.117925	0.245078	0.27538	0.183333	0	0.184524	0.115385	0.093985
43	0.428022	0.535037	0.411953	0.578986	0.435897	0.367169	0.494345	0.453231	0.429121	0.194541	0.397541	0.230435	0.451026	0.409406	0.376025	0.462853	0.142857	0.238676	0.190507	0.19058	0.0866667	0.223425	0.12963	0.0839161
44	0.166489	0.643027	0.32647	0.55	0.655588	0.339705	0.394085	0.322187	0.472687	0.0382843	0.384706	0.266667	0.344412	0.446772	0.425587	0.591606	0.351115	0.318689	0.279974	0.183333	0	0.213523	0.180328	0.0862069
45	0.168715	0.580388	0.332876	0.524265	0.597436	0.1875	0.458937	0.361826	0.577663	0.129169	0.307622	0.283824	0.397008	0.606482	0.386094	0.546262	0.244187	0.290443	0.359502	0.191912	0	0.206018	0.154969	0.0919118
46	0.298642	0.59934	0.259237	0.483569	0.634745	0.281826	0.505632	0.284529	0.483434	0.132214	0.419309	0.3156	0.334005	0.547717	0.405287	0.542052	0.217924	0.268447	0.321454	0.200831	0.0208333	0.170457	0.0890805	0.173418
47	0.347222	0.568376	0.291253	0.358374	0.612637	0.403754	0.30102	0.271736	0.453704	0.241453	0.484801	0.355296	0.262363	0.374209	0.571429	0.514198	0.199074	0.190171	0.219913	0.28633	0.125	0.222037	0.127551	0.214066
48	0.274235	0.436049	0.282828	0.38806	0.530891	0.421406	0.43927	0.336439	0.452466	0.233566	0.362482	0.300373	0.375862	0.358424	0.383576	0.411122	0.273299	0.330385	0.349639	0.311567	0.0875	0.22017	0.177154	0.252439
49	0.331096	0.42724	0.317731	0.379147	0.578833	0.381655	0.431183	0.317325	0.417785	0.194848	0.342332	0.344415	0.421167	0.394161	0.386409	0.438365	0.251119	0.377912	0.322207	0.263617	0	0.224184	0.182409	0.24431
50	0.343972	0.638158	0.255385	0.425	0.617788	0.438721	0.374924	0.261364	0.427305	0.177632	0.415	0.35	0.382211	0.458224	0.503717	0.477273	0.228723	0.171053	0.294615	0.225	0	0.0944882	0.121359	0.261364
51	0.389342	0.772416	0.520963	0.425	0.649621	0.408722	0.435916	0.278081	0.436735	0.208017	0.264946	0.35	0.350379	0.445347	0.468056	0.42899	0.173923	0.00892857	0.19177	0.225	0	0.138298	0.0960282	0.292929
52	0.417785	0.610862	0.638393	0.389599	0.74234	0.358054	0.490698	0.234061	0.414989	0.323348	0.186012	0.35676	0.25766	0.455439	0.386047	0.587185	0.150559	0.0657895	0.166667	0.253642	0	0.186508	0.123256	0.178753
53	0.416667	0.500592	0.531955	0.457143	0.707792	0.340606	0.51149	0.271746	0.496667	0.351843	0.222431	0.385714	0.286526	0.449906	0.389337	0.677894	0.0833333	0.140213	0.245614	0.142857	0	0.204334	0.0991735	0.0503597
54	0.423611	0.499608	0.536797	0.41039	0.616944	0.27708	0.497748	0.303362	0.489583	0.267549	0.0566829	0.476623	0.383056	0.499804	0.398649	0.557952	0.0868056	0.22549	0.406521	0.106494	0	0.218014	0.103604	0.138686
55	0.440678	0.555309	0.595085	0.365	0.671881	0.320956	0.573809	0.341954	0.457627	0.277531	0.102297	0.41	0.328119	0.388235	0.247619	0.491379	0.101695	0.160494	0.297409	0.225	0	0.290809	0.178571	0.166667
56	0.350806	0.410304	0.541954	0.55	0.560057	0.427358	0.482115	0.345571	0.548387	0.215308	0.189799	0.225	0.368515	0.326754	0.40851	0.445804	0.100806	0.36877	0.268247	0.225	0	0.199013	0.109375	0.208625
57	0.399924	0.565944	0.536436	0.530702	0.613769	0.338393	0.438095	0.333333	0.515616	0.119048	0.152538	0.234649	0.240883	0.523676	0.419048	0.457717	0.0844595	0.315008	0.290534	0.234649	0.145349	0.137931	0.142857	0.20895
58	0.365517	0.744173	0.581023	0.55	0.621054	0.247847	0.409385	0.236273	0.548276	0.106061	0.0323741	0.225	0.330165	0.569317	0.390067	0.50077	0.0862069	0.149767	0.368618	0.225	0.0426829	0.182836	0.200548	0.262957
59	0.394431	0.679987	0.581179	0.498126	0.625874	0.210681	0.443956	0.100806	0.504763	0.175	0.0666667	0.216454	0.31352	0.402818	0.371978	0.499858	0.100806	0.138763	0.34845	0.28542	0.0606061	0.386501	0.184066	0.399335
60	0.414845	0.612847	0.614228	0.5	0.558788	0.329333	0.461263	0.12782	0.492562	0.134722	0.0810819	0.25	0.274545	0.325778	0.331519	0.37297	0.0925926	0.252431	0.300844	0.25	0.166667	0.341185	0.207218	0.499211
61	0.431092	0.574194	0.588044	0.420401	0.638008	0.416667	0.4	0.1	0.401681	0.229032	0.207609	0.331466	0.321846	0.412121	0.372727	0.5	0.167227	0.196774	0.204348	0.248133	0.0364963	0.171212	0.227273	0.4
62	0.397581	0.510483	0.741667	0.4095	0.708163	0.442402	0.239503	0.1	0.401613	0.269723	0.141667	0.327227	0.271429	0.302696	0.511093	0.648276	0.200806	0.212331	0.108333	0.263273	0.0204082	0.251225	0.249404	0.251724
63	0.4	0.420091	0.796605	0.570756	0.602593	0.382667	0.284403	0.128788	0.4	0.291072	0.094049	0.263864	0.272778	0.361333	0.447499	0.589015	0.2	0.278936	0.104491	0.148095	0.12	0.246	0.268098	0.282197
64	0.397581	0.376088	0.862362	0.485185	0.718287	0.349989	0.37185	0.181124	0.401613	0.215909	0.0521739	0.359074	0.249245	0.463542	0.345287	0.647827	0.200806	0.408003	0.0854646	0.115741	0.0324675	0.186469	0.282863	0.171049
65	0.449495	0.368122	0.855377	0.375869	0.802168	0.36538	0.502137	0.288763	0.363216	0.213195	0.130472	0.496938	0.197831	0.455331	0.31453	0.557071	0.18729	0.418683	0.00943396	0.109649	0	0.175888	0.183333	0.154167
66	0.33411	0.382576	0.797949	0.499727	0.754121	0.40129	0.442014	0.384103	0.454507	0.172348	0.192798	0.36896	0.245879	0.370968	0.322071	0.449231	0.211383	0.439394	0	0.121212	0	0.217742	0.235916	0.166667
67	0.348677	0.353696	0.869792	0.461109	0.733883	0.566187	0.492308	0.373328	0.437302	0.329646	0.130208	0.493407	0.266117	0.251079	0.280769	0.460006	0.191799	0.316659	0	0	0	0.182734	0.226923	0.166667
68	0.36	0.356932	0.871134	0.476474	0.859974	0.478075	0.470232	0.285216	0.424384	0.365782	0.128866	0.523526	0.129273	0.321938	0.391972	0.622192	0.205616	0.277286	0	0	0	0.199987	0.137795	0.0925926
69	0.446932	0.291667	0.873737	0.414435	0.717857	0.409272	0.504918	0.369527	0.370995	0.416667	0.0808081	0.569565	0.282143	0.429466	0.396721	0.539893	0.182073	0.291667	0.030303	0	0	0.145637	0.0983607	0.0905797
70	0.386695	0.33663	0.948052	0.334749	0.571204	0.449752	0.497494	0.327486	0.385994	0.365018	0.0519481	0.665251	0.360999	0.45794	0.419799	0.605847	0.227311	0.279304	0	0	0.0677966	0.0923077	0.0827068	0.0666667
71	0.538291	0.485849	0.963542	0.370333	0.520705	0.51997	0.547412	0.341402	0.342793	0.271226	0.0364583	0.597849	0.4245	0.392618	0.352588	0.586134	0.114679	0.242924	0	0	0.0547945	0.0874126	0.1	0.0724638
72	0.403224	0.502475	1	0.502165	0.522207	0.430914	0.6	0.235641	0.396104	0.248762	0	0.345238	0.477793	0.476493	0.3	0.674134	0.200672	0.248762	0	0.139881	0	0.0925926	0.1	0.0902256
73	0.463197	0.39107	0.895349	0.442313	0.310952	0.409864	0.6	0.139914	0.34739	0.314251	0.104651	0.395432	0.676429	0.420281	0.3	0.738115	0.189412	0.281346	0	0.158709	0	0.160927	0.1	0.12197
74	0.3794	0.299145	0.653953	0.393386	0.600024	0.428135	0.610078	0.0472973	0.446011	0.344017	0.290047	0.499206	0.387155	0.369266	0.293023	0.747489	0.174589	0.263088	0	0.0925926	0	0.198012	0.0968992	0.205214
75	0.232589	0.260417	0.64303	0.559798	0.757663	0.443526	0.65148	0.0750391	0.644684	0.457778	0.336919	0.323379	0.242337	0.419422	0.336225	0.712128	0.113636	0.271806	0	0.116822	0	0.13292	0.0122951	0.212833
76	0.310169	0.253378	0.694173	0.465778	0.734055	0.434762	0.583333	0.1	0.567232	0.41554	0.305827	0.407143	0.262039	0.473968	0.416667	0.68587	0.117043	0.331081	0	0.0992063	0	0.0912698	0	0.21413
77	0.232619	0.201105	0.838235	0.380909	0.75684	0.464876	0.625287	0.0892857	0.388393	0.373725	0.161765	0.437273	0.239563	0.398072	0.374713	0.657143	0.342262	0.355867	0	0.166667	0	0.128788	0	0.253571
78	0.30554	0.325	0.828947	0.422636	0.78615	0.436798	0.471062	0.0862069	0.483016	0.315	0.166667	0.433	0.21385	0.461432	0.528938	0.713875	0.211444	0.35	0	0.136364	0	0.10177	0	0.199918
79	0.359098	0.288778	0.911539	0.257353	0.81202	0.370796	0.499698	0.0869565	0.43591	0.319444	0.0884615	0.735294	0.18798	0.518933	0.451691	0.616313	0.204992	0.313889	0	0	0	0.0954199	0.0486111	0.296731
80	0.384273	0.306838	0.893093	0.427757	0.835847	0.375678	0.545455	0.0976562	0.327949	0.393162	0.102402	0.572243	0.15948	0.463785	0.294545	0.455307	0.273504	0.3	0	0	0	0.157181	0.16	0.447037
81	0.375147	0.255	0.906716	0.414706	0.8	0.348407	0.556159	0.0827586	0.378494	0.356	0.0932836	0.572941	0.2	0.446705	0.306159	0.564971	0.238784	0.389	0	0.00735294	0	0.204888	0.137681	0.35227
82	0.303308	0.217924	0.843478	0.300806	0.534952	0.426847	0.485	0.0839161	0.490159	0.300151	0.156522	0.599194	0.401757	0.343098	0.348333	0.518631	0.202501	0.477924	0	0.1	0.056962	0.230055	0.166667	0.397453
83	0.493318	0.276056	0.663265	0.320149	0.675095	0.333703	0.462281	0.134483	0.263714	0.335915	0.336735	0.586567	0.278987	0.448795	0.371053	0.429538	0.222805	0.388028	0	0.0932836	0.0459184	0.217502	0.166667	0.43598
84	0.451901	0.321558	0.745147	0.353378	0.644019	0.385768	0.391864	0.254187	0.424336	0.325906	0.250947	0.562162	0.355981	0.390449	0.482086	0.350689	0.123762	0.348188	0	0.0844595	0	0.223783	0.12605	0.395124
85	0.468872	0.227048	0.811983	0.388048	0.674645	0.394898	0.332653	0.166667	0.47887	0.472246	0.188017	0.526238	0.325355	0.395408	0.370068	0.474167	0.040404	0.292232	0	0.0857143	0	0.209694	0.297279	0.359167
86	0.59962	0.235788	0.62381	0.321205	0.576576	0.348067	0.262182	0.184615	0.376242	0.300078	0.360615	0.539906	0.384963	0.450092	0.49847	0.422356	0	0.460197	0	0.138889	0.0336538	0.201841	0.239348	0.393029
87	0.464581	0.264323	0.786565	0.190897	0.530779	0.374436	0.375687	0.166667	0.494097	0.283854	0.213435	0.668654	0.354177	0.449307	0.457008	0.510204	0.0371901	0.451823	0	0.140449	0.110619	0.176257	0.167304	0.323129
88	0.378612	0.360129	0.859589	0.252506	0.546086	0.282609	0.493012	0.262963	0.45851	0.144641	0.133562	0.599535	0.450126	0.567029	0.3982	0.475957	0.162879	0.491442	0	0.127551	0	0.133001	0.108788	0.26108
89	0.419048	0.371163	0.927852	0.369006	0.643546	0.229968	0.575005	0.146342	0.504762	0.0898465	0.0506723	0.424876	0.356454	0.634615	0.323507	0.623266	0.0761905	0.538991	0	0.201613	0	0.130208	0.101488	0.230392
90	0.578135	0.29157	0.94863	0.537194	0.648154	0.289935	0.564831	0.214286	0.418048	0.148121	0.0479452	0.329827	0.342918	0.554373	0.259895	0.521346	0	0.51358	0	0.132979	0	0.134409	0.175274	0.264368
91	0.64165	0.166667	0.920168	0.469101	0.767977	0.401327	0.441827	0.0648855	0.31435	0.346667	0.0714286	0.390449	0.232023	0.459784	0.307844	0.829232	0.028	0.386667	0	0.140449	0	0.138889	0.250329	0.105882
92	0.504521	0.245526	0.850833	0.409259	0.811128	0.440278	0.476496	0.0546875	0.398606	0.402747	0.138021	0.475356	0.144872	0.453472	0.217949	0.810904	0.0899281	0.316013	0	0.115385	0	0.10625	0.305556	0.134409
93	0.534359	0.291369	0.63167	0.371101	0.75898	0.560709	0.555571	0.0742955	0.374479	0.508036	0.363784	0.533359	0.218293	0.439291	0.158298	0.669123	0.0875912	0.178274	0	0.0305343	0	0	0.286131	0.256581
94	0.428909	0.355263	0.565773	0.455645	0.758608	0.438881	0.784314	0.0862069	0.374128	0.447368	0.434227	0.5	0.233455	0.452871	0.0147059	0.579042	0.193026	0.18421	0	0	0	0.0728155	0.20098	0.334751
95	0.449568	0.450758	0.525584	0.487388	0.810266	0.307971	0.726025	0.166667	0.360095	0.24053	0.474416	0.451898	0.189734	0.556159	0.165289	0.369974	0.186578	0.308712	0	0.0178571	0	0.13587	0.108686	0.46336
96	0.471604	0.452381	0.615843	0.458042	0.734014	0.377688	0.575128	0.162791	0.407861	0.207619	0.359588	0.454545	0.260884	0.51638	0.234701	0.417824	0.111607	0.324048	0	0.0874126	0	0.105932	0.190171	0.419386
97	0.482695	0.43932	0.681676	0.419101	0.666527	0.317733	0.515954	0	0.255786	0.31068	0.304901	0.44932	0.302986	0.522634	0.272868	0.582684	0.256417	0.25	0	0.131579	0.0304878	0.150783	0.211178	0.417316
98	0.434876	0.319784	0.689216	0.454731	0.43657	0.403361	0.465266	0	0.388298	0.399317	0.310784	0.382804	0.466208	0.421569	0.271943	0.476991	0.169734	0.280899	0	0.158228	0.0972222	0.17507	0.26279	0.523009
99	0.408163	0.247228	0.682898	0.425275	0.510213	0.403367	0.445122	0	0.387755	0.448718	0.312515	0.377363	0.489787	0.422222	0.339837	0.553419	0.204082	0.294439	0	0.189363	0	0.174411	0.215041	0.446581
100	0.393518	0.301248	0.674176	0.465909	0.648309	0.456834	0.467349	0.109756	0.396044	0.471479	0.311336	0.314394	0.351691	0.322878	0.379073	0.696025	0.210438	0.227273	0	0.219697	0	0.220289	0.153578	0.194219
101	0.388951	0.293326	0.337695	0.477894	0.65304	0.484498	0.543939	0.206352	0.387192	0.379373	0.473162	0.30913	0.341405	0.327747	0.361364	0.478091	0.223857	0.302551	0.178164	0.212976	0	0.187755	0.094697	0.315557
102	0.394208	0.25	0.205466	0.363926	0.651948	0.354	0.535259	0.205691	0.396554	0.5	0.417712	0.386621	0.348052	0.427551	0.376088	0.492683	0.205001	0.25	0.370243	0.245028	0	0.218448	0.0886525	0.301626
103	0.359724	0.25	0.327226	0.273388	0.628036	0.307759	0.463147	0.109868	0.443743	0.5	0.230496	0.466822	0.367578	0.484483	0.367128	0.497697	0.189777	0.25	0.437648	0.255884	0	0.207759	0.169725	0.392434
104	0.277147	0.285	0.398583	0.339668	0.607765	0.293	0.38131	0	0.53899	0.445	0.179599	0.406083	0.373004	0.510773	0.426382	0.681303	0.183863	0.25	0.395133	0.254249	0	0.196226	0.192308	0.318697
105	0.227554	0.411567	0.436291	0.240385	0.638765	0.311697	0.303483	0.0687023	0.595588	0.199627	0.237229	0.538462	0.361235	0.478552	0.529851	0.651963	0.173261	0.363806	0.326479	0.221154	0	0.196145	0.166667	0.279335
106	0.307333	0.400794	0.348445	0.172445	0.605906	0.206908	0.355017	0.0833333	0.509333	0.29127	0.311474	0.523723	0.365792	0.621285	0.466151	0.587209	0.183333	0.302381	0.340081	0.212591	0.0235849	0.171807	0.178832	0.329457
107	0.339928	0.385403	0.441964	0.19239	0.654042	0.207206	0.340909	0.0858209	0.483381	0.354918	0.191468	0.546496	0.239752	0.597556	0.469636	0.602314	0.166691	0.25968	0.349206	0.256212	0.102685	0.195238	0.189455	0.311865
108	0.21393	0.422544	0.513409	0.255952	0.602408	0.353608	0.386956	0.121053	0.608209	0.337115	0.175676	0.519841	0.289258	0.283911	0.468107	0.63956	0.166667	0.240341	0.306411	0.224206	0.104167	0.355339	0.144937	0.239387
109	0.405368	0.433369	0.459978	0.113007	0.559028	0.438975	0.438406	0.150406	0.417965	0.293457	0.177553	0.615764	0.392361	0.303282	0.547101	0.646581	0.153333	0.273175	0.362469	0.271229	0.0486111	0.253319	0.0144928	0.203013
110	0.378079	0.4972	0.370213	0.0647482	0.757289	0.294731	0.550954	0.26	0.505279	0.365435	0.221929	0.657824	0.222315	0.442574	0.366339	0.543846	0.106838	0.132979	0.396766	0.277428	0	0.205995	0.0827068	0.196154
111	0.545455	0.607427	0.265023	0.168978	0.737439	0.4329	0.594052	0.257143	0.371212	0.279366	0.344119	0.518697	0.262561	0.405844	0.261323	0.498232	0.0833333	0.113208	0.378595	0.273262	0	0.109307	0.144626	0.244625
112	0.516304	0.570944	0.421238	0.324029	0.673199	0.339081	0.697365	0.237762	0.400362	0.240531	0.314133	0.550971	0.322768	0.577586	0.235175	0.522049	0.0833333	0.184426	0.241641	0.125	0	0.0833333	0.0674603	0.240188
113	0.476304	0.625758	0.354271	0.299376	0.786898	0.346523	0.532127	0.191781	0.43546	0.174242	0.349212	0.578667	0.194754	0.415401	0.296702	0.480179	0.0882353	0.2	0.292131	0.117925	0	0.238076	0.171171	0.328041
114	0.346587	0.659498	0.442183	0.311607	0.609666	0.393275	0.489881	0.166667	0.543764	0.138889	0.368239	0.576786	0.306064	0.403639	0.405952	0.554348	0.109649	0.201613	0.181056	0.111607	0.0842697	0.203086	0.104167	0.278985
115	0.425354	0.603345	0.487321	0.378186	0.621026	0.290435	0.45	0.167785	0.489543	0.101124	0.328771	0.462356	0.289046	0.519565	0.466667	0.545707	0.0760939	0.295532	0.183908	0.150284	0.0899281	0.183333	0.0833333	0.286508
116	0.523416	0.426811	0.31891	0.494898	0.820463	0.284618	0.382792	0.14094	0.290634	0.253652	0.471154	0.297341	0.179537	0.524342	0.54274	0.52349	0.18595	0.319537	0.197115	0.19867	0	0.186873	0.0744681	0.33557
117	0.566392	0.49359	0.231084	0.347021	0.621746	0.192742	0.267814	0.116379	0.323169	0.24359	0.445349	0.411675	0.317279	0.51371	0.614538	0.589041	0.102106	0.262821	0.308227	0.228462	0.0609756	0.281516	0.117647	0.29458
118	0.634343	0.42611	0.289504	0.17287	0.611264	0.216366	0.221527	0.0404412	0.179427	0.217647	0.382772	0.587297	0.239927	0.59317	0.581104	0.688503	0.18623	0.356243	0.327723	0.23537	0.14881	0.175	0.197368	0.271056
119	0.615424	0.470471	0.349925	0.256034	0.611837	0.239284	0.321168	0	0.244127	0.145833	0.330274	0.511905	0.299927	0.624794	0.620009	0.744525	0.140449	0.37109	0.301318	0.204664	0.0882353	0.126214	0.0588235	0.255475
120	0.567082	0.573956	0.41954	0.254967	0.696899	0.211859	0.333333	0	0.320918	0.184442	0.377011	0.540426	0.303101	0.682637	0.563361	0.750299	0.1	0.226897	0.2	0.204607	0	0.105505	0.103306	0.249701
121	0.447525	0.557377	0.37574	0.282534	0.588537	0.266063	0.42648	0	0.452475	0.157787	0.293929	0.506849	0.411463	0.575664	0.411183	0.725226	0.1	0.284836	0.326907	0.210616	0	0.158273	0.162338	0.274774
122	0.418182	0.55	0.384615	0.225	0.704482	0.257536	0.637196	0	0.368182	0.125	0.436325	0.55	0.289566	0.605101	0.235666	0.705276	0.209091	0.325	0.17906	0.225	0	0.137363	0.127138	0.294724
123	0.4	0.532609	0.43283	0.225	0.832071	0.183017	0.577605	0	0.4	0.125	0.391929	0.55	0.167929	0.800177	0.227458	0.776496	0.2	0.342391	0.168912	0.225	0	0.0168067	0.194937	0.223504
124	0.376396	0.518518	0.308136	0.368333	0.75	0.183153	0.522197	0.00416667	0.356217	0.115741	0.356699	0.403182	0.237654	0.816847	0.348937	0.666667	0.267387	0.365741	0.328671	0.219697	0	0	0.128866	0.329167
125	0.474775	0.610976	0.266759	0.504545	0.765745	0.262086	0.554898	0.0874126	0.312613	0.1	0.301745	0.256818	0.234256	0.694945	0.375102	0.658508	0.212613	0.289024	0.431495	0.238636	0	0.0429688	0.07	0.254079
126	0.5	0.557732	0.365741	0.420068	0.770792	0.350821	0.619281	0.154628	0.3	0.120619	0.277778	0.369898	0.229208	0.555429	0.380719	0.581623	0.2	0.316495	0.356482	0.210034	0	0.0892857	0	0.263749
127	0.427617	0.614078	0.3	0.416667	0.709777	0.165515	0.447072	0.218469	0.29656	0.192961	0.362324	0.375	0.181312	0.715673	0.515891	0.530405	0.252991	0.192961	0.333972	0.208333	0.0940594	0.113861	0.037037	0.251126
128	0.313636	0.625	0.316907	0.448837	0.475379	0.0862069	0.51834	0.101032	0.397727	0.21	0.375145	0.346749	0.382576	0.823276	0.356838	0.550885	0.238636	0.125	0.304546	0.204414	0.142045	0.0905172	0.124822	0.348083
129	0.518903	0.62766	0.298183	0.440087	0.425	0.131868	0.493438	0.0833333	0.23455	0.24734	0.346724	0.355882	0.475	0.730769	0.249344	0.572464	0.246547	0.125	0.317671	0.204031	0.095	0.137363	0.257218	0.344203
130	0.561065	0.583333	0.374224	0.45	0.494605	0.197774	0.419307	0.0833333	0.214417	0.291667	0.29243	0.301191	0.36455	0.606573	0.359915	0.570144	0.219467	0.125	0.328998	0.248809	0.140845	0.195652	0.220778	0.346523
131	0.459677	0.451613	0.28492	0.461539	0.473392	0.286832	0.392045	0.0833333	0.314516	0.391129	0.364601	0.317308	0.371833	0.522569	0.484849	0.546748	0.225806	0.149194	0.346542	0.221154	0.134409	0.186567	0.123106	0.369919
132	0.490482	0.47	0.229584	0.50625	0.591997	0.210546	0.445684	0.0966667	0.306861	0.305	0.24634	0.385417	0.36545	0.415188	0.443205	0.523333	0.188572	0.225	0.514156	0.108333	0.0425532	0.340452	0.111111	0.38
133	0.445135	0.457004	0.177796	0.62189	0.729469	0.144558	0.46049	0.166667	0.356453	0.238601	0.178947	0.145479	0.270531	0.608844	0.399169	0.40942	0.198413	0.304395	0.63273	0.214161	0	0.246599	0.140341	0.423913
134	0.59745	0.502	0.242857	0.461864	0.742193	0.0833333	0.403879	0.171602	0.265513	0.217	0.219048	0.152542	0.257807	0.747619	0.411198	0.458958	0.137037	0.281	0.538095	0.260593	0	0.169048	0.184922	0.36944
135	0.54359	0.506881	0.299332	0.407242	0.760879	0.14	0.402993	0.115741	0.298291	0.25344	0.0967742	0.233631	0.239121	0.659423	0.34442	0.577849	0.15812	0.239679	0.603894	0.296627	0	0.19391	0.252587	0.30641
136	0.55	0.547481	0.365864	0.510249	0.718661	0.252557	0.372171	0.0838926	0.325	0.166182	0.0561497	0.185039	0.210969	0.541209	0.31526	0.475697	0.125	0.255329	0.577986	0.296838	0.0666667	0.206235	0.312569	0.440411
137	0.545283	0.531236	0.432609	0.493718	0.742441	0.403732	0.449811	0.0833333	0.313208	0.145273	0.172283	0.173544	0.170146	0.403732	0.266099	0.356667	0.117925	0.254184	0.395109	0.315883	0.0874126	0.192535	0.284091	0.56
138	0.475	0.530702	0.449534	0.434454	0.639067	0.248134	0.456682	0.0810811	0.417857	0.232098	0.243371	0.328838	0.257627	0.537313	0.213973	0.399198	0.0892857	0.2372	0.302044	0.236708	0.103306	0.214552	0.329345	0.519721
139	0.395703	0.545833	0.511606	0.432203	0.57168	0.199107	0.320988	0.0892857	0.511014	0.15	0.186968	0.336864	0.293572	0.55625	0.432346	0.469905	0.0932836	0.299167	0.301426	0.230932	0.128866	0.244643	0.246667	0.440809
140	0.336992	0.525	0.515805	0.39405	0.455488	0.179914	0.300176	0.0869565	0.573722	0.108333	0	0.325675	0.404062	0.587162	0.466974	0.441186	0.0892857	0.366667	0.484195	0.256653	0.140449	0.226167	0.23285	0.471857
141	0.383968	0.5	0.276056	0.279384	0.410457	0.304069	0.309685	0.0833333	0.487166	0.06	0.258901	0.390137	0.560131	0.451791	0.452703	0.531884	0.128866	0.41	0.453521	0.31863	0.0294118	0.24414	0.237613	0.384783
142	0.44815	0.5	0.362155	0.351462	0.631688	0.271652	0.284567	0.0895522	0.422984	0.25	0.196115	0.4	0.368312	0.459263	0.43924	0.460941	0.128866	0.25	0.43797	0.248538	0	0.269085	0.276193	0.449507
143	0.38491	0.509494	0.275041	0.345102	0.75	0.290009	0.242029	0.0882353	0.37468	0.240506	0.312193	0.402347	0.25	0.607998	0.319746	0.520588	0.224105	0.25	0.398282	0.252551	0	0.101994	0.438225	0.391176
144	0.458091	0.398309	0.407512	0.346774	0.766388	0.225694	0.323413	0.105042	0.272166	0.354167	0.225515	0.427419	0.233612	0.68287	0.315476	0.544118	0.269743	0.247525	0.366973	0.225806	0	0.0914352	0.361111	0.35084
145	0.379298	0.432482	0.38209	0.429873	0.756192	0.100798	0.380012	0.0992647	0.403158	0.397518	0.188017	0.373716	0.243809	0.700579	0.309962	0.514706	0.142544	0.17	0.429893	0.196411	0	0.198624	0.310025	0.386029
146	0.263554	0.470339	0.234373	0.437294	0.644531	0.2116	0.391613	0.135707	0.611446	0.324153	0.317388	0.279522	0.309896	0.538678	0.141774	0.480276	0.125	0.205509	0.439472	0.213193	0.0416667	0.244567	0.466613	0.384017
147	0.301911	0.40624	0.419118	0.489681	0.546145	0.190966	0.338413	0.171361	0.582348	0.324302	0.121324	0.304546	0.337033	0.488268	0.285476	0.480047	0.115741	0.269458	0.459559	0.201228	0.116822	0.276548	0.376111	0.348591
148	0.273333	0.408249	0.418269	0.528718	0.717957	0.295234	0.277679	0.19099	0.622667	0.284356	0.120192	0.253846	0.19044	0.354995	0.351786	0.37151	0.1	0.307395	0.461539	0.179487	0.0916031	0.273382	0.370536	0.4375
149	0.189889	0.431524	0.30232	0.433333	0.767363	0.351954	0.150092	0.233631	0.511667	0.284238	0.189236	0.336	0.212229	0.324739	0.612921	0.306548	0.248556	0.284238	0.503393	0.183333	0.0204082	0.300579	0.236987	0.459821
150	0.40202	0.412079	0.392241	0.417593	0.688988	0.25955	0.254383	0.224326	0.471717	0.34113	0.185345	0.385185	0.301339	0.575978	0.514286	0.355461	0.126263	0.24679	0.422414	0.193056	0	0.160596	0.231331	0.420213
151	0.401786	0.534023	0.284591	0.419031	0.668328	0.386018	0.19058	0.227608	0.473214	0.129126	0.22956	0.492534	0.331672	0.608427	0.618841	0.355253	0.125	0.331997	0.485849	0.085034	0	0	0.19058	0.417139
152	0.40581	0.532332	0.354459	0.452381	0.667647	0.32658	0.259285	0.101626	0.48357	0.0797872	0.252512	0.388393	0.332353	0.600604	0.540253	0.526749	0.110619	0.387881	0.385463	0.141667	0	0.0582524	0.200462	0.371625
153	0.391647	0.582215	0.384354	0.322045	0.677125	0.327731	0.21951	0.14539	0.458611	0.0838926	0.264906	0.451296	0.294706	0.462185	0.538688	0.531175	0.137031	0.333893	0.35074	0.211677	0.0211268	0.201681	0.241802	0.323435
154	0.315009	0.583333	0.410714	0.198773	0.591896	0.258872	0.25863	0.208029	0.465725	0.0833333	0.184524	0.455902	0.335882	0.448358	0.526547	0.422952	0.214679	0.333333	0.401429	0.335709	0.0722222	0.29277	0.214824	0.369019
Panel i
	White noise playback	White noise playback	White noise playback	White noise playback	White noise playback	White noise playback	Sharp click playback	Sharp click playback	Sharp click playback	Sharp click playback	Sharp click playback	Sharp click playback			White noise playback	White noise playback	White noise playback	White noise playback	White noise playback	White noise playback	Sharp click playback	Sharp click playback	Sharp click playback	Sharp click playback	Sharp click playback	Sharp click playback
	Number of attacks and chases	Number of attacks and chases	Number of attacks and chases	Number of attacks and chases	Number of attacks and chases	Number of attacks and chases	Number of attacks and chases	Number of attacks and chases	Number of attacks and chases	Number of attacks and chases	Number of attacks and chases	Number of attacks and chases		Attacks and chases per 30s time bins	CFpbk group #1	CFpbk group #2	CFpbk group #3	CFpbk group #4	CFpbk group #5	CFpbk group #6	CFpbk group #1	CFpbk group #2	CFpbk group #3	CFpbk group #4	CFpbk group #5	CFpbk group #6
Time per 1s bins	CFpbk group #1	CFpbk group #2	CFpbk group #3	CFpbk group #4	CFpbk group #5	CFpbk group #6	CFpbk group #1	CFpbk group #2	CFpbk group #3	CFpbk group #4	CFpbk group #5	CFpbk group #6		number of attacks and chases at -60	0	0	0	1	1	0	1	0	0	2	0	0
0	0	0	0	0	0	0	0	0	0	0	0	0		number of attacks and chases at -30	2	0	0	0	1	0	0	0	0	1	1	0
1	0	0	0	0	1	0	0	0	0	0	0	0		number of attacks and chases at 0	1	1	0	0	0	0	2	1	0	0	1	1
2	0	0	0	0	0	0	0	0	0	0	0	0		number of attacks and chases at 30	1	1	0	0	1	1	0	0	0	0	0	0
3	0	0	0	1	0	0	0	0	0	0	0	0		number of attacks and chases at 60	0	1	0	1	1	0	0	0	0	0	0	0
4	0	0	0	0	0	0	0	0	0	0	0	0
5	0	0	0	0	0	0	0	0	0	0	0	0
6	0	0	0	0	0	0	0	0	0	0	0	0			White noise playback	White noise playback	White noise playback	White noise playback	White noise playback	White noise playback	Sharp click playback	Sharp click playback	Sharp click playback	Sharp click playback	Sharp click playback	Sharp click playback
7	0	0	0	0	0	0	0	0	0	0	0	0		Attacks and chases per 30s time bins	CFpbk group #1	CFpbk group #2	CFpbk group #3	CFpbk group #4	CFpbk group #5	CFpbk group #6	CFpbk group #1	CFpbk group #2	CFpbk group #3	CFpbk group #4	CFpbk group #5	CFpbk group #6
8	0	0	0	0	0	0	0	0	0	0	0	0		baseline at -60s	0	0	0	0	0	0	0	0	0	0	0	0
9	0	0	0	0	0	0	0	0	0	0	0	0		delta from baseline at -30	1.58496	0	0	-1	0	0	-1	0	0	-0.584963	1	0
10	0	0	0	0	0	0	0	0	0	0	0	0		delta from baseline at 0	1	1	0	-1	-1	0	0.584963	1	0	-1.58496	1	1
11	0	0	0	0	0	0	0	0	0	0	0	0		delta from baseline at 30	1	1	0	-1	0	1	-1	0	0	-1.58496	0	0
12	0	0	0	0	0	0	0	0	0	0	0	0		delta from baseline at 60	0	1	0	0	0	0	-1	0	0	-1.58496	0	0
13	0	0	0	0	0	0	0	0	0	0	0	0
14	0	0	0	0	0	0	0	0	0	0	0	0
15	0	0	0	0	0	0	0	0	0	0	0	0
16	0	0	0	0	0	0	0	0	0	0	0	0
17	0	0	0	0	0	0	0	0	0	0	0	0
18	0	0	0	0	0	0	0	0	0	0	0	0
19	0	0	0	0	0	0	0	0	0	0	0	0
20	0	0	0	0	0	0	0	0	0	0	0	0
21	0	0	0	0	0	0	0	0	0	0	0	0
22	0	0	0	0	0	0	0	0	0	0	0	0
23	0	0	0	0	0	0	0	0	0	0	0	0
24	0	0	0	0	0	0	0	0	0	0	0	0
25	0	0	0	0	0	0	1	0	0	0	0	0
26	0	0	0	0	0	0	0	0	0	0	0	0
27	0	0	0	0	0	0	0	0	0	1	0	0
28	0	0	0	0	0	0	0	0	0	0	0	0
29	0	0	0	0	0	0	0	0	0	1	0	0
30	0	0	0	0	0	0	0	0	0	0	0	0
31	0	0	0	0	0	0	0	0	0	0	0	0
32	0	0	0	0	0	0	0	0	0	0	0	0
33	0	0	0	0	0	0	0	0	0	0	0	0
34	0	0	0	0	0	0	0	0	0	0	0	0
35	0	0	0	0	0	0	0	0	0	0	0	0
36	0	0	0	0	0	0	0	0	0	0	1	0
37	0	0	0	0	0	0	0	0	0	0	0	0
38	0	0	0	0	0	0	0	0	0	0	0	0
39	0	0	0	0	0	0	0	0	0	0	0	0
40	1	0	0	0	0	0	0	0	0	0	0	0
41	0	0	0	0	0	0	0	0	0	0	0	0
42	0	0	0	0	0	0	0	0	0	0	0	0
43	0	0	0	0	0	0	0	0	0	0	0	0
44	0	0	0	0	1	0	0	0	0	0	0	0
45	0	0	0	0	0	0	0	0	0	0	0	0
46	0	0	0	0	0	0	0	0	0	0	0	0
47	0	0	0	0	0	0	0	0	0	0	0	0
48	0	0	0	0	0	0	0	0	0	0	0	0
49	0	0	0	0	0	0	0	0	0	0	0	0
50	0	0	0	0	0	0	0	0	0	0	0	0
51	0	0	0	0	0	0	0	0	0	0	0	0
52	0	0	0	0	0	0	0	0	0	0	0	0
53	0	0	0	0	0	0	0	0	0	0	0	0
54	1	0	0	0	0	0	0	0	0	0	0	0
55	0	0	0	0	0	0	0	0	0	1	0	0
56	0	0	0	0	0	0	0	0	0	0	0	0
57	0	0	0	0	0	0	0	0	0	0	0	0
58	0	0	0	0	0	0	0	0	0	0	0	0
59	0	0	0	0	0	0	0	0	0	0	0	0
60	0	0	0	0	0	0	0	0	0	0	0	0
61	0	0	0	0	0	0	0	0	0	0	0	0
62	0	0	0	0	0	0	0	0	0	0	0	0
63	0	0	0	0	0	0	0	0	0	0	0	0
64	0	0	0	0	0	0	0	0	0	0	0	0
65	0	0	0	0	0	0	0	0	0	0	0	0
66	0	0	0	0	0	0	0	0	0	0	0	0
67	0	0	0	0	0	0	0	0	0	0	0	0
68	0	0	0	0	0	0	0	0	0	0	0	0
69	0	0	0	0	0	0	0	0	0	0	0	0
70	0	0	0	0	0	0	0	0	0	0	0	0
71	0	0	0	0	0	0	0	0	0	0	0	0
72	0	0	0	0	0	0	0	0	0	0	0	0
73	0	0	0	0	0	0	0	0	0	0	0	0
74	0	0	0	0	0	0	0	0	0	0	0	0
75	0	0	0	0	0	0	0	0	0	0	0	0
76	0	0	0	0	0	0	0	0	0	0	0	0
77	0	1	0	0	0	0	0	0	0	0	0	0
78	0	0	0	0	0	0	0	0	0	0	0	0
79	0	0	0	0	0	0	0	0	0	0	0	0
80	0	0	0	0	0	0	0	0	0	0	0	0
81	1	0	0	0	0	0	0	0	0	0	0	1
82	0	0	0	0	0	0	1	0	0	0	1	0
83	0	0	0	0	0	0	1	0	0	0	0	0
84	0	0	0	0	0	0	0	0	0	0	0	0
85	0	0	0	0	0	0	0	0	0	0	0	0
86	0	0	0	0	0	0	0	0	0	0	0	0
87	0	0	0	0	0	0	0	0	0	0	0	0
88	0	0	0	0	0	0	0	0	0	0	0	0
89	0	0	0	0	0	0	0	0	0	0	0	0
90	0	0	0	0	0	0	0	0	0	0	0	0
91	0	0	0	0	0	0	0	1	0	0	0	0
92	0	0	0	0	0	0	0	0	0	0	0	0
93	0	0	0	0	0	0	0	0	0	0	0	0
94	1	0	0	0	0	0	0	0	0	0	0	0
95	0	0	0	0	0	1	0	0	0	0	0	0
96	0	0	0	0	0	0	0	0	0	0	0	0
97	0	0	0	0	0	0	0	0	0	0	0	0
98	0	0	0	0	0	0	0	0	0	0	0	0
99	0	0	0	0	0	0	0	0	0	0	0	0
100	0	1	0	0	0	0	0	0	0	0	0	0
101	0	0	0	0	0	0	0	0	0	0	0	0
102	0	0	0	0	0	0	0	0	0	0	0	0
103	0	0	0	0	0	0	0	0	0	0	0	0
104	0	0	0	0	0	0	0	0	0	0	0	0
105	0	0	0	0	0	0	0	0	0	0	0	0
106	0	0	0	0	0	0	0	0	0	0	0	0
107	0	0	0	0	0	0	0	0	0	0	0	0
108	0	0	0	0	0	0	0	0	0	0	0	0
109	0	0	0	0	0	0	0	0	0	0	0	0
110	0	0	0	0	1	0	0	0	0	0	0	0
111	0	0	0	0	0	0	0	0	0	0	0	0
112	0	0	0	0	0	0	0	0	0	0	0	0
113	0	0	0	0	0	0	0	0	0	0	0	0
114	0	0	0	0	0	0	0	0	0	0	0	0
115	0	0	0	0	0	0	0	0	0	0	0	0
116	0	0	0	0	0	0	0	0	0	0	0	0
117	0	0	0	0	0	0	0	0	0	0	0	0
118	0	0	0	0	0	0	0	0	0	0	0	0
119	0	0	0	0	0	0	0	0	0	0	0	0
120	0	0	0	0	0	0	0	0	0	0	0	0
121	0	0	0	0	0	0	0	0	0	0	0	0
122	0	0	0	0	0	0	0	0	0	0	0	0
123	0	0	0	0	0	0	0	0	0	0	0	0
124	0	0	0	0	0	0	0	0	0	0	0	0
125	0	1	0	0	0	0	0	0	0	0	0	0
126	0	0	0	0	0	0	0	0	0	0	0	0
127	0	0	0	0	0	0	0	0	0	0	0	0
128	0	0	0	0	0	0	0	0	0	0	0	0
129	0	0	0	0	0	0	0	0	0	0	0	0
130	0	0	0	0	1	0	0	0	0	0	0	0
131	0	0	0	0	0	0	0	0	0	0	0	0
132	0	0	0	0	0	0	0	0	0	0	0	0
133	0	0	0	1	0	0	0	0	0	0	0	0
134	0	0	0	0	0	0	0	0	0	0	0	0
135	0	0	0	0	0	0	0	0	0	0	0	0
136	0	0	0	0	0	0	0	0	0	0	0	0
137	0	0	0	0	0	0	0	0	0	0	0	0
138	0	0	0	0	0	0	0	0	0	0	0	0
139	0	0	0	0	0	0	0	0	0	0	0	0
140	0	0	0	0	0	0	0	0	0	0	0	0
141	0	0	0	0	0	0	0	0	0	0	0	0
142	0	0	0	0	0	0	0	0	0	0	0	0
143	0	0	0	0	0	0	0	0	0	0	0	0
144	0	0	0	0	0	0	0	0	0	0	0	0
145	0	0	0	0	0	0	0	0	0	0	0	0
146	0	0	0	0	0	0	0	0	0	0	0	0
147	0	0	0	0	0	0	0	0	0	0	0	0
148	0	0	0	0	0	0	0	0	0	0	0	0
149	0	0	0	0	0	0	0	0	0	0	0	0
150	0	0	0	0	0	0	0	0	0	0	0	0
151	0	0	0	0	0	0	0	0	0	0	0	0
152	0	0	0	0	0	0	0	0	0	0	0	0
153	0	0	0	0	0	0	0	0	0	0	0	0
154	0	0	0	0	0	0	0	0	0	0	0	0
Panael j
	White noise playback	White noise playback	White noise playback	White noise playback	White noise playback	White noise playback	Sharp click playback	Sharp click playback	Sharp click playback	Sharp click playback	Sharp click playback	Sharp click playback			White noise playback	White noise playback	White noise playback	White noise playback	White noise playback	White noise playback	Sharp click playback	Sharp click playback	Sharp click playback	Sharp click playback	Sharp click playback	Sharp click playback
	Interindividual disctance (cm)	Interindividual disctance (cm)	Interindividual disctance (cm)	Interindividual disctance (cm)	Interindividual disctance (cm)	Interindividual disctance (cm)	Interindividual disctance (cm)	Interindividual disctance (cm)	Interindividual disctance (cm)	Interindividual disctance (cm)	Interindividual disctance (cm)	Interindividual disctance (cm)		Interindividual disctance per 30s time bins	CFpbk group #1	CFpbk group #2	CFpbk group #3	CFpbk group #4	CFpbk group #5	CFpbk group #6	CFpbk group #1	CFpbk group #2	CFpbk group #3	CFpbk group #4	CFpbk group #5	CFpbk group #6
Time per 1s bins	CFpbk group #1	CFpbk group #2	CFpbk group #3	CFpbk group #4	CFpbk group #5	CFpbk group #6	CFpbk group #1	CFpbk group #2	CFpbk group #3	CFpbk group #4	CFpbk group #5	CFpbk group #6		Interindividual disctance at -60	16.1113	16.2828	14.7629	15.578	13.8557	16.8368	15.5367	14.7938	15.7148	15.8773	14.3595	14.3229
0	17.152	12.2605	14.4755	21.96	8.7435	18.3745	10.3505	18.846	13.6885	17.1765	14.2115	13.4635		Interindividual disctance at -30	17.0625	16.3285	16.1778	15.9284	14.122	16.7628	16.009	16.4291	16.4702	14.8603	15.8242	17.2269
1	16.798	16.1355	13.4385	22.387	10.388	17.828	13.798	15.5415	15.5725	15.405	15.008	12.028		Interindividual disctance at 0	14.7701	14.0427	16.9855	16.5224	14.6683	16.6207	14.8531	15.8613	16.5419	17.555	12.9552	16.9867
2	16.394	18.3375	13.878	21.1705	13.3965	18.036	15.537	12.5065	18.6	15.4775	13.224	12.4825		Interindividual disctance at 30	13.3197	13.7455	15.6782	15.1399	13.8778	15.9712	14.8665	14.9001	16.2355	17.2029	15.1366	17.6323
3	14.743	16.3335	14.446	21.016	13.5905	21.795	16.261	11.9875	17.824	18.493	13.607	7.411		Interindividual disctance at 60	14.0558	15.3823	17.2902	15.2672	15.0401	17.6206	14.9381	15.4571	14.6556	15.7032	13.4144	15.2358
4	13.3925	16.504	13.2855	20.2295	13.243	16.286	14.46	13.2145	15.785	19.9415	14.6045	13.1535
5	13.657	14.6935	11.5695	20.7775	14.414	21.793	13.92	10.925	13.986	18.622	14.7205	14.7025			White noise playback	White noise playback	White noise playback	White noise playback	White noise playback	White noise playback	White noise playback	White noise playback	Sharp click playback	Sharp click playback	Sharp click playback	Sharp click playback
6	14.1025	16.8075	10.9665	20.6815	15.5875	21.1875	13.9745	12.0095	12.663	18	15.537	12.1945		Interindividual disctance per 30s time bins	CFpbk group #1	CFpbk group #2	CFpbk group #3	CFpbk group #4	CFpbk group #5	CFpbk group #6	CFpbk group #1	CFpbk group #2	CFpbk group #3	CFpbk group #4	CFpbk group #5	CFpbk group #6
7	14.489	15.1205	11.028	18.8805	14.57	19.619	13.9835	11.8445	11.322	18.2525	15.267	13.0145		baseline at -60s	1	1	1	1	1	1	1	1	1	1	1	1
8	12.87	15.461	13.7285	21.0385	14.904	18.0765	12.8625	12.242	11.1025	17.069	15.333	10.9515		log(fold chang+1) at -30	1.05904	1.00281	1.09584	1.0225	1.01922	0.995601	1.03041	1.11054	1.04807	0.935948	1.102	1.20275
9	15.33	17.3055	16.143	19.27	13.3815	18.062	14.204	15.4475	14.03	17.5525	16.5535	12.258		log(fold chang+1) at 0	0.916755	0.862426	1.15056	1.06062	1.05864	0.987159	0.956003	1.07216	1.05263	1.10567	0.902203	1.18598
10	18.8115	17.9455	15.3315	12.6595	11.168	15.5425	14.008	16.497	12.7875	18.55	11.494	10.9815		log(fold chang+1) at 30	0.826729	0.844175	1.062	0.971877	1.00159	0.948586	0.956867	1.00718	1.03313	1.08349	1.05412	1.23105
11	17.6895	17.136	16.14	13.0345	8.4325	14.622	13.104	19.042	10.5455	15.1565	12.539	12.2355		log(fold chang+1) at 60	0.872417	0.944699	1.17119	0.980051	1.08548	1.04655	0.961472	1.04484	0.932597	0.989032	0.934182	1.06374
12	15.4585	16.4895	14.674	16.6975	10.0485	15.355	14.5365	18.5675	13.804	15.7445	15.735	13.7845
13	18.2005	18.0745	12.3815	14.4695	12.366	11.495	17.7135	17.6545	15.099	12.3855	15.286	16.308
14	17.0625	17.982	15.318	14.5285	9.916	15.2985	17.9555	16.515	12.8535	15.182	13.4605	15.033
15	16.841	20.3185	16.5095	14.033	12.5675	17.2945	20.8575	16.9725	15.594	14.3325	14.33	14.353
16	16.271	19.542	15.699	13.107	12.4245	13.1175	19.348	14.5845	17.94	15.6435	13.2715	15.88
17	15.2855	16.5555	15.505	12.2145	13.575	18.1055	18.9465	14.8695	19.817	16.3355	16.412	12.909
18	16.068	12.4555	13.495	10.8225	17.613	19.069	18.188	13.9035	19.2175	17.982	14.938	13.141
19	18.2305	15.8875	14.1245	6.403	17.8655	20.3845	14.1195	13.0335	19.54	16.608	11.6725	15.554
20	18.348	13.6985	14.496	8.65	17.7125	20.3	11.6655	13.1665	20.228	15.3335	14.028	15.3935
21	15.034	15.01	16.499	11.202	18.759	18.2835	12.112	11.194	16.984	12.7155	13.694	14.771
22	15.578	15.6645	16.331	11.0135	17.006	11.6645	13.278	11.6845	16.603	14.969	13.377	12.69
23	16.1845	13.793	16.6925	11.9555	15.244	14.404	14.5005	12.35	16.4505	15.106	14.453	16.5985
24	16.7515	13.7465	19.0505	13.621	15.8755	16.222	15.8155	12.3025	16.2645	11.273	12.7345	14.015
25	16.686	16.3305	15.264	14.1655	15.181	16.6295	17.5855	13.7085	16.492	13.7735	13.9155	16.2955
26	15.9125	17.976	16.1985	14.7585	16.892	14.2575	15.191	15.963	14.4795	14.3155	14.7065	17.4475
27	16.758	16.3705	12.6665	16.034	14.1715	14.148	17.2435	17.592	13.187	12.7495	15.652	17.492
28	15.044	15.062	15.041	15.2785	14.632	14.538	20.5835	18.4005	15.196	16.2615	13.3765	17.808
29	16.573	18.055	16.6845	14.2325	13.454	14.9	18.4045	17.111	21.2215	16.3725	16.776	18.003
30	17.7345	17.7145	16.5885	16.6265	12.4055	15.254	17.129	18.931	18.2825	15.417	15.227	21.657
31	17.7405	18.3315	14.101	16.762	13.483	15.9395	16.706	17.7965	14.8255	14.716	18.0185	21.544
32	18.8475	17.4645	16.861	14.417	13.231	15.2715	15.8635	16.524	16.6495	14.24	16.66	19.3635
33	20.697	18.448	15.397	16.6305	16.4925	18.6305	17.5465	17.4375	18.1035	15.565	18.699	21.0625
34	19.9395	17.24	16.4405	17.0105	16.1345	18.9975	19.838	16.8385	16.972	15.1825	17.646	18.935
35	20.749	19.243	14.8335	15.604	15.7495	20.546	17.201	17.0655	18.606	13.802	15.056	19.793
36	18.682	19.0435	14.33	15.3675	15.1635	17.646	17.0695	17.795	17.9015	13.449	17.394	18.446
37	20.0135	18.1215	15.8145	18.2305	15.5885	20.859	15.633	14.6615	16.0755	15.468	17.0435	19.158
38	19.1415	17.6785	16.1805	19.919	12.261	23.1565	11.4405	15.654	17.2455	13.3145	19.6005	17.9075
39	17.617	17.981	18.387	17.915	15.6065	22.3345	13.2685	17.9245	12.88	16.2135	13.753	14.629
40	17.5335	15.7635	15.0185	17.145	13.4255	20.1365	13.228	16.9195	15.6445	12.669	14.6665	17.9165
41	16.158	14.1755	14.52	19.743	14.27	19.804	15.5875	18.833	15.82	17.8865	19.9715	17.388
42	15.208	18.496	17.205	17.937	12.4235	18.73	13.887	20.034	14.9455	15.8565	16.7155	17.659
43	14.845	17.649	15.647	17.1175	15.6345	19.276	17.4135	16.2255	17.0215	14.258	17.9295	15.685
44	14.998	18.4415	17.378	15.502	16.9695	18.35	16.392	17.2885	15.1925	13.1945	18.2185	14.7905
45	11.061	18.8705	18.8695	16.147	17.68	19.914	16.3645	12.8745	17.3025	13.879	16.4955	15.957
46	10.5575	14.5635	19.2655	15.5725	16.2485	23.748	17.48	19.3765	18.9495	15.96	17.551	16.8545
47	13.2945	16.0565	20.6685	14.19	13.152	20.4815	15.5605	15.2485	18.0475	15.691	12.84	18.828
48	15.006	17.515	17.7655	12.877	14.903	17.022	17.555	13.017	14.8975	15.6145	19.086	18.8505
49	17.8855	16.734	19.682	13.7085	16.745	17.573	17.6985	9.831	18.0125	15.543	15.4195	17.2105
50	18.266	14.545	16.303	12.717	14.2545	15.593	16.351	11.8915	20.636	14.3125	14.693	17.1675
51	19.164	15.487	14.4545	14.91	11.2605	13.971	14.06	16.706	18.9055	15.269	11.4055	14.844
52	17.366	13.833	14.997	14.05	9.548	14.081	17.12	17.988	20.424	13.86	10.8435	14.2145
53	16.723	12.0735	16.3875	15.19	10.0995	9.706	13.0485	15.0625	18.858	15.61	12.371	14.293
54	17.4885	12.3035	16.8865	14.383	13.6525	10.797	14.391	16.9125	18.1885	14.3975	13.6585	13.932
55	15.082	12.593	18.8925	13.797	15.122	9.3825	14.143	21.3585	18.419	13.8255	15.8735	16.842
56	18.2835	13.2265	14.5565	14.775	11.3855	10.159	16.117	21.8635	16.48	17.416	9.097	15.9725
57	17.7475	15.231	14.88	14.5255	13.367	8.145	18.066	19.9885	14.547	16.987	16.6875	13.8735
58	17.1915	14.401	16.3535	16.3605	15.0175	10.6225	17.2815	16.2095	13.386	16.458	17.2915	18.094
59	17.713	15.7505	13.336	17.0815	13.9395	14.938	16.8705	14.213	12.3225	14.861	15.38	17.9045
60	16.895	17.3825	14.3195	17.272	13.9485	16.639	17.1485	12.97	11.7775	14.046	15.1505	17.916
61	17.043	17.542	11.781	16.925	11.0265	17.1965	15.9505	12.7925	11.54	11.125	15.3355	17.003
62	16.6185	15.4335	15.7205	16.457	11.1045	18.535	15.8395	13.535	9.139	8.603	14.2865	14.7935
63	16.406	13.568	18.679	14.329	12.229	16.852	15.1185	11.107	8.941	10.281	14.311	18.928
64	13.6605	14.7955	17.5635	15.672	10.359	15.664	10.8095	10.1755	10.656	10.8115	13.6765	16.2215
65	9.876	13.103	14.7355	15.9165	12.9275	12.71	10.084	13.3955	12.9165	10.0955	14.1905	15.7105
66	12.5245	11.4815	15.606	16.5345	15.3455	10.209	14.163	16.9925	16.328	14.069	11.844	14.794
67	12.828	8.121	14.053	16.632	13.5005	15.986	15.146	18.116	19.876	16.9755	15.3335	15.689
68	13.8085	9.88	15.7035	15.704	10.364	15.6185	16.664	17.7705	20.8625	16.704	17.869	14.5315
69	14.2485	8.2025	16.0455	15.3005	12.211	14.658	15.648	17.316	18.8605	19.8945	17.1405	15.346
70	14.6785	10.2445	17.7035	18.2515	12.9915	14.1585	18.95	18.7685	14.177	18.3065	15.8635	16.4915
71	14.287	9.9165	17.0975	20.52	12.8175	13.76	19.2175	14.5695	18.2085	19.6415	14.4275	18.006
72	15.3545	11.5835	17.747	19.58	18.388	15.81	16.947	17.712	15.0705	19.9155	12.6945	16.546
73	13.887	12.9155	17.103	16.2375	20.324	17.0605	13.8175	18.327	14.4785	22.002	13.3865	18.167
74	15.3375	13.336	10.712	14.2485	16.3675	15.443	13.248	19.379	14.6575	22.4145	12.6745	17.821
75	15.004	14.0275	14.946	15.3795	13.8355	17.077	13.3725	20.426	15.422	18.434	11.3025	15.63
76	12.5065	16.698	19.996	16.091	17.4685	16.055	13.3445	18.1225	15.5495	19.896	9.637	16.4975
77	15.0675	16.025	18.9475	16.6635	18.554	15.833	13.538	16.69	15.397	21.4535	11.3205	17.8515
78	14.5145	16.8915	15.586	13.337	19.668	17.9295	12.1445	18.397	20.8465	18.9325	14.605	17.763
79	14.061	19.083	19.5735	13.3705	18.48	19.0735	15.0115	12.9205	21.958	17.9795	14.2355	19.2965
80	14.3345	17.615	16.5375	14.0755	15.688	18.9745	14.4125	11.33	21.0355	16.5555	15.7455	17.5975
81	14.0165	16.318	18.3595	14.494	7.221	20.2395	13.304	10.292	18.976	14.3435	16.637	19.363
82	14.0665	17.4105	18.613	15.3125	12.2105	16.5995	14.6905	14.17	18.818	15.9345	15.505	18.3695
83	13.2345	17.039	18.1205	16.503	14.759	19.5305	17.4515	15.5985	14.73	20.347	15.7335	18.2
84	16.723	15.3095	14.8725	17.6885	11.3535	17.832	17.5025	13.1025	17.768	19.2105	14.386	18.749
85	17.4575	20.065	19.343	18.02	10.0415	19.0785	13.476	11.5275	14.947	18.127	11.4785	18.328
86	15.9125	16.918	18.1765	16.168	13.3045	13.682	13.8445	13.6565	18.9945	22.306	10.6855	18.5285
87	14.4905	14.161	22.619	20.08	13.1585	19.5485	12.7775	15.2175	18.878	22.092	10.147	17.2825
88	17.36	15.3085	21.1405	16.381	15.8275	18.4165	10.9195	18.5165	16.089	21.596	9.157	13.5175
89	15.284	10.9245	15.264	20.336	17.9955	18.988	13.7055	16.4855	18.1195	17.2325	8.3555	16.4705
90	12.637	13.413	19.26	16.9205	17.8475	17.5895	17.7405	18.4255	16.489	15.8755	8.3345	17.8805
91	17.7335	11.24	13.128	18.588	20.2475	16.2465	18.8625	19.5845	16.4415	17.003	6.4405	17.2415
92	19.955	14.296	13.5995	17.4035	18.126	16.082	18.6955	20.0745	18.1685	17.1725	10.2065	14.9755
93	17.049	9.5895	15.6325	18.415	13.4005	21.851	15.1015	17.2625	19.116	17.7165	12.747	16.005
94	16.1895	12.436	12.0155	20.782	13.4915	20.8995	15.4555	18.612	18.971	15.8065	13.665	18.1345
95	16.24	12.7175	12.8515	17.42	17.188	18.172	14.3185	18.933	17.424	15.53	15.279	19.739
96	13.5475	9.804	17.34	18.1955	14.8145	20.1255	15.1675	17.536	16.837	17.432	14.8705	19.217
97	12.095	9.7685	14.628	16.984	16.8775	19.386	18.1585	16.279	19.399	17.1695	15.8885	19.237
98	6.725	12.5895	15.8755	10.985	15.572	18.7195	15.7325	9.868	17.4985	15.3585	12.5845	21.623
99	14.82	14.6725	13.629	13.424	13.611	16.805	14.598	14.1155	21.8405	16.533	14.75	21.0495
100	13.4045	13.6335	15.072	14.322	17.7195	14.899	16.911	11.177	20.028	19.199	15.979	19.734
101	14.6415	10.951	15.051	17.34	16.711	14.5885	15.6895	13.1655	14.5005	19.841	13.557	18.327
102	13.5205	13.7925	13.903	15.9505	16.827	12.014	12.697	12.1505	11.987	20.215	12.303	20.7785
103	14.7205	15.4025	14.5315	14.2385	15.9495	14.5135	10.1145	9.044	15.409	21.2045	14.4755	21.5545
104	11.9325	15.947	16.2975	9.205	13.305	14.75	10.5245	13.2545	16.5995	23.08	16.4215	20.455
105	11.6925	16.2205	14.8855	12.9195	13.262	17.396	14.033	14.321	16.3785	23.579	18.7505	14.446
106	10.6115	15.68	14.908	14.4295	8.4615	15.5595	15.0375	14.106	12.667	19.2325	18.775	16.9365
107	11.5365	10.2565	16.456	15.6935	9.53	14.6545	15.659	15.494	13.0245	13.8425	14.5165	18.507
108	8.063	12.3035	16.222	14.809	10.1765	12.75	15.887	14.2615	15.547	13.3135	16.4835	17.7605
109	12.2	13.7055	11.441	17.4525	14.898	14.6945	16.103	13.447	17.4925	11.5835	12.0595	17.263
110	12.8865	16.087	13.848	18.4995	13.73	17.325	13.729	19.368	17.7725	12.6445	13.503	17.607
111	11.563	14.8965	15.788	19.228	11.3535	16.912	17.7495	16.792	16.3745	17.747	11.7415	15.6395
112	14.695	14.547	14.026	14.199	11.3025	17.1665	17.7465	16.8815	14.9115	16.3695	10.618	13.329
113	13.7955	13.938	13.448	12.5745	12.7635	17.8695	18.1155	18.3535	15.5285	11.435	16.1485	14.5735
114	13.9505	15.4805	15.0395	14.827	11.351	19.323	14.289	17.101	15.2455	16.6465	12.549	17.8445
115	15.0635	16.916	17.427	12.3345	13.7905	16.4535	11.032	14.5735	15.5815	17.2795	13.9425	20.3725
116	14.223	16.372	17.9695	13.6505	13.5505	13.372	8.703	15.3785	20.163	18.578	16.259	19.5925
117	16.3245	13.85	14.198	16.1205	15.503	15.0455	10.671	16.5005	17.1815	19.9995	18.091	16.921
118	13.899	14.297	19.163	12.7295	15.6475	12.5855	12.3135	13.3585	15.159	17.737	16.72	19.3705
119	14.815	15.425	21.637	14.262	15.219	11.875	15.526	12.3355	17.3575	15.907	16.328	15.0455
120	15.002	15.0825	20.713	14.699	12.044	13.05	14.928	13.841	14.7745	14.1435	17.5105	15.9325
121	13.5225	14.3125	16.775	15.799	16.563	12.571	17.182	14.849	11.346	13.642	18.106	13.2535
122	12.9435	13.75	17.373	12.2155	12.571	14.224	18.944	14.015	14.3025	19.4485	16.9825	13.234
123	11.2375	11.6875	17.8805	15.633	13.0285	15.557	18.745	15.5275	12.882	21.077	17.631	13.1175
124	11.8925	13.805	18.061	16.1095	14.932	11.811	18.3935	12.2615	16.0565	19.6155	15.6505	11.2845
125	11.322	14.137	17.4305	13.625	13.0685	12.3105	17.2925	17.441	18.2055	20.44	14.9815	10.953
126	11.282	12.3605	17.9805	15.566	8.8645	15.96	14.7515	19.192	16.9095	19.465	11.71	10.6325
127	11.528	15.4705	19.119	15.356	13.7575	15.0455	13.2595	18.8	13.767	18.641	15.005	13.338
128	11.06	14.088	18.9965	15.4435	14.7895	16.1115	14.368	14.1925	14.3795	20.1225	17.0715	15.966
129	12.9935	15.4835	16.7495	15.1255	18.787	17.0415	15.48	16.137	14.9065	14.818	13.7665	17.332
130	13.0855	15.4145	17.2295	11.7175	19.765	15.7915	14.4585	17.7685	12.44	15.3715	16.2315	17.4125
131	13.6525	15.4125	18.223	11.9075	20.994	15.614	14.303	13.2265	13.673	16.7905	12.693	19.024
132	17.225	15.868	15.709	13.6655	21.0275	16.163	15.778	12.5675	10.653	17.1805	15.253	18.455
133	18.125	16.2365	18.1935	15.004	17.459	18.3115	15.1685	13.2685	12.2545	14.8795	13.271	15.5885
134	17.376	17.176	17.8515	17.64	14.029	15.2075	17.4685	13.7605	14.983	16.0385	10.439	12.6175
135	18.0195	19.4655	15.998	17.5735	13.1275	18.2885	15.824	14.34	12.6585	15.9665	9.221	16.808
136	16.2845	20.6945	15.595	19.6735	12.7895	17.758	13.0205	14.063	15.4845	12.631	15.892	17.2925
137	13.24	18.0335	16.5875	20.5895	13.5815	19.078	9.9805	12.6005	14.9155	11.628	14.3475	15.7965
138	12.827	16.9815	18.3825	17.337	14.3975	18.781	13.912	14.411	13.649	12.4975	17.641	17.704
139	14.4845	17.1275	19.7745	18.055	12.8415	17.525	15.4895	14.5615	14.2045	12.7585	13.942	18.3915
140	13.9905	16.8725	16.94	18.9105	16.2965	20.023	14.166	16.644	12.582	12.5615	9.597	15.787
141	13.3945	13.8405	18.586	16.6695	16.475	18.5195	13.2925	14.923	13.55	13.865	10.2695	16.119
142	13.8385	15.406	18.191	17.0745	14.0625	18.23	13.263	13.8415	13.884	15.948	9.6475	17.076
143	17.351	14.241	19.4995	15.0705	15.299	14.1955	17.2515	15.3115	17.102	14.248	14.3125	15.9105
144	15.385	16.0205	19.179	12.4595	15.941	19.6095	17.893	18.433	18.9285	15.5145	15.451	15.898
145	15.142	14.499	19.1405	10.85	15.4095	18.144	15.062	18.3165	19.2505	16.173	13.526	14.91
146	15.6965	17.496	20.379	13.508	16.412	19.6245	15.922	16.324	16.067	16.759	13.561	14.1545
147	15.7575	15.092	16.036	13.0825	14.984	14.299	12.1095	16.2205	18.013	18.0575	14.3735	12.217
148	16.543	8.749	16.327	12.5955	14.6145	19.651	17.4745	12.809	17.4565	17.1015	13.153	13.308
149	15.1695	14.0535	16.06	13.847	12.8325	23.4185	17.17	12.7105	16.412	16.676	13.098	13.8265
150	12.527	14.2965	15.08	13.339	15.3735	24.2535	15.1215	16.1675	12.962	14.756	12.5315	14.711
151	12.999	14.1285	12.8345	15.3185	14.969	21.724	15.0395	18.4335	5.7735	13.1035	12.233	13.7295
152	11.347	12.0805	15.9865	15.342	14.5525	21.1645	15.423	16.14	13.1985	14.586	13.9085	15.882
153	12.271	16.3555	16.222	15.7945	14.146	19.712	12.968	15.9955	14.9665	14.687	9.2945	15.8865
154	9.9195	15.967	13.6535	15.0345	10.6655	12.872	11.976	18.309	15.038	13.917	13.7735	14.2985
Panel k
	White noise playback	White noise playback	White noise playback	White noise playback	White noise playback	White noise playback	Sharp click playback	Sharp click playback	Sharp click playback	Sharp click playback	Sharp click playback	Sharp click playback			White noise playback	White noise playback	White noise playback	White noise playback	White noise playback	White noise playback	Sharp click playback	Sharp click playback	Sharp click playback	Sharp click playback	Sharp click playback	Sharp click playback
	Nearest neighbourg (cm)	Nearest neighbourg (cm)	Nearest neighbourg (cm)	Nearest neighbourg (cm)	Nearest neighbourg (cm)	Nearest neighbourg (cm)	Nearest neighbourg (cm)	Nearest neighbourg (cm)	Nearest neighbourg (cm)	Nearest neighbourg (cm)	Nearest neighbourg (cm)	Nearest neighbourg (cm)		Nearest neighbourg (cm) per 30s time bins	CFpbk group #1	CFpbk group #2	CFpbk group #3	CFpbk group #4	CFpbk group #5	CFpbk group #6	CFpbk group #1	CFpbk group #2	CFpbk group #3	CFpbk group #4	CFpbk group #5	CFpbk group #6
Time per 1s bins	CFpbk group #1	CFpbk group #2	CFpbk group #3	CFpbk group #4	CFpbk group #5	CFpbk group #6	CFpbk group #1	CFpbk group #2	CFpbk group #3	CFpbk group #4	CFpbk group #5	CFpbk group #6		Nearest neighbourg (cm) at -60	8.18731	7.77947	7.60532	7.66002	7.08861	7.66495	7.20963	7.33468	8.09385	7.87666	7.14924	7.42721
0	9.9265	5.3875	8.3445	8.796	5.341	8.172	5.083	7.3865	7.2865	9.5345	6.034	8.1405		Nearest neighbourg (cm) at -30	8.17665	7.44179	8.38135	8.49331	6.86224	8.01368	7.73979	8.24661	8.19735	7.56248	8.03332	8.26594
1	8.3835	6.9125	7.897	8.158	6.8325	9.4915	7.5065	7.8585	7.978	8.708	7.922	7.692		Nearest neighbourg (cm) at 0	7.175	6.50111	7.31386	7.50334	7.80524	7.97368	6.49074	7.92429	7.59094	7.467	6.52273	7.65989
2	8.111	9.2815	7.4525	8.8895	7.455	10.899	9.044	7.799	10.3075	8.345	5.982	7.504		Nearest neighbourg (cm) at 30	7.0169	7.45368	7.34007	7.95623	7.55319	7.9976	7.20098	7.4476	6.93147	7.99698	7.52931	8.54303
3	8.2195	8.142	7.964	8.1845	6.374	12.765	9.2365	6.744	10.2515	8.007	6.182	4.269		Nearest neighbourg (cm) at 60	7.27165	7.53876	7.87818	7.89568	7.99181	8.69155	7.36845	7.38416	7.71436	7.91227	7.29971	7.61026
4	7.2655	7.533	6.7475	8.412	5.573	9.1965	7.993	6.688	8.859	8.7255	7.6045	7.46
5	7.553	8.3265	5.3775	9.647	7.0235	9.2015	7.822	6.4765	8.6785	8.89	7.8805	7.381
6	8.233	6.7665	5.519	9.3895	7.857	8.2485	6.955	7.3345	7.346	9.598	7.216	6.297			White noise playback	White noise playback	White noise playback	White noise playback	White noise playback	White noise playback	Sharp click playback	Sharp click playback	Sharp click playback	Sharp click playback	Sharp click playback	Sharp click playback
7	7.4395	5.325	6.211	7.57	6.63	7.382	6.2125	7.1515	5.343	10.2155	7.035	6.4325		Nearest neighbourg (cm) per 30s time bins	CFpbk group #1	CFpbk group #2	CFpbk group #3	CFpbk group #4	CFpbk group #5	CFpbk group #6	CFpbk group #1	CFpbk group #2	CFpbk group #3	CFpbk group #4	CFpbk group #5	CFpbk group #6
8	6.2465	5.688	6.879	9.169	5.3985	6.759	4.776	6.833	6.26	7.9905	8.1125	6.1375		baseline at -60s	1	1	1	1	1	1	1	1	1	1	1	1
9	8.056	6.4435	7.5935	9.1925	6.67	6.664	5.7785	5.5575	8.281	7.46	9.9115	6.4205		log(fold chang+1) at -30	0.998698	0.956594	1.10204	1.10878	0.968066	1.0455	1.07353	1.12433	1.01279	0.960113	1.12366	1.11293
10	9.6535	8.5155	7.7625	6.442	6.1875	6.1615	5.8305	6.809	6.9535	8.5035	7.172	5.198		log(fold chang+1) at 0	0.876357	0.835676	0.961676	0.979546	1.1011	1.04028	0.900288	1.08039	0.937864	0.94799	0.912366	1.03133
11	8.765	9.5425	6.738	6.5075	3.897	5.7895	4.533	7.105	4.7985	8.1405	7.0585	7.5195		log(fold chang+1) at 30	0.857047	0.958122	0.965122	1.03867	1.06554	1.0434	0.998801	1.0154	0.856387	1.01528	1.05316	1.15023
12	8.0625	10.3775	6.3865	8.059	7.037	5.8795	6.3645	7.9075	7.405	7.6335	8.8665	7.806		log(fold chang+1) at 60	0.888161	0.969058	1.03588	1.03076	1.12742	1.13393	1.02203	1.00675	0.953113	1.00452	1.02105	1.02465
13	8.778	6.983	6.349	7.913	7.3275	5.4355	7.234	8.0505	8.471	6.3635	8.9895	8.3015
14	9.899	6.285	7.8845	7.779	4.885	5.631	8.14	7.6225	6.759	6.517	6.5175	7.588
15	9.144	9.1565	8.2305	7.4025	7.783	6.892	9.8405	7.7725	9.471	6.847	7.0785	8.566
16	7.974	10.3605	9.174	7.379	7.2965	5.546	9.225	6.926	9.122	7.6155	6.119	6.882
17	7.173	9.422	9.021	5.849	7.379	7.6235	9.053	6.99	9.706	6.487	7.3935	3.529
18	7.959	6.0605	6.213	5.84	8.901	9.343	7.0185	7.298	9.166	6.664	5.7785	5.5345
19	8.481	8.103	6.0535	3.6085	8.463	8.556	5.0295	7.5815	8.521	8.578	6.4805	8.3455
20	9.3565	8.2795	7.443	5.2915	9.882	9.437	6.476	6.3525	10.9095	6.9755	7.9905	8.0105
21	8.3705	8.448	7.8545	6.737	9.028	7.944	7.285	4.7645	9.951	4.865	7.5325	7.413
22	9.0585	7.207	8.1785	6.3075	7.738	5.7475	6.943	5.895	8.7485	7.1395	7.6655	6.299
23	8.949	6.098	9.976	5.7265	7.919	6.967	6.6765	6.1055	7.4845	7.3575	7.5745	8.6395
24	8.1135	8.162	9.7885	6.7835	7.5125	7.7605	6.658	6.707	6.2325	7.8715	5.7555	6.98
25	6.9335	7.216	9.155	7.4945	8.021	8.058	7.392	7.8435	6.0715	7.0525	6.642	8.883
26	7.296	8.0585	7.9125	8.559	9.0285	8.0145	7.5035	9.195	6.8465	7.208	7.2775	8.63
27	7.751	7.496	7.06	8.532	6.9	7.2925	7.4645	9.124	7.335	7.6475	5.8965	8.858
28	7.0935	8.2405	8.2475	9.1245	5.8615	6.67	8.2715	9.453	9.9595	9.5685	5.2295	9.1875
29	8.313	8.7385	8.038	8.9465	6.9585	6.726	8.542	8.754	8.5015	8.9295	7.3545	9.61
30	7.2485	8.6075	8.3135	9.7705	6.587	7.36	7.611	9.2895	7.9055	8.738	7.374	10.729
31	8.0755	8.9615	8.729	9.4825	7.7085	6.943	6.2875	8.996	7.865	7.119	8.2165	10.919
32	8.09	8.5875	9.892	8.4435	7.658	7.043	5.5095	8.7875	8.399	6.727	8.1315	9.014
33	7.6475	8.219	8.3905	10.199	8.1375	8.302	6.879	8.0915	8.181	7.2535	8.9935	9.508
34	6.77	8.643	7.349	9.346	7.878	8.7395	7.526	6.2955	8.665	7.7665	10.435	7.6305
35	9.3315	9.2195	7.6475	7.9755	7.6175	9.199	7.077	5.541	9.39	5.935	8.6	9.025
36	9.6785	9.178	8.109	6.938	8.3815	9.3225	7.6265	7.8255	8.7185	6.527	9.188	8.0885
37	9.902	7.4565	8.806	8.314	7.7455	11.175	7.509	7.835	7.6075	8.3025	8.808	8.309
38	7.3825	7.3735	8.5715	8.978	5.783	10.725	6.53	8.3905	9.543	7.3325	9.7125	8.929
39	6.194	6.241	9.313	9.433	5.8805	10.5665	5.5505	9.9375	7.9705	7.7745	8.607	7.6845
40	6.432	5.66	5.4785	10.0135	6.4165	9.1885	5.3995	10.297	9.2025	5.7355	8.618	8.109
41	6.839	7.18	7.181	11.4745	7.5555	7.918	6.528	12.1645	8.392	7.5625	9.471	9.1335
42	8.7725	7.7815	7.7615	10.248	6.2275	7.769	6.691	11.7365	8.1645	7.383	7.8545	8.689
43	7.9665	8.841	8.2955	9.4985	6.148	8.0365	8.7585	8.819	7.6355	7.3905	8.915	7.3275
44	7.984	8.6	9.297	8.869	6.2865	8.406	8.737	9.253	8.9185	6.812	7.1055	6.7995
45	6.036	8.1745	9.8935	8.665	8.3745	9.8205	9.287	6.3715	9.799	6.6875	7.04	7.102
46	6.423	6.971	9.7805	7.814	8.152	10.2505	10.261	8.2335	9.76	8.27	8.449	6.6985
47	6.5155	6.59	9.9065	8.0695	6.9665	8.985	8.9045	6.6785	8.7815	8.7975	7.0065	7.986
48	7.589	8.569	10.328	7.1045	6.1265	9.334	10.0385	5.2635	7.9335	8.756	10.033	8.741
49	8.0345	6.812	11.1485	7.5645	7.596	9.638	9.9745	4.7185	7.917	8.4695	8.834	9.402
50	7.47	6.5295	8.268	6.9225	6.4385	7.244	8.16	7.3635	7.955	9.662	7.2855	10.234
51	8.8595	7.7965	8.2505	8.83	6.113	6.816	7.505	9.7435	7.5015	8.775	6.0035	8.8355
52	9.3615	7.974	8.3255	7.7945	4.9525	7.943	7.5715	8.679	7.4015	8.716	4.764	8.136
53	8.9685	7.16	7.3215	8.159	5.1975	6.4045	7.803	9.2695	7.929	8.5205	6.0045	7.685
54	9.56	6.619	6.4265	8.0035	7.005	5.8145	7.543	7.7855	8.857	7.33	7.062	7.9375
55	8.3005	5.807	7.757	8.3195	7.637	5.55	7.131	8.1395	8.355	6.481	7.8735	9.317
56	9.663	6.7275	8.02	7.763	5.687	4.9225	8.5415	9.1125	7.9115	8.5525	4.5785	7.7705
57	9.115	7.008	8.4115	7.942	6.3725	4.2255	9.1705	9.241	7.664	9.3325	7.2015	6.1785
58	8.54	7.0885	8.522	8.299	6.711	5.3815	9.092	8.0955	7.032	8.2275	8.477	8.3265
59	9.1845	5.932	8.4445	7.9775	7.077	7.069	8.668	7.731	6.7025	7.1035	8.1655	6.749
60	8.831	6.5095	8	8.181	6.9415	7.4765	6.959	7.259	6.6165	6.4055	9.252	7.8445
61	9.959	6.4855	6.197	6.6705	5.9575	7.6545	6.7145	7.99	7.349	4.7295	8.347	8.1345
62	9.9175	6.261	9.521	6.8485	5.4495	6.53	6.5725	8.6905	5.02	3.952	8.14	7.392
63	9.222	6.4975	8.945	6.964	7.082	7.849	5.96	7.255	5.1255	5.3865	8.715	6.877
64	7.556	6.7445	6.757	7.0895	6.7465	7.145	4.866	4.864	6.6475	5.7005	7.898	6.6675
65	5.989	6.661	6.91	8.1415	7.681	5.6805	4.579	7.5155	7.1895	4.1985	6.6905	6.9455
66	5.466	4.9955	6.8055	9.153	9.078	4.257	6.251	9.602	7.572	5.682	6.063	7.026
67	5.946	3.2295	6.3915	9.097	7.435	8.093	6.3685	10.7285	8.5085	7.6355	8.5045	8.288
68	7.333	3.7995	6.6755	8.4185	5.139	6.8825	7.4075	10.507	9.7945	9.1555	7.622	7.032
69	7.957	4.493	6.702	7.5395	7.2165	5.8915	7.289	9.925	9.192	9.059	7.512	6.926
70	7.475	5.935	6.143	7.1595	7.7315	5.682	7.4605	8.9325	7.0675	8.2015	8.2445	6.395
71	6.7835	5.0085	6.036	8.6105	7.3535	5.577	7.289	7.7255	8.401	8.6055	7.3285	7.495
72	6.643	5.249	7.1255	8.3585	10.245	7.2535	6.38	8.184	8.2615	7.727	6.296	7.2335
73	7.1645	6.4605	6.461	7.013	9.811	8.0755	5.949	9.171	5.506	7.7555	6.2255	8.209
74	6.8065	7.8375	6.167	7.113	8.7565	7.306	5.7795	8.6655	5.852	8.3765	5.667	7.9895
75	8.181	8.015	6.9335	7.3595	6.162	8.646	6.519	7.071	7.5955	7.1065	5.2975	7.1945
76	6.8945	8.8575	8.411	6.0375	8.0295	8.197	5.8325	6.2905	7.5035	9.901	4.987	6.604
77	7.0275	8.3875	7.457	6.993	9.599	7.9595	5.875	6.6055	8.124	9.575	5.7585	7.133
78	6.4995	7.473	6.0965	5.7175	10.193	9.234	6.0565	7.6935	8.8265	8.4	6.483	6.564
79	6.186	7.1945	8.077	5.3995	9.459	9.3275	5.881	6.1465	8.882	7.6165	7.0335	7.511
80	6.448	6.204	7.2595	6.4105	8.468	10.097	5.7665	5.612	9.204	7.493	7.269	5.2325
81	7.6885	6.9395	9.081	6.3835	4.1355	10.498	7.1175	6.323	7.225	5.5945	7.618	5.9095
82	6.4265	7.646	7.5205	6.3245	6.879	8.2065	8.526	8.4755	6.6115	6.4025	8.5315	6.776
83	6.6135	6.6785	6.9145	6.887	7.0075	8.908	7.806	7.7045	6.649	8.8265	7.752	8.4825
84	6.457	6.426	6.72	8.6305	5.385	9.72	6.94	6.4155	7.879	7.364	7.557	11.6215
85	7.935	8.0095	7.577	8.469	6.3855	10.89	5.136	6.334	6.616	7.115	6.0195	9.7805
86	7.411	7.9045	7.8495	7.773	6.8845	9.097	4.8685	6.76	6.9905	8.2255	4.824	9.5535
87	7.341	5.3665	6.245	7.828	7.432	8.257	5.0145	7.742	8.386	9.2975	4.3475	7.762
88	8.8255	6.318	6.6245	6.6125	7.5965	7.8575	4.919	8.659	7.602	8.345	4.292	6.3955
89	7.8705	5.996	8.0035	9.1645	9.9785	8.5055	6.9425	9.966	8.5135	5.8475	4.444	8.801
90	7.0415	7.3595	10.135	7.228	10.0305	8.828	7.9245	9.115	7.511	6.412	4.6745	9.863
91	6.2515	6.7335	7.5785	9.598	9.943	8.0145	8.8605	8.873	8.1225	8.106	4.3915	9.9685
92	7.068	6.8535	7.606	8.2815	8.6695	7.4495	9.076	8.1005	8.94	8.4135	6.018	7.828
93	6.6135	5.961	7.3	9.3555	5.7515	9.18	7.39	6.2815	7.962	8.049	7.611	7.724
94	6.1505	6.18	5.5865	9.938	7.5175	7.3285	7.3765	6.309	8.87	7.725	7.6195	8.3815
95	6.3425	7.292	6.9395	8.723	10.361	5.975	7.044	5.8685	8.097	6.9655	8.7915	7.81
96	6.306	6.084	7.258	7.7355	8.285	7.0115	7.9485	7.627	7.315	7.118	8.153	6.074
97	6.559	5.814	6.6745	5.915	7.832	8.5645	9.776	7.6305	7.669	6.806	8.1375	6.5215
98	3.6435	6.3245	9.118	5.129	8.5835	8.239	8.56	4.864	6.194	6.7085	6.064	5.954
99	8.2365	7.912	7.464	5.554	7.9335	7.9525	7.9975	7.5705	8.2385	7.2965	6.3135	8.565
100	8.2275	7.155	6.7695	7.4515	9.124	7.3245	6.5035	6.8005	8.489	6.0465	6.0895	9.217
101	8.136	6.548	8.5155	7.706	8.1475	7.261	6.835	7.0555	6.2905	7.2645	6.009	10.32
102	7.072	9.396	6.727	7.6225	8.568	6.542	6.2875	6.154	4.914	7.8375	6.471	10.6645
103	8.0945	8.9645	6.288	5.8645	8.471	8.6485	5.125	5.428	6.594	9.6525	7.6345	11.2595
104	6.7615	8.9065	6.998	4.074	7.3865	7.5525	5.319	5.959	7.9775	9.313	9.784	10.071
105	6.7025	9.13	6.6355	7.858	8.0935	7.292	6.4875	5.551	7.3355	9.3945	9.168	7.3845
106	5.4255	8.0055	7.7145	9.1525	5.099	8.3285	8.2895	6.051	4.6195	8.692	7.484	10.2275
107	6.0945	5.2615	7.149	9.6535	5.4615	7.589	8.5825	6.97	5.92	6.852	6.757	9.621
108	4.3105	6.01	7.089	7.9935	5.8775	6.0775	8.1005	7.5265	6.371	7.122	8.1255	9.337
109	6.7575	6.9185	4.6585	9.242	8.7205	7.997	6.565	7.8195	6.0905	6.127	4.703	9.082
110	7.8995	8.429	7.841	9.1775	7.631	10.3415	5.755	11.604	6.334	6.438	6.4035	9.968
111	5.3305	7.8995	7.9985	9.7325	6.3475	10.6395	7.018	8.9255	6.7025	9.9245	5.87	8.5045
112	6.913	7.7045	6.679	8.774	5.45	10.358	7.054	9.703	7.8125	9.3955	5.7015	6.9895
113	7.196	8.239	6.1725	7.8945	7.5425	10.6715	8.4245	9.357	7.503	6.27	7.4375	7.314
114	7.9665	8.233	6.2055	8.189	6.8755	11.1735	6.1925	8.508	6.676	8.7035	6.96	9.283
115	8.8315	8.501	8.188	6.9075	9.0185	8.777	5.04	6.594	6.1285	9.229	7.7035	10.3485
116	8.659	6.9245	8.644	8.0705	8.726	7.3545	4.7865	7.945	6.495	8.981	9.138	10.202
117	10.2005	7.9165	7.336	8.488	9.154	8.301	4.6185	9.168	6.647	9.8365	10.759	9.233
118	8.126	8.086	8.1495	8.2955	8.3925	6.856	5.712	8.194	5.9515	9.4645	7.327	10.3495
119	7.661	8.274	8.1265	8.992	8.0175	7.384	7.8835	7.1355	8.8635	9.111	8.4105	8.8325
120	7.0615	8.2385	7.45	8.8965	6.4145	7.8665	8.697	7.565	7.1695	8.566	7.978	7.699
121	7.2805	7.786	7.5095	9.2565	7.895	6.381	9.6145	7.6705	5.348	6.6205	8.239	5.917
122	6.7305	6.7955	9.7645	6.8825	5.0515	6.1725	9.386	7.849	7.873	7.47	7.758	6.2805
123	6.2345	6.174	8.5925	8.1185	6.42	6.833	8.861	9.191	6.4245	8.9265	8.8075	5.699
124	5.906	7.505	8.435	7.03	8.3175	6.153	8.456	6.475	7.653	8.8415	7.839	5.839
125	5.3805	8.1435	7.714	7.603	6.6205	6.031	7.334	8.545	8.3245	8.231	7.6695	5.6185
126	5.608	6.678	8.156	8.459	5.4705	6.9355	5.634	8.3455	7.2305	8.873	7.0815	5.638
127	5.393	8.2855	8.739	8.7195	6.9695	7.339	6.344	7.4405	8.5385	8.9325	9.2515	6.9245
128	6.291	8.3775	9.548	8.0825	9.2045	7.8255	6.7815	6.507	7.427	7.3195	10.98	8.937
129	7.253	9.4115	9.225	7.3625	10.7175	8.817	7.3455	7.167	8.1945	6.5295	7.9045	9.967
130	6.2355	8.8655	9.229	6.336	10.2415	6.7415	8.271	7.81	7.4095	7.364	5.9865	9.2645
131	7.9235	8.5895	8.45	6.348	10.3435	7.0785	8.2135	7.04	8.039	7.7375	5.2985	10.0315
132	9.3955	7.9545	7.5005	6.9585	10.0145	8.8765	7.715	6.8095	5.375	8.071	6.889	9.2605
133	9.1315	7.609	8.4795	7.7455	7.7165	9.445	6.314	6.3535	6.199	9.3335	5.6035	7.8935
134	8.778	8.427	8.829	8.7775	7.517	7.985	6.742	5.974	6.863	10.78	4.88	6.6165
135	7.6495	9.327	8.887	9.779	7.4565	9.185	8.592	6.754	6.188	8.959	5.23	6.865
136	7.8415	9.3415	6.7145	10.899	6.2715	7.831	6.604	6.0525	6.7435	8.0255	8.556	6.5235
137	7.184	8.105	6.364	11.4855	7.1485	7.835	6.005	5.967	6.6915	6.3135	7.65	6.3605
138	7.8015	6.319	5.4855	9.6255	7.3385	8.7825	6.398	7.583	7.3685	6.3155	9.012	7.816
139	8.488	7.028	6.022	9.079	6.6635	9.3945	7.7195	7.8225	8.2025	7.8285	7.6935	7.715
140	8.264	5.7	5.6695	8.455	8.7475	10.006	7.799	6.9655	7.344	6.7285	5.8025	6.4155
141	6.1905	6.5095	6.7455	8.7745	9.6845	10.451	7.699	5.7225	8.355	6.1865	4.577	7.6385
142	6.5205	6.0155	7.782	7.9455	7.8985	10.287	6.8245	7.4325	9.177	6.406	5.8295	7.2395
143	9.62	6.456	8.6645	9.0155	7.805	8.0655	7.7115	7.5285	9.3555	6.64	8.712	7.4815
144	9.2625	7.37	8.2495	8.7455	8.4725	13.427	6.6595	8.3825	9.0485	6.5565	9.301	7.2735
145	9.034	7.5765	7.4995	7.019	9.0985	10.1785	6.8595	9.359	9.2425	8.521	8.329	7.7115
146	9.072	9.1995	8.3815	7.2455	9.022	9.2685	8.019	9.003	7.458	8.8255	7.4615	7.6365
147	7.85	6.579	7.059	7.2455	9.2405	7.2595	6.707	7.5495	9.3285	9.753	7.835	7.1585
148	8.4305	4.3035	8.2635	6.1975	8.1045	8.755	9.6875	7.49	9.887	9.66	7.3435	8.699
149	8.125	7.4185	8.6465	5.6295	6.319	10.422	9.064	6.934	9.3285	9.618	7.4605	8.6625
150	6.1905	6.5375	8.2515	5.166	7.4175	9.597	8.106	6.9135	6.602	7.5375	7.3715	7.9025
151	5.1915	6.1005	6.614	5.8715	7.036	7.9195	7.9065	6.8505	4.2235	6.726	7.4845	6.832
152	5.587	7.1735	8.3805	8.04	7.049	8.177	8.3025	8.359	7.7805	7.0385	8.015	7.9245
153	5.2945	8.8015	8.857	7.729	7.4135	11.39	6.8445	9.0625	7.5365	7.541	5.4665	7.8245
154	4.5285	7.9935	7.3815	7.3965	6.426	7.5025	5.763	8.7105	8.0305	8.0875	7.777	8.2475
Panel l
	White noise playback	White noise playback	White noise playback	White noise playback	White noise playback	White noise playback	Sharp click playback	Sharp click playback	Sharp click playback	Sharp click playback	Sharp click playback	Sharp click playback			White noise playback	White noise playback	White noise playback	White noise playback	White noise playback	White noise playback	Sharp click playback	Sharp click playback	Sharp click playback	Sharp click playback	Sharp click playback	Sharp click playback
	Speed (cm.s-1)	Speed (cm.s-1)	Speed (cm.s-1)	Speed (cm.s-1)	Speed (cm.s-1)	Speed (cm.s-1)	Speed (cm.s-1)	Speed (cm.s-1)	Speed (cm.s-1)	Speed (cm.s-1)	Speed (cm.s-1)	Speed (cm.s-1)		Speed (cm.s-1) per 30s btime bins	CFpbk group #1	CFpbk group #2	CFpbk group #3	CFpbk group #4	CFpbk group #5	CFpbk group #6	CFpbk group #1	CFpbk group #2	CFpbk group #3	CFpbk group #4	CFpbk group #5	CFpbk group #6
Time per 1s bins	CFpbk group #1	CFpbk group #2	CFpbk group #3	CFpbk group #4	CFpbk group #5	CFpbk group #6	CFpbk group #1	CFpbk group #2	CFpbk group #3	CFpbk group #4	CFpbk group #5	CFpbk group #6		speed at -60	2.97893	2.98184	3.89797	3.24034	3.36439	2.32187	3.13708	3.17826	3.77566	3.30011	3.57626	2.66108
0	3.611	3.329	4.1185	3.3555	3.371	2.4665	2.207	2.78	3.9375	2.588	3.553	2.485		speed at -30	3.1304	3.07864	3.65343	3.01105	3.27935	2.80769	2.89205	3.1441	3.62616	3.11452	3.3645	2.58039
1	4.0165	3.297	4.2925	3.6415	2.7475	2.112	2.45	2.9875	3.9915	3.048	2.969	2.439		speed at 0	3.05376	3.22916	3.19492	2.80953	3.19379	2.66477	3.09523	3.27823	3.5706	3.28184	3.48147	2.81345
2	3.2435	3.527	5.2625	3.7005	2.865	2.07	2.856	3.8995	3.1385	2.722	3.454	2.6285		speed at 30	3.84377	3.70261	3.99177	4.21289	4.11752	3.33808	3.23392	3.04673	3.76866	3.19552	3.424	2.83342
3	2.984	2.869	4.7265	4.0125	3.4	1.8865	2.9795	3.8075	2.821	2.86	3.0425	3.315		speed at 60	3.37261	3.16055	3.81194	3.48595	3.784	2.99831	3.47968	3.26111	3.67606	3.61503	3.40194	2.50306
4	2.827	2.945	4.8935	3.4895	4.073	1.841	2.821	3.513	3.2865	2.9155	3.437	2.808
5	2.656	2.6855	4.244	2.967	3.9775	1.8005	2.9905	3.29	4.5755	2.7415	2.935	2.934			White noise playback	White noise playback	White noise playback	White noise playback	White noise playback	White noise playback	Sharp click playback	Sharp click playback	Sharp click playback	Sharp click playback	Sharp click playback	Sharp click playback
6	2.8575	3.018	4.1835	2.975	4.118	2.1845	2.844	3.723	4.4695	2.916	3.1365	3.2105		Speed (cm.s-1) per 30s btime bins	CFpbk group #1	CFpbk group #2	CFpbk group #3	CFpbk group #4	CFpbk group #5	CFpbk group #6	CFpbk group #1	CFpbk group #2	CFpbk group #3	CFpbk group #4	CFpbk group #5	CFpbk group #6
7	3.3455	3.6185	4.194	2.3475	4.191	2.2355	3.186	3.7045	4.041	3.4855	2.8205	2.2655		baseline at -60s	1	1	1	1	1	1	1	1	1	1	1	1
8	2.631	3.2725	4.0395	2.567	2.8725	2.781	3.08	3.697	3.9135	3.237	3.5025	2.3945		log(fold chang+1) at -30	1.05085	1.03246	0.937267	0.929239	0.974726	1.20924	0.921892	0.989252	0.960404	0.943761	0.940788	0.969676
9	3.351	2.7625	3.5305	2.359	3.804	2.3635	3.7085	3.6415	3.892	3.1875	3.0155	2.844		log(fold chang+1) at 0	1.02512	1.08294	0.819637	0.867049	0.949293	1.14768	0.986658	1.03145	0.945688	0.994463	0.973495	1.05726
10	3.121	3.096	3.3975	3.0325	4.2525	2.033	3.228	3.5975	3.737	3.259	3.1295	3.2155		log(fold chang+1) at 30	1.29032	1.24172	1.02407	1.30014	1.22385	1.43767	1.03087	0.958615	0.998146	0.968305	0.957425	1.06476
11	2.951	2.4385	4.0575	3.1365	3.6485	2.538	2.9425	3.8045	4.1575	3.385	4.6335	2.3375		log(fold chang+1) at 60	1.13215	1.05993	0.977929	1.0758	1.12472	1.29133	1.10921	1.02607	0.973621	1.09543	0.951256	0.94062
12	2.411	2.608	3.856	3.7005	3.472	2.1735	3.465	4.0095	3.6935	3.8555	4.4625	2.909
13	2.4535	2.7265	3.2815	3.0865	4.017	2.2445	3.888	3.2855	3.867	3.468	3.943	3.379
14	2.244	3.588	4.0705	2.689	3.276	2.3685	3.6405	3.0095	4.0045	3.5155	4.052	2.628
15	3.0395	3.0165	3.7955	3.873	3.1165	2.3535	3.1735	3.092	3.3645	3.9	3.759	2.6085
16	2.901	3.173	3.709	3.341	3.1855	2.557	3.299	2.7545	4.027	3.6735	3.4625	2.724
17	2.738	3.149	3.169	3.657	2.97	2.02	3.1495	2.7745	3.6805	3.3315	4.0645	2.9425
18	2.486	3.0855	3.426	3.554	2.56	2.4595	3.9235	3.127	4.298	3.3325	3.6575	2.8155
19	2.5515	2.708	3.78	3.4055	2.901	2.359	4.1475	3.326	3.898	3.724	3.8935	2.322
20	2.644	2.8055	3.9665	2.971	2.8295	2.4915	3.937	2.566	4.088	3.248	4.0235	1.9855
21	2.7735	2.4995	3.8	3.3975	3.132	2.49	3.166	2.429	4.1375	3.035	2.9815	2.552
22	3.324	2.7675	3.1715	3.9065	3.035	2.1385	2.829	2.7315	4.427	2.8815	3.3455	2.6795
23	3.1445	2.662	2.8125	4.39	2.6215	2.458	4.3015	2.991	3.639	3.17	3.741	2.273
24	3.837	3.1205	3.3845	2.52	3.1835	2.6855	3.393	2.6855	3.3755	3.479	3.3315	2.517
25	3.5645	2.5985	3.709	2.85	3.5705	2.4315	3.185	2.559	3.2665	3.628	3.7125	3.3
26	2.955	2.5475	4.1025	3.1485	3.7295	2.334	2.8715	3.035	3.719	3.3685	4.545	2.8385
27	3.0115	2.8085	3.953	2.6705	4.2405	2.745	2.4095	2.833	3.533	3.4055	3.928	2.3675
28	2.9645	3.384	3.973	3.082	2.805	2.5405	2.266	2.9755	3.58	3.523	3.983	2.289
29	2.713	3.278	3.9225	3.056	3.138	2.197	2.6625	2.8975	3.192	3.8795	3.342	2.223
30	2.996	3.0525	4.0145	3.568	3.1925	2.619	2.249	2.999	3.294	3.54	3.0075	2.263
31	2.71	2.6355	3.725	3.2075	3.273	2.3635	2.343	2.977	4.319	3.6195	3.478	1.9995
32	2.2205	3.1125	3.948	2.7195	2.6685	2.948	2.564	2.8225	3.7005	3.0915	3.7545	2.105
33	2.4795	3.221	3.5395	3.879	3.1125	2.8445	2.6035	2.993	3.3285	2.8475	2.9085	2.7415
34	2.6495	2.8585	3.038	3.466	3.503	2.6835	2.465	3.0045	3.354	2.592	3.788	2.5585
35	2.523	3.13	3.9985	3.6975	2.806	2.5295	2.606	2.812	3.803	3.5145	3.4085	2.476
36	2.584	3.233	3.691	3.87	3.2725	2.2865	2.66	3.639	3.8385	3.4605	3.434	2.794
37	2.517	2.8945	3.0625	3.6535	3.5705	2.2835	2.3015	3.472	3.9715	3.065	3.866	2.3155
38	3.168	2.79	3.1225	3.238	2.97	2.077	2.4235	3.399	3.809	2.299	3.8025	2.5205
39	3.7785	2.9165	3.0515	3.006	2.339	2.4935	2.5655	3.6235	3.05	3.2885	3.639	2.849
40	4.5485	3.148	3.0265	3.038	2.891	2.658	2.4625	3.1265	2.9345	3.311	3.281	2.5115
41	3.5405	3.371	3.721	2.6825	3.7555	2.6325	2.7825	3.6775	3.295	4.0465	3.227	2.947
42	3.6065	3.0845	3.7755	2.7045	3.6785	2.9125	2.6465	2.928	3.853	3.1555	3.432	3.181
43	3.241	3.095	3.4505	2.3545	3.6755	2.661	3.2025	2.3765	4.146	2.6505	3.672	3.1505
44	3.419	2.893	4.0715	2.7495	5.153	2.898	2.9475	2.841	3.5075	2.4365	3.4065	2.93
45	3.168	2.3585	4.11	2.729	3.8235	3.026	3.678	3.4495	3.8115	3.237	3.4515	2.5925
46	3.013	1.8865	3.9005	2.5095	2.996	2.6175	3.0915	2.8405	2.958	2.9555	3.212	2.346
47	2.9315	2.1705	3.465	2.7925	2.608	3.535	3.358	3.33	3.2255	2.8385	3.12	2.398
48	2.7355	3.5185	3.359	2.7085	2.8075	3.627	3.375	3.5235	4.392	3.2825	3.563	2.172
49	2.7125	3.718	4.092	3.2495	3.0705	3.072	3.516	3.6655	4.048	2.9305	3.188	2.5195
50	3.0135	3.7455	4.0375	3.9345	3.3265	3.0935	3.599	3.347	3.7195	2.7805	4.4365	2.9445
51	3.861	3.428	4.1355	2.868	3.793	3.192	2.87	3.5935	3.7325	2.852	3.752	2.833
52	3.295	3.985	3.464	3.1125	3.573	2.919	3.155	3.6305	3.474	3.436	3.039	2.785
53	3.8695	4.073	3.4055	2.509	3.7785	3.2485	2.777	3.5455	3.5955	3.054	3.1705	2.732
54	3.0295	3.6865	3.7825	2.705	4.876	2.1925	3.1995	3.1555	3.323	3.013	3.1695	2.615
55	3.387	2.9755	3.7495	2.74	3.6485	2.109	3.3665	2.984	3.6895	2.299	3.105	2.1635
56	2.855	3.508	3.9675	2.9145	3.451	2.728	2.774	3.3495	3.7755	2.8785	3.144	2.065
57	3.232	2.6425	3.2375	2.635	2.6615	3.057	2.78	3.0355	4.018	3.054	3.089	2.456
58	3.1445	2.5595	4.08	2.879	2.3185	2.973	2.507	3.1845	3.427	3.5635	2.6565	1.8655
59	3.0975	3.167	4.068	2.9745	2.6625	3.3015	2.9745	2.5475	3.356	3.394	2.658	2.78
60	3.0375	2.663	3.777	3.065	2.832	3.1315	3.089	2.3055	3.3465	3.6475	2.7845	3.0925
61	3.6745	2.9695	3.404	2.7505	2.765	2.944	2.97	2.2875	3.609	3.956	3.663	2.5525
62	3.2125	2.716	3.142	2.9055	3.4335	2.404	3.1915	2.495	3.1195	3.8895	4.5095	2.7485
63	4.1455	2.935	3.175	2.826	2.9305	2.5605	3.4295	3.0835	2.7385	3.9715	3.941	2.8385
64	3.117	3.4445	3.6415	2.381	3.8235	2.2205	3.562	3.5165	3.51	4.253	3.7345	3.1175
65	2.8815	3.2535	3.2535	2.3575	3.7405	2.0815	2.878	2.9545	3.2875	3.4925	3.888	3.1615
66	2.6515	2.982	3.8205	2.371	3.9275	2.527	2.81	2.573	3.254	3.3155	3.668	2.92
67	2.2085	2.54	3.425	2.213	3.5445	2.9055	2.566	3.4725	3.9565	3.032	3.6865	1.9325
68	2.0205	2.0475	2.9505	2.0345	3.36	2.431	3.247	3.421	4.4615	3.606	3.571	2.407
69	2.5455	2.446	2.812	2.2315	2.8415	2.729	3.492	3.0965	3.525	4.0065	3.3585	2.2625
70	2.2575	2.2425	3.3595	2.1855	2.6785	2.999	3.351	2.5665	4.2445	3.37	2.467	2.9415
71	2.6575	2.3775	2.702	2.0635	3.089	2.782	2.834	2.3625	3.806	2.9735	3.028	2.715
72	3.0005	2.897	2.74	2.244	3.1445	2.6585	2.9645	2.973	3.309	3.005	2.51	2.7075
73	2.5265	4.04	2.8685	2.0305	2.6655	2.2155	3.0675	2.9305	3.774	2.687	3.5015	2.4705
74	2.4395	3.2795	3.227	2.2855	2.807	2.2835	2.88	3.139	3.8265	2.3	3.6745	2.672
75	2.8955	3.2885	2.8245	2.203	2.226	2.415	3.078	3.291	3.692	2.6255	3.187	2.7325
76	2.7595	4.06	2.968	2.8555	2.517	2.3495	2.747	2.619	3.015	2.8265	3.187	2.742
77	3.172	4.122	2.6315	2.72	2.8595	2.4075	2.6485	2.5505	2.6015	3.3605	2.8145	2.309
78	2.7365	3.3175	3.269	2.9615	2.9695	2.1845	2.7475	2.725	3.3715	3.283	3.296	2.4495
79	2.749	3.3565	3.609	2.9465	2.3535	3.0785	3.329	3.828	3.115	3.3335	3.7495	2.896
80	3.374	3.215	3.7105	4.078	3.1195	3.518	3.107	3.4585	3.9375	3.8365	3.3615	3.3295
81	3.114	2.771	3.6275	3.737	3.4375	2.6005	3.3025	4.079	4.033	3.929	3.101	3.3465
82	3.505	2.935	3.8205	3.189	2.6025	2.8915	3.6155	3.8575	4.022	2.823	3.501	3.1235
83	3.4005	3.4595	3.358	3.0185	2.8605	2.6025	3.068	3.813	3.5515	2.592	3.984	3.0155
84	3.4405	3.49	3.581	3.007	3.1435	2.532	3.4465	4.178	3.444	3.153	3.88	2.7655
85	3.2765	3.4405	2.909	3.205	3.485	2.381	3.268	4.0635	3.308	2.7225	3.365	3.286
86	2.971	3.7965	2.8825	2.92	3.471	2.6225	3.492	3.454	3.2675	3.1085	3.527	2.906
87	3.097	3.6915	2.1545	3.4555	3.8295	2.618	2.9915	3.5845	4.4585	3.5285	3.227	3.179
88	3.625	3.362	2.897	3.4675	3.879	2.8705	2.979	3.6715	4.26	3.277	3.3485	2.425
89	3.9405	3.6805	2.8005	3.198	3.043	3.054	3.2905	3.6255	3.67	3.7585	3.0685	2.8665
90	3.494	4.5865	2.973	3.075	3.671	3.5735	3.1875	3.351	3.064	3.0395	3.506	3.3385
91	3.452	3.148	3.884	3.3775	3.7755	2.736	2.62	3.4695	3.429	3.345	4.523	2.5565
92	4	3.1825	4.0255	3.552	3.7785	3.3755	2.761	3.422	3.636	3.293	3.761	3.0555
93	4.5305	4.0065	4.1165	4.259	4.1135	3.794	2.475	3.5555	4.066	3.325	3.4105	3.209
94	4.5805	4.119	3.9055	4.8365	5.4705	3.295	2.9145	3.0575	3.694	3.681	3.1305	3.21
95	4.1205	4.374	4.405	5.1195	4.153	3.3755	3.3355	3.6155	4.128	4.4335	2.9285	3.4085
96	4.5285	4.174	3.648	4.513	4.029	3.7795	4.0535	3.7175	4.3225	4.6985	4.026	3.436
97	3.918	3.3855	3.341	4.5725	4.418	3.5955	4.2315	2.9305	3.8295	3.402	3.462	2.9515
98	3.82	3.8875	4.2145	4.624	3.9205	3.569	2.926	2.6725	3.753	2.9035	3.0235	3.104
99	4.283	4.545	4.2805	4.903	4.0275	3.6505	3.179	3.1945	3.7045	3.034	3.8415	3.0185
100	4.2845	4.4295	5.0065	4.0015	3.956	3.298	3.3705	3.523	3.15	3.211	3.6905	2.414
101	3.3575	4.3765	4.3725	3.755	4.2455	2.7625	3.715	3.2355	3.2645	2.757	3.383	2.675
102	3.923	3.4535	3.857	5.3485	4.0405	4.31	3.4645	3.0035	4.124	2.9595	3.038	3.3895
103	3.5605	3.1045	3.4825	4.8465	4.128	3.4065	4.222	3.9705	4.272	2.885	3.5855	3.3375
104	4.863	3.882	3.4375	3.578	4.315	3.022	3.8465	3.094	4.238	2.8525	3.527	3.05
105	4.2385	3.91	3.82	4.049	4.356	2.6975	3.949	3.203	3.93	2.577	3.0695	2.713
106	4.2565	3.747	4.133	3.4605	5.4665	3.54	3.2335	3.1175	3.918	2.6685	3.3865	2.763
107	4.187	3.505	4.298	3.5575	4.618	3.6135	3.8035	2.89	3.342	2.8705	3.542	2.646
108	3.3545	3.286	3.908	4.569	4.283	3.8625	3.267	2.5375	3.9285	3.028	2.8655	2.134
109	3.068	3.4645	4.0345	4.2635	4.436	3.2325	3.359	2.498	3.3565	2.7695	2.897	2.8725
110	3.9585	3.1575	4.014	3.5865	4.219	2.7225	2.893	2.5695	3.08	2.879	3.6245	2.421
111	3.5945	3.8535	3.9475	3.2865	4.567	2.439	3.253	2.6825	3.68	2.635	3.82	2.915
112	3.587	4.137	4.1845	4.575	3.678	3.5895	2.552	2.6005	3.6535	2.7735	3.7865	3.122
113	3.9215	3.492	4.2055	4.0045	4.451	3.6225	2.7975	2.645	4.0785	3.5405	3.6975	2.691
114	3.7415	3.1065	4.518	4.2995	4.093	3.6705	3.5705	2.645	4.0495	2.7465	2.944	2.7455
115	3.8425	3.2485	4.382	4.172	3.6875	3.2195	3.2855	3.1525	3.553	2.366	3.137	2.2485
116	3.1245	3.6285	3.908	4.497	3.561	2.977	2.861	2.9405	3.591	2.824	3.0795	2.314
117	3.1685	3.506	4.4305	4.577	3.4155	2.768	2.7235	2.8065	3.368	2.865	3.56	2.295
118	3.069	3.474	4.0935	4.339	3.564	3.2205	2.949	2.8105	3.171	3.6665	3.7535	2.5845
119	3.547	4	3.5215	4.0465	3.335	3.16	3.068	3.3525	3.7455	3.9915	4.022	3.1395
120	4.0955	3.4465	3.481	3.7925	3.406	3.4585	2.756	3.525	3.8905	3.6745	3.4345	3.029
121	3.529	3.564	3.539	3.6475	3.545	3.2495	2.622	3.2095	3.883	3.748	3.45	2.5035
122	3.499	3.418	3.325	3.3605	4.1345	3.373	2.8995	2.7815	4.0365	3.3655	3.184	2.252
123	3.605	3.099	3.9345	4.159	4.01	3.2065	2.6755	2.9115	4.0275	3.9295	3.844	3.2435
124	3.3495	3.5635	4.1125	3.9425	4.338	3.61	2.7115	2.7235	3.6175	3.339	3.4485	3.1685
125	3.1965	3.288	4.2025	4.0125	3.5835	3.344	3.27	3.319	4.125	3.1315	3.8615	2.548
126	3.1655	3.1545	4.196	3.9735	5.1445	3.2035	3.396	3.0965	4.145	3.157	3.192	2.542
127	3.017	2.9375	4.3485	3.016	4.115	2.956	3.437	3.231	3.733	2.8655	3.326	3.034
128	2.559	3.4515	4.0795	3.7295	3.994	3.409	3.264	2.5725	3.4505	2.9655	3.442	2.9695
129	2.7015	3.2725	4.411	3.4605	3.8035	2.743	4.0415	3.4705	4.1155	3.08	3.228	2.5545
130	2.7765	3.242	3.9125	3.821	3.9995	3.238	4.6255	3.296	3.3295	3.2295	3.656	2.472
131	3.4275	3.3245	3.3805	3.485	3.953	2.445	3.8855	3.356	2.9985	3.186	3.9675	2.784
132	2.9325	3.6285	3.2745	4.1935	4.018	3.2285	3.63	3.0835	3.376	3.3695	4.2415	2.2435
133	3.309	2.5575	3.3765	3.66	4.315	2.8885	3.1445	3.5395	3.514	3.1845	3.4605	2.2235
134	3.393	2.5475	3.516	3.383	4.254	3.676	3.203	3.4535	3.669	3.497	3.2265	2.1965
135	3.085	2.8695	3.9545	2.8435	4.129	3.215	3.243	3.4955	3.2125	3.8525	3.698	2.6465
136	3.2775	2.8845	4.252	2.801	4.5055	3.0705	3.9045	3.7495	3.2645	4.057	2.928	2.414
137	2.7665	2.3265	3.516	3.259	3.7215	3.171	3.302	3.375	3.171	4.1235	2.5205	2.566
138	3.03	3.55	3.697	3.267	3.655	3.9345	3.7025	3.5885	3.244	4.0575	3.38	2.3105
139	3.296	3.6475	4.403	3.761	3.366	3.4645	3.7015	3.2385	3.2775	4.39	3.628	2.0855
140	3.6755	3.1595	3.91	3.45	4.0265	3.479	3.7525	3.0785	3.8755	3.9665	4.0765	2.425
141	4.077	3.352	3.813	3.5515	3.8755	3.2275	2.7905	2.8845	4.475	4.035	3.736	2.177
142	4.392	3.026	3.659	2.5045	3.9735	2.609	2.623	2.762	4.328	3.658	3.571	2.2705
143	3.8145	2.991	4.1935	2.7325	3.889	3.1205	2.806	2.8905	3.32	3.16	3.8975	2.1195
144	3.7855	2.3975	4.093	3.388	3.17	2.9575	3.171	2.5195	3.925	4.2125	3.135	2.1035
145	3.785	3.0525	3.5115	3.7115	3.3645	3.2885	3.8575	3.141	3.5095	3.829	2.5585	2.0865
146	4.291	3.045	3.708	3.9675	2.9345	3.1565	3.412	3.741	3.357	3.3875	2.9965	2.444
147	3.6685	3.4755	4.2405	3.703	2.7035	3.042	3.2405	3.6535	3.444	3.8405	3.8695	2.283
148	3.501	4.096	3.7965	3.5775	2.738	2.662	3.625	3.784	3.8525	3.3555	2.9975	2.4665
149	4.1905	3.807	3.6685	4.0325	3.4865	2.5325	3.4145	3.253	4.0985	3.1265	3.442	2.351
150	3.2485	3.4845	2.773	3.5625	3.377	2.3605	3.524	3.2555	4.183	4.174	3.563	2.5345
151	2.884	3.579	3.2405	4.087	3.53	1.6915	3.723	3.1205	3.5675	4.0865	3.235	2.774
152	2.76	2.7645	3.2155	3.251	3.211	2.1005	3.64	3.6365	3.416	3.446	3.4475	3.1705
153	3.567	2.793	3.77	2.764	4.244	2.5655	3.597	3.8255	3.8725	3.3785	2.9955	2.856
154	3.6285	2.7085	3.945	3.173	3.8855	2.5575	4.2315	2.9605	4.491	4.9245	2.7345	2.775
Panel m
	White noise playback	White noise playback	White noise playback	White noise playback	White noise playback	White noise playback	White noise playback	White noise playback	White noise playback	White noise playback	White noise playback	White noise playback	White noise playback	White noise playback	White noise playback	White noise playback	White noise playback	White noise playback			White noise playback	White noise playback	White noise playback	White noise playback	White noise playback	White noise playback	White noise playback	White noise playback	White noise playback	White noise playback	White noise playback	White noise playback	White noise playback	White noise playback	White noise playback	White noise playback	White noise playback	White noise playback
	zone S	zone S	zone S	zone S	zone S	zone S	zone M	zone M	zone M	zone M	zone M	zone M	zone O	zone O	zone O	zone O	zone O	zone O			zone S	zone S	zone S	zone S	zone S	zone S	zone M	zone M	zone M	zone M	zone M	zone M	zone O	zone O	zone O	zone O	zone O	zone O
Time per 1s bins	CFpbk group #1	CFpbk group #2	CFpbk group #3	CFpbk group #4	CFpbk group #5	CFpbk group #6	CFpbk group #1	CFpbk group #2	CFpbk group #3	CFpbk group #4	CFpbk group #5	CFpbk group #6	CFpbk group #1	CFpbk group #2	CFpbk group #3	CFpbk group #4	CFpbk group #5	CFpbk group #6		Place ratio per 30s time bins	CFpbk group #1	CFpbk group #2	CFpbk group #3	CFpbk group #4	CFpbk group #5	CFpbk group #6	CFpbk group #1	CFpbk group #2	CFpbk group #3	CFpbk group #4	CFpbk group #5	CFpbk group #6	CFpbk group #1	CFpbk group #2	CFpbk group #3	CFpbk group #4	CFpbk group #5	CFpbk group #6
0	0.189583	0.282407	0.142308	0.379098	0.157531	0.221271	0.399074	0.375	0.592251	0.145338	0.629808	0.323578	0.396123	0.342593	0.265441	0.475564	0.21266	0.356726		Place ratio at -60	0.240789	0.247476	0.174111	0.262639	0.239311	0.308135	0.367621	0.294937	0.441597	0.332851	0.455112	0.349993	0.385063	0.460789	0.373689	0.387703	0.294501	0.310609
1	0.120018	0.154762	0.180147	0.385641	0.156539	0.220699	0.441317	0.514586	0.600826	0.206154	0.528385	0.265719	0.406133	0.330652	0.219027	0.408205	0.282555	0.478929		Place ratio at -30	0.349934	0.217748	0.233786	0.330533	0.248735	0.209602	0.325272	0.36028	0.353106	0.34499	0.440232	0.43212	0.317495	0.419458	0.406932	0.312621	0.304055	0.292396
2	0.171774	0.27697	0.317305	0.305353	0.244048	0.241304	0.281452	0.414318	0.36305	0.242798	0.492063	0.29058	0.527535	0.308712	0.319645	0.451849	0.240079	0.344927		Place ratio at 0	0.255793	0.194829	0.205638	0.39355	0.211162	0.166864	0.457397	0.431916	0.238276	0.347197	0.468506	0.351943	0.279094	0.372532	0.552726	0.246852	0.311568	0.39891
3	0.0743802	0.352252	0.271006	0.262821	0.351954	0.252747	0.405705	0.366268	0.476044	0.234615	0.347985	0.318681	0.511651	0.28148	0.25295	0.502564	0.271062	0.335165		Place ratio at 30	0.237377	0.172307	0.190115	0.387284	0.247832	0.141258	0.530733	0.523485	0.278213	0.404782	0.494207	0.327465	0.223261	0.303154	0.524623	0.19873	0.249802	0.478521
4	0	0.225517	0.184778	0.204157	0.499689	0.25784	0.506818	0.403793	0.644531	0.33651	0.305106	0.248028	0.485606	0.37069	0.170691	0.421919	0.171233	0.311033		Place ratio at 60	0.183989	0.18214	0.228765	0.340151	0.240896	0.226003	0.486873	0.396524	0.291116	0.422447	0.411522	0.276837	0.321718	0.420296	0.470812	0.226286	0.338583	0.424441
5	0.0047619	0.327788	0.114679	0.171361	0.472714	0.361773	0.491926	0.373951	0.659786	0.346056	0.323953	0.145319	0.493789	0.298261	0.225535	0.455915	0.166667	0.343972
6	0.0862069	0.326918	0.111111	0.272989	0.388958	0.422481	0.316782	0.464654	0.635497	0.227012	0.383028	0.104651	0.579885	0.208428	0.253392	0.478448	0.211697	0.360465
7	0.0954199	0.322516	0.105072	0.257908	0.176667	0.39439	0.44518	0.380314	0.563361	0.182482	0.446984	0.178832	0.44795	0.29717	0.331567	0.537713	0.373016	0.308466
8	0.13776	0.285591	0.113031	0.29227	0.198413	0.37275	0.461452	0.259644	0.45946	0.0534351	0.488095	0.257638	0.397409	0.454765	0.42751	0.631394	0.313492	0.28096			White noise playback	White noise playback	White noise playback	White noise playback	White noise playback	White noise playback	White noise playback	White noise playback	White noise playback	White noise playback	White noise playback	White noise playback	White noise playback	White noise playback	White noise playback	White noise playback	White noise playback	White noise playback
9	0.280184	0.276079	0.157284	0.292857	0.132	0.403306	0.371391	0.190656	0.261284	0.0761905	0.63931	0.33162	0.348425	0.533265	0.581433	0.630952	0.220379	0.2129			zone S	zone S	zone S	zone S	zone S	zone S	zone M	zone M	zone M	zone M	zone M	zone M	zone O	zone O	zone O	zone O	zone O	zone O
10	0.325456	0.19355	0.181562	0.229358	0.193452	0.502986	0.383499	0.0777027	0.320752	0.242936	0.575	0.383378	0.2841	0.728747	0.497686	0.518532	0.207292	0.113636		Place ratio per 30s time bins	CFpbk group #1	CFpbk group #2	CFpbk group #3	CFpbk group #4	CFpbk group #5	CFpbk group #6	CFpbk group #1	CFpbk group #2	CFpbk group #3	CFpbk group #4	CFpbk group #5	CFpbk group #6	CFpbk group #1	CFpbk group #2	CFpbk group #3	CFpbk group #4	CFpbk group #5	CFpbk group #6
11	0.407654	0.234429	0.0961538	0.158273	0.195652	0.497686	0.302405	0	0.336638	0.326039	0.66806	0.387207	0.289941	0.765571	0.567209	0.495637	0.129041	0.115108		baseline at -60s	1	1	1	1	1	1	1	1	1	1	1	1	1	1	1	1	1	1
12	0.405674	0.303732	0.105042	0.100806	0.192568	0.563136	0.298582	0	0.282913	0.294605	0.693954	0.367898	0.288652	0.672458	0.612045	0.592492	0.105827	0.0689655		log(fold chang+1) at -30	1.4538	0.897041	1.30801	1.25969	1.04681	0.688605	0.884805	1.22155	0.799613	1.03647	0.967303	1.23465	0.824527	0.910304	1.08896	0.806341	1.03244	0.941364
13	0.336236	0.295713	0.172686	0.108696	0.233264	0.355276	0.302765	0.0344828	0.483015	0.256179	0.654072	0.490615	0.360998	0.66063	0.344299	0.610681	0.108696	0.154109		log(fold chang+1) at 0	1.06269	0.802624	1.15053	1.49985	0.888678	0.5482	1.24421	1.46443	0.539578	1.0431	1.02943	1.00557	0.724801	0.808464	1.47911	0.636704	1.05795	1.28428
14	0.242957	0.229295	0.171305	0.0976562	0.375	0.313492	0.307638	0.0856164	0.55937	0.285979	0.530797	0.420635	0.435707	0.685089	0.269325	0.533032	0.0905797	0.265873		log(fold chang+1) at 30	0.986184	0.709842	1.06368	1.47598	1.04301	0.464075	1.4437	1.77491	0.630017	1.21611	1.0859	0.935632	0.579803	0.657902	1.4039	0.512584	0.848222	1.54059
15	0.260652	0.211038	0.142885	0.0899281	0.35933	0.373746	0.354637	0.181102	0.451581	0.416479	0.533832	0.306617	0.384712	0.603355	0.401186	0.451926	0.106838	0.319637		log(fold chang+1) at 60	0.764382	0.750351	1.27992	1.29635	1.01382	0.742487	1.32439	1.34444	0.659235	1.26918	0.904221	0.790978	0.835494	0.912121	1.2599	0.583659	1.14969	1.36648
16	0.256219	0.226362	0.161885	0.094697	0.409639	0.355505	0.353234	0.211538	0.325228	0.440236	0.302663	0.400612	0.390547	0.556891	0.498736	0.465067	0.264142	0.211774
17	0.266813	0.216056	0.197691	0.110092	0.444898	0.380636	0.350563	0.242718	0.350361	0.404689	0.184354	0.256865	0.37543	0.536371	0.423377	0.457696	0.367347	0.362499
18	0.250605	0.0969188	0.167625	0.0153061	0.425747	0.398809	0.366913	0.176541	0.526171	0.622095	0.200679	0.199048	0.382482	0.726541	0.306204	0.316832	0.369225	0.402143
19	0.273333	0	0.171429	0.173077	0.266106	0.335586	0.451026	0.275912	0.554762	0.442923	0.39099	0.167793	0.275641	0.724088	0.240476	0.372	0.3345	0.496622
20	0.250972	0.0521739	0.168919	0.254237	0.150376	0.263548	0.503264	0.471287	0.56957	0.381763	0.494988	0.182288	0.245765	0.476539	0.261512	0.364	0.339599	0.554164
21	0.258974	0.133333	0.202522	0.245141	0.189043	0.196547	0.429426	0.44592	0.375586	0.442829	0.434698	0.271538	0.311599	0.420747	0.421892	0.31203	0.368567	0.531915
22	0.307522	0.213675	0.200547	0.309609	0.111002	0.253084	0.4941	0.363092	0.347998	0.421451	0.524123	0.440262	0.193953	0.423232	0.451455	0.268939	0.364874	0.306655
23	0.360304	0.167157	0.212963	0.341241	0.108696	0.284734	0.33744	0.487813	0.340741	0.476277	0.478388	0.448691	0.294444	0.345029	0.446296	0.182482	0.408569	0.266575
24	0.445287	0.341874	0.207821	0.422603	0.100806	0.161852	0.218797	0.354865	0.215123	0.275112	0.500299	0.56963	0.332069	0.303261	0.577056	0.242991	0.398895	0.268518
25	0.312857	0.361979	0.294338	0.440279	0.0833333	0.102362	0.391429	0.24349	0.136251	0.322871	0.478697	0.630709	0.285714	0.394531	0.540231	0.207865	0.43797	0.266929
26	0.250636	0.376634	0.180715	0.425203	0.182836	0.256705	0.307888	0.23869	0.411383	0.482885	0.433718	0.474752	0.441476	0.384676	0.395298	0.0919118	0.371438	0.268542
27	0.291667	0.29542	0.112613	0.483784	0.280303	0.136701	0.291667	0.384092	0.518194	0.416216	0.314394	0.569086	0.416667	0.320489	0.369193	0.1	0.333333	0.294214
28	0.251968	0.273213	0.149757	0.474546	0.188358	0.165975	0.248031	0.404825	0.596351	0.392445	0.239669	0.561544	0.480315	0.321961	0.253891	0.0991105	0.552287	0.272481
29	0.281269	0.288251	0.318918	0.382353	0.0970874	0.21728	0.311793	0.293497	0.338057	0.482843	0.351615	0.451223	0.406939	0.418251	0.283585	0.134804	0.546443	0.331496
30	0.264653	0.183333	0.226653	0.352814	0	0.171769	0.270043	0.426667	0.393367	0.44094	0.538777	0.404762	0.465305	0.39	0.376221	0.206246	0.461223	0.423469
31	0.356191	0.178838	0.126866	0.464286	0	0.21044	0.0747619	0.411247	0.416667	0.291667	0.504724	0.262821	0.538095	0.409915	0.456468	0.244048	0.483276	0.52674
32	0.345869	0.180756	0.0901639	0.398809	0.0333333	0.173913	0.153333	0.418168	0.371585	0.434524	0.513333	0.322464	0.494131	0.401076	0.5231	0.166667	0.438	0.503623
33	0.358313	0.274403	0.152778	0.282619	0.0892857	0.178753	0.162162	0.412084	0.354563	0.372496	0.540344	0.32542	0.479525	0.284101	0.492659	0.344885	0.352249	0.475827
34	0.288597	0.25	0.109375	0.312131	0.0919118	0.177318	0.18595	0.416667	0.4969	0.28927	0.394094	0.300226	0.525452	0.333333	0.393725	0.37205	0.513994	0.482456
35	0.251713	0.173333	0.101695	0.381818	0.122727	0.229172	0.150443	0.493333	0.629122	0.209091	0.364141	0.416304	0.593419	0.333333	0.269183	0.354545	0.513131	0.34753
36	0.406718	0.299583	0.212786	0.369338	0.138025	0.253001	0.111972	0.400833	0.355633	0.250254	0.436687	0.357661	0.473557	0.299583	0.404863	0.347506	0.417989	0.36742
37	0.369357	0.384278	0.21357	0.347289	0.213964	0.255952	0.141815	0.230275	0.277673	0.222699	0.475225	0.225	0.473723	0.385447	0.508757	0.419641	0.310811	0.318571
38	0.364165	0.373155	0.215262	0.318244	0.238566	0.25995	0.190593	0.221248	0.279656	0.242188	0.338469	0.308458	0.445242	0.405597	0.486142	0.396599	0.410465	0.247512
39	0.253472	0.406039	0.181412	0.30303	0.194259	0.26319	0.244385	0.0762712	0.200352	0.203835	0.355905	0.456523	0.498596	0.51769	0.618236	0.485322	0.438025	0.173261
40	0.184959	0.390066	0.228713	0.436081	0.285506	0.2699	0.414634	0.185393	0.096	0.178784	0.41324	0.460199	0.392276	0.42454	0.675287	0.385135	0.301254	0.139801
41	0.280997	0.35854	0.133284	0.477459	0.170095	0.367832	0.374914	0.215318	0.307015	0.180328	0.553695	0.313287	0.330756	0.426141	0.559701	0.334016	0.25182	0.231468
42	0.286505	0.140288	0.0992063	0.46633	0.191919	0.326255	0.573482	0.3632	0.388852	0.148148	0.440101	0.28499	0.131242	0.496512	0.507269	0.311448	0.354545	0.304295
43	0.47927	0.237421	0.0833333	0.484452	0.2927	0.348438	0.371476	0.31761	0.456045	0.163089	0.296832	0.295312	0.145522	0.444969	0.460622	0.312777	0.410468	0.321094
44	0.457071	0.265671	0.113184	0.43099	0.38879	0.360382	0.398861	0.336436	0.450249	0.294271	0.310206	0.239933	0.144068	0.397893	0.436567	0.27474	0.289554	0.272234
45	0.565165	0.191008	0.264684	0.405303	0.416597	0.3379	0.315912	0.375505	0.204568	0.329545	0.310524	0.324201	0.113821	0.389369	0.530748	0.265151	0.272879	0.254566
46	0.530827	0.29469	0.266667	0.325175	0.362152	0.313005	0.265414	0.37469	0.179487	0.486535	0.352999	0.380507	0.2	0.33062	0.515385	0.18829	0.284849	0.273155
47	0.432143	0.1472	0.247418	0.328	0.465812	0.228414	0.367857	0.469298	0.329333	0.49762	0.269045	0.295724	0.2	0.379116	0.42325	0.17438	0.257246	0.475862
48	0.464286	0.211382	0.291426	0.392241	0.421046	0.125	0.357143	0.302032	0.243593	0.447552	0.333374	0.308217	0.178571	0.486585	0.46498	0.160206	0.241983	0.424825
49	0.403148	0.142202	0.437391	0.379808	0.410819	0.148305	0.39068	0.25609	0.255	0.289916	0.361014	0.519774	0.191134	0.601708	0.262609	0.330276	0.22076	0.281073
50	0.354841	0.20155	0.398511	0.372093	0.144418	0.0721154	0.321223	0.303375	0.281796	0.28448	0.614699	0.560833	0.304165	0.495074	0.319693	0.343427	0.232792	0.340385
51	0.25516	0.159864	0.26699	0.164948	0.0840708	0.0899281	0.37242	0.375483	0.521762	0.397698	0.699377	0.633522	0.37242	0.464653	0.211248	0.396117	0.212127	0.161871
52	0.244041	0.0992647	0.305011	0.37037	0.0934959	0.096	0.418364	0.478466	0.370968	0.180556	0.727642	0.614811	0.318364	0.422269	0.324021	0.449074	0.178862	0.12027
53	0.250926	0.0833333	0.419799	0.277273	0.0856164	0	0.43287	0.523416	0.26817	0.299931	0.531445	0.794667	0.316204	0.393251	0.31203	0.422797	0.375363	0.109913
54	0.243056	0.0880282	0.384137	0.193694	0.109859	0	0.531349	0.581636	0.2447	0.393694	0.456056	0.75	0.213095	0.330336	0.371162	0.412613	0.430751	0.125
55	0.303377	0.173171	0.372887	0.204724	0.0961538	0	0.369281	0.479837	0.356913	0.480941	0.506637	0.782258	0.307734	0.346992	0.261025	0.295395	0.389517	0.100806
56	0.315812	0.176265	0.17601	0.235774	0.2464	0.0429688	0.320625	0.422812	0.479459	0.423801	0.383573	0.867409	0.345338	0.400923	0.344531	0.340424	0.351035	0.0849057
57	0.34	0.186567	0.349067	0.225636	0.483083	0.207343	0.413333	0.340758	0.455535	0.402601	0.317669	0.509595	0.24	0.472674	0.162065	0.371762	0.199248	0.247601
58	0.342958	0.177536	0.366062	0.243639	0.440074	0.265873	0.469014	0.341047	0.430055	0.410942	0.391687	0.40873	0.188028	0.481417	0.203883	0.34542	0.164392	0.325397
59	0.345294	0.166667	0.264113	0.266667	0.451128	0.25	0.415795	0.331655	0.441715	0.502	0.416049	0.423333	0.238911	0.501678	0.294171	0.231333	0.128319	0.326667
60	0.327273	0.166667	0.139414	0.230769	0.581052	0.302326	0.41039	0.333333	0.40234	0.629371	0.418948	0.348837	0.262338	0.5	0.458246	0.13986	0	0.348837
61	0.446457	0.172414	0.236145	0.157534	0.367938	0.343985	0.362992	0.381171	0.400588	0.756849	0.61945	0.304712	0.186614	0.446415	0.363267	0.0753425	0	0.351303
62	0.32099	0.171329	0.331817	0.25	0.223425	0.345856	0.369531	0.337063	0.276797	0.611979	0.751575	0.356847	0.299479	0.491608	0.391386	0.05	0.02	0.274775
63	0.180559	0.0856164	0.395123	0.25	0.186715	0.354646	0.567164	0.404156	0.104522	0.666667	0.68285	0.384818	0.237351	0.510228	0.466264	0.0566667	0.108696	0.204981
64	0.0598291	0.107759	0.223037	0.282942	0.169599	0.298618	0.69943	0.318966	0.227069	0.62713	0.67047	0.593201	0.236467	0.573276	0.549894	0.0899281	0.152428	0.104274
65	0.0616438	0.0905797	0.201408	0.227747	0.218785	0.225893	0.74577	0.454465	0.41143	0.668956	0.595278	0.707143	0.185737	0.454955	0.387161	0.103297	0.185938	0.0669643
66	0.100798	0.0107914	0.166667	0.257681	0.244325	0.19403	0.707173	0.62446	0.382151	0.564783	0.519491	0.543205	0.181159	0.364748	0.447559	0.177536	0.179042	0.157502
67	0.170139	0	0.03	0.355229	0.157847	0.166667	0.663194	0.707746	0.566202	0.416783	0.646022	0.55	0.166667	0.292253	0.403799	0.224256	0.182482	0.183333
68	0.175926	0	0	0.260125	0.122549	0.0955882	0.650741	0.707031	0.551587	0.46028	0.575139	0.6125	0.166667	0.292969	0.448413	0.279595	0.292508	0.191912
69	0.266667	0	0.0791367	0.377252	0.0934579	0.106838	0.566667	0.739624	0.509788	0.364677	0.496928	0.523244	0.166667	0.253333	0.411075	0.258071	0.390966	0.268293
70	0.307134	0.108696	0.125825	0.49	0.112613	0.157407	0.519523	0.589886	0.431228	0.23	0.423219	0.428502	0.168919	0.301418	0.442947	0.28	0.464169	0.305395
71	0.287374	0.0862069	0.170465	0.531508	0.163866	0.0887097	0.51432	0.625379	0.347641	0.190087	0.35242	0.554916	0.19084	0.288414	0.481894	0.278405	0.483714	0.257169
72	0.241822	0.0816327	0.266699	0.517893	0.245815	0.0685484	0.589908	0.605072	0.253254	0.206149	0.26	0.621809	0.168269	0.313295	0.480047	0.275958	0.484185	0.26288
73	0.280723	0.0900901	0.170517	0.573737	0.193018	0.0478261	0.586924	0.553964	0.279098	0.140404	0.27193	0.541937	0.132353	0.355946	0.550385	0.285859	0.535053	0.410237
74	0.321691	0.153465	0.129472	0.560383	0.162039	0.102459	0.573267	0.384179	0.341548	0.0757576	0.319055	0.428864	0.105042	0.462356	0.528981	0.307041	0.507277	0.468677
75	0.344873	0.188525	0.264611	0.400524	0.175245	0.0882353	0.514351	0.339382	0.301236	0.216237	0.382353	0.389023	0.140777	0.472094	0.434152	0.312991	0.442402	0.472322
76	0.276394	0.25	0.274289	0.385467	0.172619	0.00359712	0.516575	0.397656	0.269817	0.367955	0.339286	0.451028	0.207031	0.352344	0.455894	0.246578	0.488095	0.545375
77	0.278571	0.224469	0.204946	0.519444	0.173821	0.0856164	0.424845	0.292639	0.412714	0.280556	0.470595	0.232168	0.296584	0.482891	0.382341	0.2	0.351987	0.587388
78	0.248817	0.308724	0.275097	0.506745	0.161261	0.163407	0.438463	0.139606	0.362937	0.313399	0.469691	0.0994971	0.31272	0.551669	0.361965	0.179856	0.365669	0.539804
79	0.231526	0.343151	0.114632	0.400083	0.254989	0.163793	0.360507	0.177924	0.370762	0.417436	0.368698	0.0766667	0.407967	0.463541	0.514606	0.182482	0.376313	0.577931
80	0.256349	0.403329	0.151247	0.30599	0.287338	0.192738	0.384494	0.23694	0.328969	0.470341	0.300325	0	0.359157	0.359731	0.519784	0.223669	0.412338	0.584393
81	0.302797	0.329253	0.253623	0.228306	0.191123	0.232073	0.383217	0.25	0.10087	0.434917	0.449819	0.0047619	0.3	0.420747	0.645507	0.336777	0.337862	0.568767
82	0.349482	0.340517	0.268125	0.365928	0.433536	0.223036	0.338337	0.241379	0	0.380144	0.283044	0.0925926	0.307833	0.418104	0.731875	0.253928	0.26742	0.474115
83	0.473212	0.393725	0.312699	0.45866	0.275487	0.183228	0.188219	0.297619	0	0.343038	0.43429	0.113208	0.338569	0.308656	0.687301	0.198302	0.28276	0.504193
84	0.347079	0.333333	0.274204	0.489873	0.258063	0.17712	0.258591	0.31	0	0.27173	0.545675	0.258256	0.378866	0.356667	0.725796	0.238397	0.182243	0.50885
85	0.427265	0.304071	0.263228	0.419623	0.217648	0.105296	0.280197	0.341603	0	0.261195	0.57762	0.357297	0.292538	0.354326	0.736773	0.319182	0.200944	0.537408
86	0.236774	0.349702	0.380203	0.406681	0.216179	0.253617	0.498129	0.383929	0	0.282933	0.560015	0.366357	0.228806	0.266369	0.619797	0.310386	0.219569	0.380026
87	0.174472	0.369881	0.307147	0.458786	0.225699	0.200565	0.506784	0.46756	0.0177305	0.27439	0.583495	0.329096	0.265052	0.162559	0.675123	0.266825	0.180108	0.430339
88	0.180479	0.167664	0.16318	0.36208	0.26621	0.242754	0.450688	0.59246	0.122549	0.216453	0.425884	0.257246	0.358041	0.239876	0.714271	0.421467	0.297839	0.452899
89	0.201518	0.203541	0.203252	0.413691	0.251847	0.190171	0.300877	0.531274	0.101626	0.119048	0.394089	0.273504	0.469113	0.265185	0.650406	0.446429	0.354064	0.476496
90	0.300772	0.225037	0.128966	0.298901	0.317763	0.136657	0.179893	0.484457	0.113044	0.301629	0.341119	0.296679	0.51579	0.290507	0.757991	0.28136	0.334452	0.454515
91	0.284842	0.200663	0.1	0.414974	0.196788	0.111143	0.230167	0.411208	0.108	0.322685	0.448356	0.252545	0.477899	0.388129	0.770261	0.262341	0.354856	0.578337
92	0.23907	0.117949	0.145166	0.429793	0.176338	0.166667	0.171361	0.441758	0.093985	0.265367	0.584945	0.213333	0.589569	0.440293	0.760849	0.30484	0.223218	0.536667
93	0.297922	0.0833333	0.0982558	0.372011	0.291541	0.235926	0.239491	0.47151	0.1	0.229684	0.533853	0.199259	0.462587	0.44125	0.801744	0.364407	0.174605	0.512963
94	0.267464	0.165687	0.175043	0.329386	0.218049	0.274425	0.263476	0.409924	0.0487805	0.337291	0.471621	0.191092	0.465436	0.424389	0.755851	0.325511	0.30215	0.525862
95	0.18306	0.119901	0.239375	0.403333	0.213333	0.264496	0.361665	0.52764	0	0.39	0.495	0.22669	0.44393	0.352459	0.760625	0.206667	0.291667	0.491453
96	0.130252	0.0294118	0.187379	0.433333	0.292234	0.287333	0.583248	0.564497	0.0373832	0.346667	0.444019	0.299333	0.274031	0.406091	0.775238	0.22	0.256874	0.313333
97	0.0454546	0.109964	0.160631	0.424696	0.274079	0.274173	0.668855	0.542848	0.094697	0.275304	0.373926	0.422086	0.28569	0.347189	0.744672	0.3	0.351996	0.250305
98	0.215909	0.175898	0.0899281	0.377946	0.288518	0.26938	0.649394	0.572801	0.111511	0.349327	0.368046	0.453488	0.110697	0.251301	0.798561	0.272727	0.329239	0.277132
99	0.239604	0	0.217742	0.30712	0.339352	0.184652	0.620792	0.659753	0.22	0.50204	0.380324	0.526695	0.129703	0.340247	0.562258	0.19084	0.266687	0.288652
100	0.280525	0	0.215178	0.382989	0.431306	0.113636	0.496606	0.808768	0.324057	0.368314	0.38795	0.525071	0.222869	0.180594	0.460766	0.248697	0.141441	0.324929
101	0.350123	0	0.178832	0.42507	0.367785	0.106482	0.477325	0.6523	0.257537	0.348225	0.458821	0.487338	0.172552	0.347699	0.530784	0.226706	0.169823	0.29044
102	0.361274	0.122556	0.177536	0.439207	0.307292	0.114286	0.44311	0.563387	0.367726	0.399783	0.507812	0.413974	0.184504	0.314057	0.404013	0.16101	0.18099	0.462216
103	0.351541	0.294911	0.170068	0.259058	0.14241	0.101695	0.468768	0.393829	0.371701	0.730942	0.619622	0.361753	0.16299	0.31126	0.451429	0.01	0.234471	0.536552
104	0.315898	0.241094	0.176056	0.445354	0.355796	0.0874126	0.466629	0.4072	0.389616	0.543107	0.392977	0.341492	0.217473	0.351706	0.434328	0.0115385	0.243819	0.497669
105	0.353562	0.240852	0.0827338	0.473974	0.37157	0.0740741	0.491993	0.355154	0.41344	0.412244	0.525124	0.25463	0.154444	0.403994	0.503827	0.109649	0.0991735	0.657407
106	0.206781	0.0905797	0.156863	0.420086	0.364048	0.12	0.681037	0.366815	0.368873	0.434832	0.544821	0.198679	0.0899281	0.542605	0.474265	0.109649	0.0833333	0.681321
107	0.114815	0.165323	0.184625	0.51199	0.327729	0.1625	0.785185	0.453521	0.333279	0.387089	0.58011	0.216667	0.0925926	0.381156	0.482096	0.0964163	0.0833333	0.6125
108	0.281292	0.224973	0.0929708	0.518306	0.362525	0.222578	0.512485	0.453252	0.45305	0.279437	0.491431	0.194444	0.206223	0.321775	0.453979	0.178119	0.146043	0.535969
109	0.312011	0.207364	0.0899281	0.609968	0.198118	0.208766	0.521379	0.562171	0.329965	0.126016	0.616935	0.162162	0.147988	0.230465	0.574489	0.264015	0.18078	0.471379
110	0.355665	0.211989	0.175918	0.523783	0.124466	0.211208	0.529228	0.558011	0.286143	0.203097	0.594961	0.201492	0.106897	0.23	0.537938	0.252286	0.270369	0.483737
111	0.291453	0.184574	0.175618	0.570854	0.105263	0.197198	0.493453	0.615012	0.310528	0.211632	0.345395	0.210938	0.188248	0.200414	0.513853	0.217514	0.522556	0.527209
112	0.268438	0.189928	0.135135	0.335938	0.0992063	0.218287	0.583414	0.505755	0.36532	0.385851	0.344588	0.151163	0.137037	0.304317	0.494958	0.278212	0.519451	0.580162
113	0.153025	0.218371	0.142336	0.341379	0.0551181	0.145173	0.686473	0.43477	0.381055	0.489655	0.51285	0.288943	0.140411	0.346859	0.476609	0.168965	0.428032	0.552185
114	0.25734	0.19995	0.113333	0.353457	0.119951	0.0598591	0.52151	0.338607	0.278205	0.471542	0.538215	0.398413	0.210359	0.461443	0.608462	0.175	0.337161	0.541728
115	0.190131	0.218215	0.166667	0.341707	0.26	0.00854701	0.520876	0.383564	0.241228	0.536948	0.422941	0.461907	0.285024	0.380105	0.592105	0.116959	0.313725	0.422708
116	0.18996	0.301017	0.186567	0.241667	0.349301	0.0919118	0.562792	0.410925	0.333543	0.5875	0.43863	0.453639	0.235893	0.288058	0.47989	0.1675	0.208446	0.362537
117	0.227087	0.317575	0.30554	0.273683	0.324154	0.0983607	0.570151	0.433927	0.236954	0.529467	0.545928	0.376495	0.198525	0.248498	0.457506	0.173228	0.117788	0.443177
118	0.206393	0.264452	0.313899	0.279279	0.201823	0.00884956	0.629384	0.551544	0.204511	0.454955	0.466146	0.430389	0.150617	0.184004	0.48159	0.198198	0.328125	0.458241
119	0.225	0.296667	0.333333	0.330808	0.197072	0	0.476515	0.536667	0.304264	0.419192	0.438063	0.533851	0.294697	0.166667	0.362403	0.25	0.364865	0.373712
120	0.224793	0.271505	0.237681	0.496833	0.252393	0	0.443802	0.607688	0.39058	0.263671	0.552977	0.383467	0.319008	0.120806	0.371739	0.231092	0.191275	0.441098
121	0.127193	0.197024	0.265222	0.295314	0.123696	0	0.52193	0.708381	0.365895	0.373977	0.674925	0.358158	0.350877	0.0945946	0.368883	0.283465	0.189394	0.630495
122	0.168067	0.0967742	0.326103	0.224074	0.204973	0.075	0.591946	0.68204	0.3458	0.59607	0.589382	0.245833	0.236337	0.221186	0.296182	0.179856	0.205645	0.669167
123	0.166667	0.101626	0.32307	0.263198	0.119697	0.162791	0.589816	0.695786	0.358975	0.564388	0.66303	0.181878	0.243517	0.202588	0.252262	0.172414	0.210606	0.617924
124	0.186667	0.093985	0.366402	0.197268	0.0858586	0.191011	0.54	0.412502	0.445767	0.553998	0.4499	0.274103	0.242	0.493513	0.187831	0.243471	0.451891	0.534886
125	0.0839416	0.0598291	0.252137	0.239459	0.153846	0.312255	0.589899	0.305556	0.337607	0.485287	0.486218	0.195448	0.326159	0.634615	0.410256	0.275255	0.335256	0.492297
126	0.0694444	0.0833333	0.177528	0.267361	0.134397	0.30315	0.633013	0.458333	0.210616	0.414352	0.650071	0.311024	0.288996	0.458333	0.604502	0.318287	0.185319	0.385827
127	0.0223214	0.0899281	0.183212	0.287708	0.337982	0.346899	0.657738	0.523794	0.210808	0.495905	0.370351	0.236434	0.306548	0.386278	0.605981	0.216387	0.272895	0.416667
128	0.123134	0.14527	0.109459	0.304671	0.337876	0.317146	0.599503	0.494932	0.274449	0.52641	0.354297	0.200288	0.273632	0.359797	0.616092	0.168919	0.295006	0.436595
129	0.147887	0.155405	0.140727	0.292175	0.366541	0.241567	0.495436	0.483975	0.170652	0.4826	0.315601	0.246079	0.356677	0.360619	0.688621	0.225225	0.310338	0.412313
130	0.137037	0.134717	0.136029	0.312284	0.319079	0.155936	0.467261	0.461727	0.310924	0.513298	0.293732	0.326546	0.395702	0.371298	0.553046	0.174419	0.383282	0.365156
131	0.166667	0.18584	0.121324	0.374584	0.263299	0.120192	0.55586	0.453944	0.323372	0.435148	0.31424	0.456399	0.270807	0.360215	0.555304	0.190267	0.404168	0.288296
132	0.184748	0.249645	0.229573	0.466667	0.450529	0.118463	0.440566	0.386879	0.35809	0.34	0.229864	0.399185	0.356964	0.363475	0.385823	0.193333	0.319607	0.366688
133	0.27458	0.241094	0.330546	0.464711	0.498165	0.157461	0.297681	0.377437	0.348105	0.33373	0.296172	0.26064	0.427739	0.381469	0.314939	0.176196	0.205662	0.511995
134	0.196667	0.259259	0.150805	0.464423	0.299188	0.234752	0.343333	0.42963	0.426782	0.252154	0.434847	0.209929	0.45	0.311111	0.422414	0.259385	0.254245	0.50922
135	0.288479	0.258906	0.182171	0.456075	0.309887	0.213821	0.249378	0.355573	0.298046	0.257493	0.466121	0.221951	0.451726	0.385522	0.519783	0.286432	0.223991	0.486992
136	0.315972	0.258908	0.356729	0.503066	0.270475	0.264806	0.374392	0.377557	0.336568	0.275743	0.522215	0.132774	0.300174	0.363534	0.244204	0.209563	0.20731	0.51371
137	0.324206	0.151404	0.418415	0.405674	0.257055	0.292517	0.455556	0.490995	0.211444	0.225662	0.570711	0.119048	0.220238	0.357601	0.34301	0.315092	0.172234	0.471088
138	0.194755	0.12406	0.339202	0.381922	0.171082	0.238896	0.575401	0.327318	0.224178	0.24084	0.526753	0.0783313	0.229843	0.548621	0.40662	0.318147	0.272684	0.494598
139	0.19409	0.166667	0.262304	0.377723	0.119226	0.15	0.572701	0.324286	0.324737	0.274165	0.531815	0.196667	0.221413	0.509048	0.412959	0.272715	0.342062	0.506667
140	0.190966	0.20354	0.267516	0.393092	0.232775	0.0810811	0.504814	0.316086	0.342942	0.325423	0.471782	0.378378	0.30422	0.480374	0.389543	0.268092	0.283815	0.453829
141	0.194891	0.143443	0.205357	0.389084	0.21028	0.0833333	0.431919	0.446191	0.384425	0.382416	0.412334	0.446667	0.368685	0.410367	0.410218	0.2285	0.377386	0.303333
142	0.323352	0.155738	0.202055	0.450555	0.278985	0.102459	0.392111	0.323771	0.317758	0.419862	0.400586	0.520324	0.280189	0.520492	0.473338	0.06652	0.309758	0.313901
143	0.227247	0.179156	0.295476	0.438976	0.310606	0.1	0.419534	0.410627	0.179688	0.462598	0.317325	0.4355	0.349542	0.410217	0.524837	0.0984252	0.36477	0.39575
144	0.208522	0.231248	0.393097	0.279358	0.313433	0.1125	0.443932	0.372836	0.0982906	0.610727	0.293284	0.470833	0.339625	0.395915	0.508612	0.0961538	0.393284	0.408333
145	0.0972518	0.252252	0.287059	0.283498	0.327465	0.214191	0.610874	0.416667	0.135659	0.541502	0.271852	0.224005	0.276475	0.331081	0.577282	0.175	0.400684	0.477188
146	0.108176	0.22963	0.295276	0.363707	0.158879	0.307751	0.590217	0.388889	0.179203	0.469626	0.464495	0.242747	0.27241	0.381481	0.470404	0.166667	0.371724	0.352031
147	0.0833333	0.167094	0.20922	0.266783	0.103306	0.326006	0.62	0.436752	0.23597	0.551735	0.514319	0.257527	0.29	0.396154	0.55481	0.181481	0.382375	0.398481
148	0.106618	0.328024	0.166667	0.338028	0.1	0.291667	0.547794	0.303363	0.222222	0.456667	0.498198	0.25	0.341912	0.368614	0.611111	0.205305	0.401802	0.379167
149	0.201613	0.277422	0.177536	0.394348	0.179106	0.35076	0.467365	0.296296	0.237194	0.369471	0.422727	0.165254	0.331022	0.426282	0.555098	0.236181	0.38607	0.467037
150	0.165441	0.163251	0.0968992	0.39096	0.221517	0.424501	0.525735	0.392393	0.296071	0.336441	0.226104	0.126761	0.305147	0.444357	0.585844	0.272599	0.538618	0.359291
151	0.269591	0.242268	0.158621	0.190075	0.206738	0.397494	0.449387	0.24019	0.41954	0.502809	0.16138	0.195652	0.273723	0.517542	0.421839	0.307116	0.622792	0.278298
152	0.297619	0.183333	0.166667	0.192678	0.224743	0.245593	0.404762	0.401969	0.43797	0.478197	0.229121	0.25641	0.297619	0.414698	0.395363	0.329126	0.53451	0.434963
153	0.17511	0.148936	0.175572	0.2	0.0992063	0.130411	0.401843	0.423759	0.422074	0.475735	0.533333	0.344697	0.409129	0.427305	0.387087	0.324265	0.356349	0.524892
154	0.143333	0.0827586	0.238148	0.177778	0.126263	0.179474	0.435057	0.458006	0.303454	0.605867	0.727447	0.402344	0.414942	0.459236	0.458399	0.216355	0.136189	0.418182
Panel n
	Sharp click playback	Sharp click playback	Sharp click playback	Sharp click playback	Sharp click playback	Sharp click playback	Sharp click playback	Sharp click playback	Sharp click playback	Sharp click playback	Sharp click playback	Sharp click playback	Sharp click playback	Sharp click playback	Sharp click playback	Sharp click playback	Sharp click playback	Sharp click playback			Sharp click playback	Sharp click playback	Sharp click playback	Sharp click playback	Sharp click playback	Sharp click playback	Sharp click playback	Sharp click playback	Sharp click playback	Sharp click playback	Sharp click playback	Sharp click playback	Sharp click playback	Sharp click playback	Sharp click playback	Sharp click playback	Sharp click playback	Sharp click playback
	zone S	zone S	zone S	zone S	zone S	zone S	zone M	zone M	zone M	zone M	zone M	zone M	zone O	zone O	zone O	zone O	zone O	zone O			zone S	zone S	zone S	zone S	zone S	zone S	zone M	zone M	zone M	zone M	zone M	zone M	zone O	zone O	zone O	zone O	zone O	zone O
Time per 1s bins	CFpbk group #1	CFpbk group #2	CFpbk group #3	CFpbk group #4	CFpbk group #5	CFpbk group #6	CFpbk group #1	CFpbk group #2	CFpbk group #3	CFpbk group #4	CFpbk group #5	CFpbk group #6	CFpbk group #1	CFpbk group #2	CFpbk group #3	CFpbk group #4	CFpbk group #5	CFpbk group #6		Place ratio per 30s time bins	CFpbk group #1	CFpbk group #2	CFpbk group #3	CFpbk group #4	CFpbk group #5	CFpbk group #6	CFpbk group #1	CFpbk group #2	CFpbk group #3	CFpbk group #4	CFpbk group #5	CFpbk group #6	CFpbk group #1	CFpbk group #2	CFpbk group #3	CFpbk group #4	CFpbk group #5	CFpbk group #6
0	0.301205	0.356061	0.185185	0.174825	0.368	0.224	0.409639	0.462121	0.62963	0.65035	0.632	0.52	0.289157	0.159091	0.185185	0.174825	0	0.2		Place ratio at -60	0.183308	0.184127	0.236546	0.179923	0.232087	0.224274	0.363095	0.425329	0.458661	0.455695	0.431873	0.39983	0.44798	0.388929	0.300355	0.333876	0.329765	0.338866
1	0.208333	0.177563	0.290308	0.236561	0.315217	0.0992063	0.488333	0.595369	0.494112	0.518775	0.429348	0.404046	0.303333	0.227068	0.199955	0.244664	0.25	0.480354		Place ratio at -30	0.173164	0.180286	0.214472	0.185986	0.27049	0.307423	0.372326	0.345833	0.438034	0.435598	0.394764	0.329582	0.448861	0.471436	0.339281	0.361209	0.325774	0.347627
2	0.173261	0.132979	0.275464	0.336751	0.270642	0.184	0.531175	0.510638	0.498286	0.270968	0.550786	0.337849	0.295563	0.356383	0.181474	0.380184	0.178571	0.394118		Place ratio at 0	0.267628	0.244872	0.293483	0.353182	0.386288	0.355589	0.410683	0.384191	0.302365	0.28445	0.473715	0.321938	0.312547	0.369073	0.403074	0.360488	0.133551	0.306572
3	0.180313	0.128133	0.217299	0.349265	0.135	0.310976	0.519666	0.529156	0.577232	0.290147	0.654483	0.148988	0.292445	0.342711	0.197656	0.323823	0.190517	0.540036		Place ratio at 30	0.291609	0.264608	0.26717	0.317778	0.407025	0.320421	0.400767	0.45025	0.314835	0.300886	0.354413	0.328171	0.297369	0.285142	0.413247	0.368264	0.233116	0.324819
4	0.221495	0.0842105	0.190337	0.392944	0.192308	0.348	0.414953	0.58736	0.527414	0.349148	0.563187	0.196444	0.349533	0.328429	0.282249	0.257908	0.244505	0.455556		Place ratio at 60	0.219148	0.194932	0.184463	0.227068	0.357465	0.27683	0.411706	0.349717	0.40529	0.447553	0.473261	0.50497	0.359614	0.45474	0.403533	0.30911	0.161022	0.199639
5	0.228122	0.0625	0.226748	0.4066	0.2	0.322695	0.365588	0.583561	0.486857	0.228626	0.6	0.198822	0.394657	0.353939	0.286395	0.364773	0.2	0.440347
6	0.109649	0.111607	0.104027	0.366126	0.182171	0.264228	0.407053	0.645718	0.675044	0.305676	0.475659	0.324353	0.479298	0.242675	0.22093	0.261081	0.334171	0.219808			Sharp click playback	Sharp click playback	Sharp click playback	Sharp click playback	Sharp click playback	Sharp click playback	Sharp click playback	Sharp click playback	Sharp click playback	Sharp click playback	Sharp click playback	Sharp click playback	Sharp click playback	Sharp click playback	Sharp click playback	Sharp click playback	Sharp click playback	Sharp click playback
7	0.100806	0.16318	0.0477941	0.317466	0.268908	0.258993	0.261982	0.56943	0.77526	0.369636	0.317704	0.424335	0.637212	0.267391	0.176946	0.194585	0.405398	0.223649			zone S	zone S	zone S	zone S	zone S	zone S	zone M	zone M	zone M	zone M	zone M	zone M	zone O	zone O	zone O	zone O	zone O	zone O
8	0.0954199	0.0948718	0.164192	0.31803	0.219923	0.209302	0.343091	0.541282	0.614885	0.462273	0.474699	0.542283	0.561489	0.363846	0.220923	0.17803	0.282122	0.248414		Place ratio per 30s time bins	CFpbk group #1	CFpbk group #2	CFpbk group #3	CFpbk group #4	CFpbk group #5	CFpbk group #6	CFpbk group #1	CFpbk group #2	CFpbk group #3	CFpbk group #4	CFpbk group #5	CFpbk group #6	CFpbk group #1	CFpbk group #2	CFpbk group #3	CFpbk group #4	CFpbk group #5	CFpbk group #6
9	0.0305343	0.194697	0.247449	0.213163	0.31283	0.2	0.432146	0.343909	0.358265	0.612263	0.552842	0.561539	0.533503	0.461394	0.394286	0.174574	0.134328	0.226923		baseline at -60s	0.886783	0.890748	1.14433	0.870411	1.12276	1.08496	0.859572	1.0069	1.08581	1.07879	1.02239	0.946536	1.25615	1.09057	0.842208	0.936201	0.924673	0.950194
10	0	0.192025	0.28099	0.262879	0.315257	0.226744	0.550906	0.372554	0.342448	0.464394	0.588235	0.499268	0.449094	0.435421	0.371007	0.265151	0.0965074	0.26658		log(fold chang+1) at -30	0.944666	0.979139	0.906684	1.0337	1.16547	1.37075	1.02542	0.813095	0.955028	0.955897	0.914074	0.824304	1.00197	1.21214	1.1296	1.08187	0.987899	1.02585
11	0	0.243633	0.258624	0.209662	0.181205	0.218391	0.522979	0.32995	0.431402	0.58631	0.563255	0.4848	0.477021	0.426417	0.309974	0.204028	0.252115	0.29681		log(fold chang+1) at 0	1.45999	1.32991	1.2407	1.96296	1.66441	1.58551	1.13106	0.90328	0.659233	0.624212	1.09688	0.805186	0.697682	0.948947	1.34199	1.07971	0.40499	0.904698
12	0.0663469	0.250951	0.2288	0	0.153898	0.202586	0.345957	0.282494	0.460808	0.533884	0.531572	0.500989	0.580502	0.466554	0.301696	0.457025	0.311151	0.296424		log(fold chang+1) at 30	1.59082	1.4371	1.12946	1.76619	1.75376	1.4287	1.10375	1.05859	0.686421	0.660278	0.820642	0.820776	0.6638	0.733146	1.37586	1.10299	0.706917	0.958547
13	0.256617	0.208855	0.111906	0.0214286	0.15566	0.345515	0.27583	0.407895	0.610444	0.528571	0.477656	0.328331	0.453854	0.38325	0.27765	0.45	0.366683	0.279543		log(fold chang+1) at 60	1.19552	1.05868	0.77982	1.26203	1.54022	1.23434	1.13388	0.822227	0.883637	0.982132	1.09583	1.26296	0.802747	1.16921	1.34352	0.925823	0.488294	0.589139
14	0.299977	0.176734	0.252117	0.0984252	0.186567	0.308453	0.354264	0.41944	0.548589	0.530939	0.458823	0.368094	0.345759	0.403827	0.195448	0.358824	0.35461	0.304856
15	0.275066	0.155747	0.367416	0.115206	0.170833	0.228405	0.387302	0.31954	0.422849	0.474476	0.351515	0.363515	0.325761	0.524713	0.179123	0.326984	0.469318	0.325512
16	0.292571	0.0892857	0.409836	0.185195	0.224806	0.236	0.34812	0.384838	0.321038	0.248189	0.289074	0.32694	0.359309	0.525876	0.269126	0.566616	0.474492	0.321675
17	0.230216	0.052381	0.459672	0.196154	0.28626	0.173611	0.302158	0.570949	0.296604	0.269231	0.341183	0.594061	0.464029	0.37667	0.243725	0.482615	0.368321	0.221134
18	0.228368	0.0151515	0.439415	0.257636	0.312611	0.166667	0.220833	0.587534	0.250914	0.263455	0.181427	0.546748	0.550799	0.397315	0.309671	0.410909	0.502312	0.286585
19	0.252374	0.0868056	0.417074	0.165636	0.342512	0.124	0.111373	0.519626	0.264971	0.452333	0.161262	0.535615	0.611098	0.369263	0.317955	0.287727	0.496225	0.340385
20	0.133333	0.0863309	0.196595	0.0441177	0.282064	0.18254	0.344286	0.498801	0.46048	0.613971	0.350494	0.488636	0.507619	0.40048	0.342926	0.290025	0.362587	0.290945
21	0.0833333	0.123932	0.186816	0	0.227095	0.201258	0.536585	0.444444	0.425752	0.576955	0.391266	0.319182	0.380081	0.431624	0.370472	0.401677	0.38164	0.451258
22	0.0905797	0.207407	0.0944444	0	0.210269	0.128931	0.507971	0.275784	0.496561	0.699552	0.454462	0.397071	0.397826	0.516809	0.408995	0.202792	0.335269	0.448998
23	0.12585	0.3	0.113333	0.0362319	0.206041	0.148028	0.389267	0.205122	0.586307	0.789855	0.323796	0.407277	0.484883	0.494878	0.30036	0.173913	0.438857	0.421361
24	0.142336	0.288461	0.0966667	0.178108	0.252242	0.105302	0.374789	0.378205	0.653333	0.534013	0.269254	0.411444	0.482875	0.333333	0.25	0.219697	0.451908	0.467506
25	0.220179	0.316667	0.220238	0.191799	0.261364	0.186667	0.283695	0.35	0.529762	0.570106	0.288826	0.522	0.492061	0.333333	0.25	0.210317	0.449811	0.291333
26	0.253922	0.273599	0.299201	0.135792	0.247852	0.211241	0.277451	0.322271	0.411629	0.54007	0.299025	0.49326	0.468627	0.40413	0.28917	0.263163	0.4495	0.255499
27	0.334062	0.327617	0.207096	0.0984252	0.2	0.262087	0.255099	0.257327	0.37558	0.484558	0.472564	0.467557	0.381265	0.415056	0.417324	0.401269	0.321026	0.187023
28	0.297619	0.356871	0.137438	0.0833333	0.217391	0.329358	0.210317	0.258969	0.349294	0.361701	0.471015	0.333027	0.484127	0.384161	0.513267	0.554966	0.297101	0.29633
29	0.269765	0.287783	0.254464	0.0880282	0.176056	0.300806	0.192308	0.295535	0.200893	0.218667	0.504524	0.301613	0.537927	0.416681	0.544643	0.693305	0.31942	0.308871
30	0.240899	0.25	0.274564	0.0919118	0.202744	0.356497	0.18044	0.296667	0.210014	0.329307	0.472586	0.247324	0.57066	0.453333	0.511745	0.578781	0.316733	0.376338
31	0.219843	0.196727	0.115333	0.0968992	0.266667	0.367302	0.269084	0.327462	0.486254	0.287167	0.313333	0.202222	0.50349	0.47581	0.398413	0.608182	0.416667	0.430476
32	0.1925	0.221212	0.16443	0.02	0.214604	0.417619	0.283611	0.294263	0.417785	0.377656	0.332887	0.233333	0.510417	0.484525	0.396659	0.602344	0.452508	0.330952
33	0.240385	0.273059	0.166667	0	0.3125	0.222474	0.172414	0.141241	0.473846	0.331135	0.307292	0.270369	0.587202	0.5857	0.349487	0.637047	0.375	0.484769
34	0.2	0.254688	0.285556	0.0265487	0.314103	0.304981	0.113044	0.0546875	0.30619	0.360814	0.391218	0.230456	0.686956	0.690625	0.408254	0.577239	0.284679	0.464562
35	0.172414	0.192308	0.266787	0.100719	0.261769	0.265537	0.181818	0.136	0.226691	0.374546	0.35662	0.272599	0.645768	0.671692	0.506523	0.485166	0.381611	0.461864
36	0.166667	0.271255	0.217026	0.166667	0.328675	0.290365	0.20438	0.296109	0.386091	0.443452	0.323499	0.264323	0.621654	0.432636	0.396883	0.389881	0.347826	0.445312
37	0.177305	0.229307	0.126722	0.16443	0.359612	0.324713	0.178678	0.387539	0.498322	0.465106	0.27178	0.252874	0.640471	0.383153	0.374956	0.331402	0.345881	0.422414
38	0.0729167	0.190746	0.13934	0.147287	0.426895	0.363184	0.381995	0.512634	0.595373	0.432171	0.429368	0.343284	0.527372	0.29662	0.251894	0.420543	0.126579	0.293532
39	0.0225225	0.172222	0.103448	0.12605	0.242074	0.285506	0.451503	0.414815	0.594958	0.483857	0.620889	0.417677	0.525975	0.412963	0.301594	0.390093	0.137037	0.296818
40	0.120536	0.140625	0.0984252	0.170068	0.250435	0.255952	0.428879	0.348958	0.484252	0.519415	0.54052	0.405476	0.441656	0.510417	0.417323	0.310518	0.209045	0.235
41	0.131579	0.175217	0.186307	0.174603	0.382222	0.226871	0.367494	0.430725	0.461906	0.42791	0.341185	0.449584	0.500927	0.394058	0.3294	0.397487	0.268593	0.20736
42	0.188172	0.278816	0.242396	0.19438	0.336945	0.197286	0.334409	0.388191	0.496624	0.404688	0.21259	0.413429	0.470753	0.332994	0.260981	0.389738	0.445562	0.345286
43	0.123333	0.314032	0.199029	0.246841	0.361056	0.227824	0.29	0.422181	0.461566	0.304777	0.23461	0.400118	0.583333	0.263787	0.339404	0.431433	0.392453	0.372059
44	0.179856	0.371015	0.219218	0.267834	0.370693	0.195312	0.31528	0.186956	0.501827	0.352303	0.306092	0.417656	0.497746	0.442029	0.278955	0.311161	0.315966	0.387031
45	0.166667	0.258578	0.420139	0.257473	0.288718	0.227301	0.466667	0.344935	0.340278	0.434959	0.441795	0.413958	0.366667	0.396487	0.239583	0.303144	0.262821	0.358741
46	0.123333	0.233591	0.458906	0.171361	0.367531	0.256595	0.530193	0.365347	0.26995	0.485916	0.3182	0.429856	0.324876	0.401062	0.25995	0.342723	0.30675	0.313549
47	0.123239	0.159483	0.358586	0.229487	0.27734	0.259219	0.597126	0.543422	0.292929	0.45	0.395012	0.41499	0.269236	0.297096	0.292929	0.320513	0.315271	0.32579
48	0.166667	0.152	0.424771	0.247887	0.116478	0.278646	0.455257	0.520727	0.342202	0.476056	0.304121	0.361979	0.371387	0.327273	0.214679	0.276056	0.570055	0.347656
49	0.143885	0.181159	0.452921	0.222262	0.173287	0.259219	0.480815	0.294841	0.308094	0.450213	0.357851	0.331849	0.364508	0.523999	0.238985	0.327525	0.461344	0.339967
50	0.143178	0.0465116	0.392045	0.176683	0.1	0.216594	0.386947	0.509147	0.222727	0.531856	0.422364	0.390244	0.465708	0.386202	0.385227	0.291461	0.477636	0.393162
51	0.305148	0.0294118	0.206349	0.130154	0.056	0.332037	0.329813	0.552641	0.35014	0.518257	0.504091	0.469765	0.365039	0.400301	0.443511	0.35159	0.431909	0.198198
52	0.275074	0.192677	0.245173	0.28292	0.027027	0.243443	0.331982	0.368247	0.373637	0.378976	0.501947	0.515082	0.38924	0.439076	0.377669	0.338104	0.464269	0.18
53	0.372222	0.215385	0.207759	0.322297	0.163333	0.319879	0.311111	0.253755	0.441256	0.346192	0.470238	0.464883	0.311111	0.530861	0.350985	0.331511	0.357143	0.189986
54	0.296703	0.325372	0.131987	0.302335	0.217687	0.351732	0.329171	0.115957	0.468074	0.426248	0.458095	0.422799	0.367133	0.558671	0.395553	0.256602	0.244354	0.225469
55	0.12	0.230559	0.128861	0.238322	0.286353	0.366484	0.487692	0.187226	0.439886	0.399954	0.474213	0.401233	0.392308	0.582215	0.379826	0.235218	0.235703	0.232283
56	0.166667	0.136806	0.0600913	0.17849	0.326071	0.409487	0.494253	0.290278	0.529412	0.523333	0.323062	0.271391	0.339081	0.572917	0.401876	0.200521	0.350867	0.31436
57	0.166667	0.0892857	0.0892857	0.19409	0.323926	0.41293	0.446667	0.405216	0.654987	0.478727	0.338037	0.257734	0.383333	0.505498	0.255728	0.287615	0.338037	0.329336
58	0.18797	0.0568182	0.0833333	0.2322	0.353957	0.507895	0.43797	0.423584	0.623333	0.496033	0.383001	0.0585938	0.37406	0.519598	0.293333	0.271768	0.263041	0.433511
59	0.132812	0	0.164583	0.162844	0.266394	0.36354	0.5	0.354739	0.502083	0.548277	0.493902	0.09	0.359375	0.645261	0.333333	0.288879	0.214342	0.54646
60	0.151515	0	0.212659	0.202703	0.328125	0.40504	0.443182	0.255526	0.475803	0.515135	0.458333	0.136315	0.394394	0.744474	0.276923	0.282162	0.213542	0.458645
61	0.118321	0	0.0805085	0.311732	0.28471	0.375151	0.540666	0.593477	0.552588	0.478411	0.611529	0.212956	0.33352	0.406523	0.366904	0.209856	0.0925076	0.411893
62	0.0833333	0.0909091	0	0.449651	0.259259	0.376178	0.55	0.59697	0.335009	0.489743	0.648148	0.308847	0.366667	0.312121	0.664991	0.0606061	0.0925926	0.314974
63	0.0597441	0.137363	0.052381	0.348847	0.236597	0.337302	0.592028	0.524319	0.386711	0.503806	0.587413	0.313492	0.327854	0.338318	0.560908	0.147347	0.148504	0.349206
64	0.166667	0.140449	0.143438	0.290652	0.280184	0.338571	0.462745	0.539762	0.424623	0.373242	0.526247	0.289683	0.361064	0.319789	0.43194	0.336106	0.189633	0.365079
65	0.172662	0.176129	0.218345	0.290822	0.258942	0.376541	0.571856	0.452259	0.319222	0.347504	0.511121	0.334637	0.255482	0.371612	0.462433	0.361674	0.226416	0.281303
66	0.171233	0.204693	0.298207	0.243151	0.306457	0.330497	0.523277	0.322006	0.171877	0.385616	0.383874	0.327855	0.278093	0.473301	0.529916	0.371233	0.309669	0.341648
67	0.172794	0.183333	0.354637	0.142857	0.321339	0.508516	0.641091	0.266667	0.169799	0.425714	0.308886	0.203907	0.182492	0.55	0.475564	0.431429	0.355147	0.287577
68	0.25911	0.19536	0.346523	0.209302	0.442308	0.270727	0.472878	0.24707	0.191247	0.417043	0.319487	0.248493	0.247032	0.55757	0.46223	0.373655	0.228205	0.48078
69	0.340358	0.208772	0.286504	0.357143	0.437061	0.327487	0.364463	0.393068	0.340458	0.304762	0.4113	0.258838	0.284309	0.39816	0.373038	0.328095	0.147541	0.413675
70	0.26058	0.22502	0.398148	0.466667	0.365351	0.368814	0.424493	0.429421	0.411021	0.142	0.544721	0.34705	0.311594	0.345559	0.190831	0.391333	0.0899281	0.284136
71	0.398855	0.127166	0.488012	0.455128	0.358814	0.318796	0.342239	0.396886	0.318681	0.0833333	0.535254	0.35083	0.258906	0.475948	0.193307	0.461539	0.105932	0.330374
72	0.287511	0.186942	0.411374	0.41	0.52037	0.41857	0.44084	0.330915	0.391378	0.09	0.387037	0.291466	0.271649	0.482143	0.197248	0.5	0.0925926	0.289964
73	0.283333	0.188897	0.382064	0.333333	0.409199	0.395529	0.498	0.377794	0.323824	0.166667	0.425261	0.299574	0.214667	0.426009	0.294112	0.5	0.162162	0.282482
74	0.278571	0.173261	0.35643	0.361979	0.389111	0.267751	0.520952	0.346523	0.283676	0.18099	0.479106	0.421256	0.166667	0.480216	0.356077	0.443698	0.131783	0.182482
75	0.370767	0.189266	0.23975	0.342356	0.467448	0.303968	0.374627	0.378531	0.377745	0.194095	0.454427	0.392983	0.215827	0.432203	0.382506	0.459383	0.078125	0.218937
76	0.406667	0.186806	0.186275	0.336735	0.342453	0.320555	0.386667	0.373611	0.289216	0.245034	0.444675	0.329024	0.2	0.439583	0.52451	0.418231	0.20297	0.350421
77	0.298915	0.217059	0.217718	0.384058	0.463122	0.332076	0.472222	0.349872	0.295206	0.249275	0.466968	0.232075	0.218447	0.433069	0.487076	0.366667	0.0640272	0.435849
78	0.192623	0.260652	0.297307	0.365849	0.376421	0.338889	0.524664	0.395363	0.209112	0.222201	0.411714	0.262698	0.282713	0.343985	0.478983	0.41195	0.211864	0.398413
79	0.167785	0.29798	0.353729	0.332342	0.35774	0.43985	0.490011	0.450035	0.199187	0.320811	0.425024	0.18421	0.342204	0.251985	0.438954	0.346847	0.205517	0.37594
80	0.18421	0.258823	0.337853	0.272288	0.391523	0.476766	0.568826	0.379044	0.167785	0.357928	0.359493	0.130873	0.246964	0.362132	0.494362	0.369784	0.248983	0.37965
81	0.232	0.140449	0.271739	0.258124	0.358	0.496779	0.484	0.603716	0.213768	0.371493	0.375333	0.0905797	0.276	0.255834	0.514493	0.36251	0.266667	0.412641
82	0.336167	0.277344	0.209577	0.367885	0.381745	0.37004	0.359833	0.578125	0.30117	0.240488	0.346604	0.281548	0.3	0.113281	0.489253	0.368726	0.250592	0.348413
83	0.380641	0.331613	0.301106	0.393174	0.263031	0.303704	0.251678	0.50172	0.355454	0.136415	0.550414	0.411111	0.367682	0.166667	0.34344	0.470411	0.176065	0.285185
84	0.333333	0.251885	0.274475	0.353175	0.328446	0.31126	0.25	0.548115	0.40411	0.188492	0.530586	0.394534	0.416667	0.2	0.314566	0.458333	0.121588	0.245818
85	0.412486	0.25	0.420479	0.325035	0.390409	0.317824	0.202128	0.605	0.325708	0.267999	0.568546	0.450944	0.378294	0.145	0.253813	0.406966	0.0335821	0.191377
86	0.30933	0.223203	0.444988	0.369193	0.384774	0.333744	0.298969	0.383039	0.26052	0.266575	0.615226	0.403818	0.381391	0.393758	0.294492	0.364231	0	0.262438
87	0.362745	0.412298	0.409598	0.402582	0.451569	0.301251	0.32197	0.258961	0.365194	0.238779	0.548431	0.522145	0.311497	0.328741	0.225207	0.358639	0	0.176604
88	0.337838	0.423077	0.362575	0.34887	0.469862	0.361979	0.326389	0.234615	0.331634	0.316384	0.519829	0.389757	0.335773	0.342308	0.305791	0.334746	0	0.248264
89	0.236641	0.384786	0.316727	0.379714	0.6508	0.346523	0.279851	0.0860215	0.323577	0.363436	0.339759	0.429856	0.483508	0.529192	0.359696	0.256849	0	0.223621
90	0.239736	0.352335	0.296774	0.376056	0.52772	0.395632	0.212867	0.198489	0.297265	0.388028	0.453149	0.348621	0.510299	0.429945	0.405961	0.235916	0	0.214368
91	0.304079	0.430912	0.27968	0.481665	0.436202	0.316545	0.217016	0.169064	0.254566	0.273437	0.555788	0.340706	0.455571	0.400024	0.465753	0.244898	0	0.272378
92	0.255747	0.464249	0.141571	0.5	0.348669	0.320582	0.304598	0.192951	0.334571	0.266667	0.651331	0.388658	0.439655	0.342799	0.523857	0.233333	0	0.259725
93	0.26792	0.43987	0.211538	0.525538	0.305837	0.362861	0.319654	0.130435	0.231966	0.287634	0.640206	0.288714	0.405597	0.429695	0.552222	0.186828	0.0503597	0.348425
94	0.301241	0.387644	0.186578	0.498567	0.36086	0.501469	0.29854	0.167785	0.295154	0.194836	0.446833	0.142599	0.382603	0.444571	0.50699	0.306597	0.192308	0.355932
95	0.296974	0.354613	0.207558	0.454286	0.349925	0.559933	0.442308	0.243957	0.27563	0.280833	0.406226	0.107477	0.244325	0.40143	0.516811	0.264881	0.235849	0.305067
96	0.318753	0.399274	0.194688	0.393798	0.473738	0.576266	0.224987	0.328352	0.235781	0.266667	0.226444	0	0.452926	0.272374	0.503125	0.339535	0.280905	0.423734
97	0.316501	0.391635	0.271709	0.365456	0.41188	0.533425	0.215226	0.402492	0.255882	0.228444	0.312579	0	0.468273	0.205873	0.455602	0.4061	0.271838	0.466575
98	0.313236	0.296144	0.263153	0.160754	0.337281	0.430727	0.366457	0.460572	0.261813	0.520833	0.361341	0.0748031	0.312844	0.243284	0.475035	0.318412	0.297781	0.494469
99	0.312946	0.185428	0.252874	0.189076	0.342578	0.403134	0.336429	0.496945	0.241954	0.318905	0.366322	0.189394	0.342714	0.317626	0.505172	0.49202	0.286676	0.407472
100	0.227668	0.225	0.203081	0.244557	0.421439	0.287251	0.327273	0.525	0.160364	0.269238	0.326102	0.319692	0.396838	0.25	0.616947	0.486205	0.240831	0.350953
101	0.390211	0.296481	0.243689	0.350376	0.430059	0.277459	0.334126	0.493435	0.365854	0.209023	0.403274	0.348324	0.231601	0.210084	0.390458	0.440601	0.166667	0.34618
102	0.374549	0.291074	0.284123	0.307928	0.335145	0.333751	0.486	0.444005	0.295118	0.176442	0.435497	0.332877	0.122549	0.264921	0.420759	0.51563	0.229358	0.312825
103	0.126969	0.168165	0.187989	0.33105	0.321108	0.295905	0.641193	0.758578	0.425138	0.179224	0.471909	0.314907	0.226937	0.0732568	0.38325	0.489726	0.203252	0.333218
104	0.135536	0.113441	0.0833333	0.26939	0.343607	0.314219	0.510177	0.684946	0.563361	0.244695	0.307078	0.24089	0.347342	0.201613	0.353306	0.485916	0.342557	0.374469
105	0.0981935	0.179232	0.144014	0.25	0.374941	0.315891	0.475816	0.643463	0.48438	0.25	0.0694444	0.44876	0.396853	0.177305	0.371605	0.5	0.54867	0.217907
106	0.0919118	0.218617	0.307498	0.131553	0.406244	0.315408	0.421608	0.584532	0.305346	0.321991	0.0921053	0.501772	0.478415	0.19685	0.387156	0.501001	0.501651	0.18282
107	0.136667	0.320192	0.402256	0.129808	0.413519	0.317444	0.487119	0.513141	0.209774	0.325962	0.308927	0.422341	0.368644	0.166667	0.38797	0.520192	0.26775	0.260214
108	0.173611	0.27241	0.361111	0.357265	0.293673	0.336799	0.461975	0.473166	0.314359	0.17851	0.506212	0.456699	0.348154	0.254424	0.324529	0.464224	0.200115	0.206502
109	0.243119	0.259897	0.377731	0.333333	0.364658	0.29923	0.49787	0.415176	0.301092	0.169271	0.548386	0.424014	0.249836	0.324927	0.321177	0.424479	0.0869565	0.276755
110	0.318904	0.223705	0.372829	0.332974	0.446757	0.284677	0.339767	0.255808	0.230844	0.241349	0.539865	0.413819	0.324499	0.520487	0.396327	0.340406	0	0.301504
111	0.421233	0.24673	0.392819	0.342513	0.486129	0.24636	0.31621	0.438889	0.293588	0.42009	0.513872	0.404708	0.255708	0.314381	0.313593	0.203743	0	0.252032
112	0.360465	0.239349	0.2	0.241627	0.509922	0.382051	0.369302	0.41712	0.44188	0.437799	0.361163	0.316154	0.263566	0.343532	0.35812	0.320574	0.112248	0.263333
113	0.262403	0.246667	0.269784	0.460482	0.563586	0.374587	0.447645	0.336667	0.414152	0.304237	0.265678	0.242574	0.289952	0.416667	0.316064	0.235428	0.163743	0.333333
114	0.266667	0.249592	0.344857	0.519284	0.688961	0.372024	0.493333	0.423554	0.257564	0.210744	0.159445	0.191964	0.24	0.326854	0.397578	0.269972	0.151594	0.364583
115	0.256316	0.32164	0.381887	0.451389	0.48014	0.335586	0.565965	0.455779	0.173611	0.25	0.300742	0.259955	0.171053	0.222582	0.444501	0.298611	0.219118	0.404459
116	0.214876	0.264493	0.412639	0.405158	0.438578	0.287141	0.582645	0.485507	0.178571	0.196078	0.327466	0.365951	0.194215	0.25	0.396885	0.398764	0.230484	0.346909
117	0.286936	0.257246	0.339266	0.39039	0.453559	0.312538	0.599427	0.437826	0.229591	0.226727	0.25434	0.362655	0.113636	0.304928	0.417868	0.373698	0.282841	0.250381
118	0.363333	0.226267	0.28047	0.235935	0.499201	0.230758	0.533333	0.393097	0.368855	0.366513	0.260449	0.304642	0.1	0.380636	0.350676	0.393615	0.224849	0.434166
119	0.365256	0.275901	0.247407	0.151282	0.439561	0.223856	0.388322	0.405405	0.493333	0.547419	0.357922	0.296288	0.239525	0.318694	0.259259	0.262838	0.199138	0.479856
120	0.365385	0.292	0.231884	0.163158	0.424976	0.155311	0.279264	0.475647	0.353947	0.6	0.303519	0.499414	0.355351	0.232353	0.414169	0.231579	0.263685	0.311941
121	0.450493	0.25	0.210128	0.245632	0.271046	0.0880282	0.223004	0.582596	0.428628	0.517632	0.367721	0.623443	0.318213	0.167404	0.361244	0.206661	0.353934	0.183215
122	0.497412	0.167284	0.223709	0.323428	0.359731	0.0918367	0.232143	0.594772	0.376923	0.28596	0.30038	0.621497	0.270445	0.237944	0.399368	0.357278	0.335921	0.24
123	0.484185	0.142857	0.191667	0.295139	0.269126	0.0871212	0.206667	0.489109	0.295428	0.300397	0.445355	0.656973	0.305815	0.368034	0.512906	0.380655	0.285519	0.240157
124	0.490443	0.2	0.127129	0.19	0.175287	0.103642	0.151408	0.476238	0.357056	0.393333	0.477011	0.696358	0.354628	0.323762	0.515815	0.34	0.343391	0.178571
125	0.294074	0.230216	0.112237	0.192154	0.0738636	0.0701754	0.253333	0.468026	0.422306	0.407171	0.538096	0.657895	0.437185	0.301759	0.465457	0.34995	0.38804	0.219298
126	0.0625	0.291353	0.177165	0.144528	0.0169491	0.0852713	0.534753	0.270677	0.27777	0.339808	0.669753	0.63207	0.402747	0.43797	0.545065	0.432957	0.309061	0.193799
127	0.0833333	0.363277	0.0726496	0.226866	0.190425	0.148116	0.542667	0.145038	0.463675	0.293284	0.481915	0.649401	0.367333	0.491685	0.438252	0.479851	0.32766	0.202483
128	0.0905797	0.316816	0.15	0.222858	0.193985	0.232029	0.540215	0.206127	0.34504	0.370994	0.604511	0.492609	0.369206	0.477057	0.438988	0.406148	0.201504	0.275362
129	0.1	0.244608	0.125899	0.125019	0.309514	0.337318	0.551916	0.155637	0.320468	0.464431	0.505466	0.485363	0.348085	0.599755	0.45937	0.41055	0.168016	0.177318
130	0.138173	0.166667	0.0912409	0.244636	0.477324	0.348425	0.3619	0.201258	0.398288	0.544601	0.266818	0.469816	0.499927	0.632076	0.495087	0.199044	0.255858	0.181758
131	0.284406	0.133333	0.109649	0.351004	0.320997	0.353365	0.269375	0.269907	0.390351	0.416853	0.395151	0.468003	0.427738	0.596759	0.5	0.178571	0.283852	0.178632
132	0.333503	0.0677083	0.128	0.283893	0.435185	0.345241	0.18399	0.300216	0.335438	0.467785	0.349042	0.450692	0.474977	0.632076	0.536562	0.248322	0.207759	0.193276
133	0.33046	0.0968992	0.2	0.280381	0.495407	0.337265	0.155172	0.294851	0.308	0.501797	0.493841	0.510169	0.466954	0.60825	0.492	0.188119	0	0.120192
134	0.363475	0.103306	0.241135	0.368517	0.554878	0.452869	0.177305	0.427152	0.383628	0.32266	0.405122	0.386386	0.45922	0.469543	0.368145	0.29902	0.025	0.160745
135	0.276062	0.0866667	0.393617	0.373188	0.523679	0.410672	0.168919	0.493858	0.326389	0.307971	0.265548	0.42221	0.555019	0.419476	0.279994	0.318841	0.188406	0.114301
136	0.273224	0.121622	0.372399	0.310174	0.457634	0.41	0.282315	0.452178	0.315315	0.399504	0.358806	0.423333	0.422372	0.4262	0.312286	0.290323	0.179856	0.166667
137	0.292782	0.174757	0.350647	0.22	0.478843	0.360805	0.420799	0.25031	0.423062	0.44939	0.337823	0.428076	0.276985	0.574933	0.226291	0.33061	0.166667	0.211119
138	0.113821	0.115741	0.298016	0.185185	0.429517	0.345238	0.636875	0.463481	0.493668	0.472278	0.42889	0.392857	0.241814	0.420778	0.208316	0.342537	0.132743	0.261905
139	0.0833333	0.115741	0.241823	0.103333	0.361942	0.33739	0.676015	0.427999	0.659752	0.44	0.528055	0.38706	0.237318	0.45626	0.0984252	0.456667	0.106299	0.2687
140	0.0766667	0.194215	0.125271	0.133803	0.307031	0.366619	0.641681	0.308719	0.73268	0.418942	0.52512	0.428566	0.259469	0.497066	0.142049	0.447256	0.152344	0.177933
141	0.142226	0.0925926	0.201626	0.178571	0.435335	0.423219	0.522511	0.309189	0.576423	0.317196	0.557089	0.30375	0.326929	0.598218	0.221951	0.504233	0	0.240116
142	0.238591	0.274725	0.203179	0.208333	0.48797	0.338841	0.479663	0.308508	0.428139	0.396594	0.476955	0.397246	0.240079	0.416766	0.368683	0.395073	0.0300752	0.23058
143	0.256944	0.210073	0.183271	0.172414	0.551397	0.373333	0.423611	0.223535	0.28421	0.363834	0.376084	0.41	0.319444	0.566392	0.532519	0.463752	0.0648855	0.216667
144	0.289044	0.184174	0.206442	0.132	0.488427	0.378472	0.390443	0.272409	0.296783	0.46	0.418048	0.451389	0.317016	0.543417	0.496776	0.408	0.0863309	0.170139
145	0.370567	0.183333	0.0708955	0.181102	0.481959	0.246197	0.393617	0.363333	0.377973	0.514485	0.425448	0.564345	0.232269	0.453333	0.551131	0.233658	0.0925926	0.189459
146	0.25463	0.234243	0.0739437	0.166667	0.430828	0.190337	0.428371	0.424024	0.414497	0.468064	0.354031	0.619326	0.31237	0.341733	0.511559	0.34914	0.215142	0.190337
147	0.340659	0.190129	0.0833333	0.198772	0.289109	0.186639	0.381181	0.533204	0.371585	0.536338	0.546302	0.647383	0.278159	0.276667	0.545082	0.26489	0.14626	0.103995
148	0.142336	0.175019	0.184343	0.191386	0.200937	0.183333	0.489715	0.589938	0.212121	0.526648	0.678099	0.729333	0.360512	0.235043	0.603535	0.281966	0.113769	0.0833333
149	0.191489	0.102762	0.162549	0.215402	0.222449	0.132763	0.404255	0.666178	0.393529	0.441679	0.670818	0.717721	0.400709	0.212121	0.443922	0.259026	0.0994334	0.139448
150	0.217003	0.195787	0.193633	0.296717	0.1747	0.0868056	0.387011	0.402198	0.32117	0.444024	0.738834	0.652658	0.392336	0.402016	0.485197	0.244108	0.075188	0.260536
151	0.22402	0.171872	0.117725	0.333937	0.343427	0.138922	0.402096	0.406681	0.537037	0.627868	0.517203	0.55451	0.350074	0.421447	0.345238	0.0381944	0.125874	0.247745
152	0.164384	0.330579	0.180797	0.34847	0.436577	0.258912	0.432432	0.263974	0.476274	0.559981	0.356935	0.407755	0.392461	0.405447	0.342929	0.0880282	0.189394	0.251701
153	0.12069	0.36034	0.279646	0.243689	0.414917	0.368182	0.53309	0.22043	0.42844	0.603873	0.437012	0.355238	0.342374	0.41923	0.291914	0.152439	0.132076	0.276579
154	0.154167	0.314341	0.260093	0.216112	0.320908	0.231342	0.546264	0.245967	0.492927	0.602753	0.487276	0.462539	0.282328	0.439693	0.24698	0.181135	0.18421	0.306119
[truncated: 1 more columns]

## Sheet: Supp Fig 2
Measurement ID	Pulse number	Mean interpulse duration	Mean pulse duration	Sound duration	Pulse rate
A11	4	0.0576615	0.0432461	0.345969	11.5617
A12	3	0.115448	0.0538758	0.392524	7.64285
A13	2	0.0230803	0.0692408	0.161562	12.3792
A14	4	0.0883935	0.0403535	0.426595	9.37659
A21	3	0.0115214	0.042245	0.149778	20.0297
A22	2	0.0462648	0.0809633	0.208191	9.60654
A23	2	0.0573826	0.0631209	0.183624	10.8918
A24	2	0.0230427	0.0864102	0.195863	10.2112
A25	4	0.157459	0.0432051	0.645196	6.19967
A26	5	0.0459624	0.0804342	0.586021	8.53212
A27	3	0.057569	0.0921104	0.391469	7.66344
A28	4	0.0540249	0.0839315	0.4978	8.03535
A29	3	0.0519939	0.096285	0.392843	7.63664
A31	2	0.288373	0.0749769	0.438327	4.56281
A41	2	0.0920124	0.0805109	0.253034	7.90407
A42	3	0.0636743	0.0656038	0.32416	9.25469
A43	2	0.0919377	0.0804455	0.252829	7.91049
A44	2	0.0919377	0.114922	0.321782	6.21539
A51	2	0.138456	0.11538	0.369217	5.41686
A61	2	0.160861	0.0804306	0.321722	6.21654
A62	2	0.0688188	0.0974933	0.263805	7.58135
A63	2	0.0231115	0.0866682	0.196448	10.1808
A64	2	0.103908	0.0750447	0.253997	7.87409
A71	2	0.149352	0.0574431	0.264238	7.56893
A81	2	0.0230542	0.0806897	0.184433	10.844
A91	2	0.104388	0.0869898	0.278367	7.18475
A92	4	0.212642	0.0463946	0.823503	4.8573
A93	2	0.0811905	0.0579932	0.197177	10.1432
A94	2	0.231324	0.0693971	0.370118	5.40368
A95	5	0.12969	0.0760846	0.899182	5.56061
A96	3	0.0811905	0.100522	0.463946	6.46628
A97	4	0.246712	0.0520408	0.948299	4.21808
A98	2	0.05734	0.108946	0.275232	7.2666
A99	2	0.115986	0.0637925	0.243571	8.21114
A910	2	0.114919	0.0861893	0.287298	6.96142
A911	3	0.0746974	0.0497983	0.29879	10.0405
A101	2	0.115255	0.121018	0.357291	5.59767
A102	3	0.167884	0.088766	0.602065	4.98285
A103	2	0.287721	0.0748075	0.437336	4.57314
A104	2	0.0810473	0.0926254	0.266298	7.51038
A105	2	0.149615	0.0575442	0.264704	7.55562
A106	6	0.240667	0.0611217	1.57006	3.8215
A107	5	0.154317	0.074072	0.83331	6.00017
A108	2	0.0231564	0.0810473	0.185251	10.7962
A109	4	0.133149	0.112887	0.717847	5.57222
A110	4	0.162095	0.0723636	0.775738	5.15638
A111	5	0.136044	0.0625222	0.856785	5.83577
A112	4	0.204548	0.0347345	0.752582	5.31504
A113	4	0.138522	0.0894622	0.773415	5.17186
A114	2	0.0230177	0.120843	0.264704	7.55562
A115	4	0.203935	0.0577176	0.842677	4.74678
A116	2	0.0690531	0.0978252	0.264704	7.55562
A117	4	0.0727122	0.0401831	0.378869	10.5577
A118	2	0.0920903	0.080579	0.253248	7.89739
A11-1	2	0.253126	0.0632815	0.379689	5.26747
A11-2	2	0.207938	0.098193	0.404324	4.94653
A11-3	4	0.143048	0.0782899	0.742305	5.38862
A11-4	2	0.220259	0.0985369	0.417333	4.79234
A11-5	5	0.107286	0.0695911	0.7771	6.43418
A11-6	2	0.161197	0.120898	0.402992	4.96288
A11-7	3	0.0688435	0.0917914	0.413061	7.26285
A11-8	2	0.183583	0.149161	0.481905	4.1502
A11-9	3	0.207253	0.0805984	0.656302	4.57107
A11-10	4	0.100186	0.106929	0.728276	5.49242
A11-11	2	0.277438	0.0866995	0.450837	4.43619
A11-12	3	0.281831	0.0651854	0.759218	3.95144
A11-13	3	0.115033	0.0996953	0.529152	5.66945
A12-1	4	0.0653379	0.0634162	0.449679	8.89524
A12-2	2	0.0115414	0.0865607	0.184663	10.8305
A12-3	4	0.0538077	0.0807115	0.484269	8.25987
A12-4	3	0.0115172	0.0652642	0.218827	13.7095
B11	2	0.161346	0.0806732	0.322693	6.19784
B12	2	0.115104	0.109349	0.333802	5.99158
B13	2	0.0347445	0.0984428	0.23163	8.63446
B21	2	0.0344296	0.0803357	0.195101	10.2511
B22	3	0.0460396	0.107426	0.414356	7.24015
B23	3	0.120504	0.0688592	0.447585	6.70264
B24	3	0.173664	0.0964802	0.636769	4.71128
B25	2	0.0573554	0.0745621	0.20648	9.68619
B26	2	0.104346	0.069564	0.243474	8.21443
B27	3	0.0345539	0.0959831	0.357057	8.40202
B28	3	0.0636484	0.088722	0.393463	7.62461
B29	2	0.126735	0.0806495	0.288034	6.94363
B210	3	0.0575899	0.0537505	0.276431	10.8526
B211	4	0.0269516	0.106844	0.50823	7.87046
B212	3	0.0344953	0.0843218	0.321956	9.31805
B213	3	0.202408	0.0693971	0.613008	4.8939
B214	4	0.0997637	0.0661894	0.564049	7.09159
B215	4	0.0844881	0.0403238	0.41476	9.64414
B31	2	0.0115891	0.104302	0.220194	9.08291
B32	2	0.0690547	0.115091	0.299237	6.68367
B33	2	0.0804561	0.0804561	0.241368	8.28609
B41	2	0.243055	0.0868053	0.416665	4.80002
B42	2	0.0574902	0.0977333	0.252957	7.90649
B43	2	0.207381	0.115212	0.437805	4.56824
B44	2	0.126432	0.080457	0.287346	6.96024
B45	4	0.173635	0.0665602	0.787147	5.08164
B46	4	0.0383602	0.0690484	0.391274	10.223
B47	4	0.0230154	0.0604154	0.310708	12.8738
B48	4	0.0654132	0.072147	0.484828	8.25036
B51	2	0.0230693	0.103812	0.230693	8.66953
B52	2	0.0573853	0.0918164	0.241018	8.29813
B53	4	0.0729059	0.0777023	0.529527	7.55391
B54	2	0.0693471	0.0982417	0.265831	7.52359
B61	4	0.119453	0.0722496	0.647356	6.17898
B62	4	0.0613777	0.06905	0.460333	8.68936
B63	2	0.0575416	0.109329	0.2762	7.24113
B64	3	0.0459184	0.0956633	0.378827	7.91919
B65	4	0.127489	0.0753346	0.683806	5.84961
B66	5	0.106186	0.0665816	0.757653	6.59933
B67	4	0.0729521	0.0547141	0.437713	9.13842
B68	4	0.0688776	0.0545281	0.424745	9.41742
B69	7	0.0594597	0.0657619	0.817091	8.56697
B610	4	0.0994898	0.0774872	0.608418	6.57442
B611	4	0.0577997	0.0664696	0.439278	9.10586
B612	3	0.0172672	0.0729059	0.253252	11.8459
B613	2	0.0693648	0.086706	0.242777	8.23802
B614	7	0.0671319	0.0674059	0.874633	8.00336
B71	2	0.196687	0.0636341	0.323955	6.17369
B72	2	0.126162	0.0688154	0.263792	7.58172
B73	2	0.0578492	0.0983436	0.254536	7.85742
B74	2	0.115657	0.0751768	0.26601	7.5185
B75	2	0.0462794	0.0925587	0.231397	8.64316
B76	2	0.114881	0.103393	0.321667	6.21762
B81	2	0.0345441	0.0978749	0.230294	8.68456
B82	3	0.0518622	0.0729913	0.322698	9.29661
B83	4	0.0460905	0.0806584	0.460905	8.67858
B91	2	0.0344067	0.10322	0.240847	8.30404
C11	4	0.0121277	0.00284242	0.0477527	83.765
C12	3	0.0238974	0.00303459	0.0568985	52.7255
C13	3	0.0619292	0.00229368	0.130739	22.9464
C14	8	0.0735136	0.0039847	0.546473	14.6393
C21	3	0.0466072	0.0037892	0.104582	28.6856
C22	3	0.0478051	0.00379406	0.106992	28.0394
C23	4	0.360369	0.00227123	1.09019	3.66908
C31	6	0.024802	0.00344473	0.144679	41.4712
C32	11	0.0234936	0.00626806	0.280391	39.2309
C41	6	0.0530209	0.00761794	0.310812	19.3043
C51	17	0.0404216	0.00482246	0.728728	23.3283
C61	14	0.134395	0.00405707	1.80393	7.76082
C71	6	0.0524363	0.00455968	0.28954	20.7225
C81	11	0.0487122	0.00724268	0.566792	19.4075
C91	12	0.0386758	0.0043605	0.477759	25.1172
C92	10	0.0628934	0.00386453	0.604686	16.5375
C93	39	0.0839326	0.00314317	3.31202	11.7753
C94	19	0.0159369	0.00659044	0.412082	46.1073
C95	35	0.0194427	0.00590631	0.867774	40.3331
C96	18	0.0199576	0.00468059	0.42353	42.4999
D11	12	0.200669	0.00302792	2.24369	5.34833
D12	39	0.0182516	0.00699682	0.966436	40.3545
D13	51	0.0311328	0.00548065	1.83615	27.7755
D14	64	0.0561539	0.00733948	4.00742	15.9704
D15	40	0.0174841	0.00437539	0.856894	46.6802
D16	121	0.0312577	0.00425702	4.26603	28.3636
D21	16	0.0133365	0.00373651	0.259831	61.5785
D22	24	0.0567421	0.00502095	1.42557	16.8354
D23	18	0.0470012	0.00417342	0.874142	20.5916
D24	21	0.0377637	0.00454985	0.850821	24.682
D25	47	0.0132954	0.00556296	0.873045	53.8345
D26	20	0.0369021	0.0053496	0.808131	24.7485
D27	26	0.0293366	0.00464297	0.854132	30.4403
D28	3	0.154899	0.00227792	0.316631	9.47475
D29	3	0.0274954	0.0038188	0.0664471	45.1487
D210	20	0.0901525	0.00511143	1.81513	11.0185
D211	39	0.0142328	0.00390397	0.6931	56.2689
D212	9	0.0973485	0.00354224	0.810668	11.102
D31	5	0.0449061	0.00272847	0.193267	25.871
D32	4	0.125074	0.00341111	0.388867	10.2863
D33	5	0.134349	0.00273253	0.551059	9.07343
D34	5	0.111001	0.00409852	0.464498	10.7643
D35	9	0.0955977	0.00505808	0.810305	11.1069
D41	6	0.0963943	0.00416799	0.506979	11.8348
D42	5	0.223167	0.00683163	0.926824	5.39477
D43	4	0.0121463	0.00341614	0.0501034	79.8349
D51	6	0.0141166	0.00265634	0.0865209	69.3474
D52	5	0.132468	0.00727723	0.56626	8.82987
D53	6	0.0818418	0.00342912	0.429784	13.9605
D54	5	0.0182496	0.00273745	0.0866858	57.6796
D55	4	0.0296421	0.00342024	0.102607	38.9836
D56	3	0.0205856	0.00304972	0.0503204	59.6179
D57	14	0.00493123	0.00588728	0.146528	95.5449
D58	8	0.0576662	0.00342088	0.431031	18.5602
D61	3	0.0797192	0.00531462	0.175382	17.1055
D71	3	0.0797192	0.00531462	0.175382	17.1055
D81	5	0.112627	0.00868998	0.493957	10.1223
D82	26	0.00727345	0.00472075	0.304576	85.3647

## Sheet: Supp Fig 3
Measurement ID	Sharp clicks	Single clocs	Rumblings	Attacks	Chases	Obstruct
SF res-intr #1	53	37	48	69.5	29	22.5
SF res-intr #2	267.5	100	172.5	266	83.5	48.5
SF res-intr #3	122.5	232	100	35.5	48	16
SF res-intr #4	226.5	99.5	177	234.5	92.5	79.5
SF res-intr #5	297	90	217.5	281	144.5	7

## Sheet: Supp Fig 4a-d
Panel a
Measurement ID	Treatment	Sound type	Before	After	Sound type	Before	After	Sound type	Before	After	Sound type	Before	After	Sound type	Before	After	Sound type	Before	After
CF foraging #1	Control	Single clicks	2	1	Single clocs	25	27	Sharp clicks	1	3	Serial clicks	0	0	Serial clocs	11	4	Rumblings	23	18
CF foraging #2	Control	Single clicks	0	0	Single clocs	70	59	Sharp clicks	11	2	Serial clicks	1	0	Serial clocs	18	9	Rumblings	19	5
CF foraging #3	Control	Single clicks	0	0	Single clocs	63	46	Sharp clicks	1	3	Serial clicks	0	0	Serial clocs	22	21	Rumblings	43	18
CF foraging #4	Control	Single clicks	2	3	Single clocs	61	68	Sharp clicks	6	4	Serial clicks	1	0	Serial clocs	13	28	Rumblings	8	18
CF foraging #5	Control	Single clicks	2	3	Single clocs	29	80	Sharp clicks	2	5	Serial clicks	0	4	Serial clocs	4	26	Rumblings	2	5
CF foraging #6	Control	Single clicks	2	2	Single clocs	31	43	Sharp clicks	7	3	Serial clicks	0	0	Serial clocs	1	9	Rumblings	1	9
CF foraging #7	Control	Single clicks	3	5	Single clocs	13	27	Sharp clicks	1	1	Serial clicks	0	0	Serial clocs	4	8	Rumblings	8	5
CF foraging #8	Control	Single clicks	4	3	Single clocs	22	30	Sharp clicks	2	3	Serial clicks	1	0	Serial clocs	5	10	Rumblings	17	14
CF foraging #1	Overfed	Single clicks	2	5	Single clocs	62	46	Sharp clicks	2	4	Serial clicks	0	3	Serial clocs	22	11	Rumblings	25	6
CF foraging #2	Overfed	Single clicks	8	2	Single clocs	39	25	Sharp clicks	4	3	Serial clicks	0	0	Serial clocs	14	6	Rumblings	19	17
CF foraging #3	Overfed	Single clicks	6	3	Single clocs	104	49	Sharp clicks	7	3	Serial clicks	1	2	Serial clocs	40	15	Rumblings	33	25
CF foraging #4	Overfed	Single clicks	5	3	Single clocs	47	76	Sharp clicks	1	3	Serial clicks	1	0	Serial clocs	15	16	Rumblings	6	16
CF foraging #5	Overfed	Single clicks	1	1	Single clocs	50	25	Sharp clicks	4	4	Serial clicks	1	1	Serial clocs	10	13	Rumblings	20	47
CF foraging #6	Overfed	Single clicks	1	1	Single clocs	39	69	Sharp clicks	2	4	Serial clicks	1	0	Serial clocs	20	12	Rumblings	24	35
CF foraging #7	Overfed	Single clicks	2	1	Single clocs	79	63	Sharp clicks	3	1	Serial clicks	2	2	Serial clocs	18	13	Rumblings	11	23
CF foraging #8	Overfed	Single clicks	1	0	Single clocs	85	63	Sharp clicks	13	3	Serial clicks	0	0	Serial clocs	18	15	Rumblings	14	16
CF foraging #1	Starved	Single clicks	3	2	Single clocs	65	48	Sharp clicks	3	21	Serial clicks	0	0	Serial clocs	19	16	Rumblings	29	54
CF foraging #2	Starved	Single clicks	15	7	Single clocs	62	42	Sharp clicks	0	10	Serial clicks	4	5	Serial clocs	25	15	Rumblings	19	28
CF foraging #3	Starved	Single clicks	1	4	Single clocs	61	55	Sharp clicks	6	28	Serial clicks	1	1	Serial clocs	19	14	Rumblings	14	33
CF foraging #4	Starved	Single clicks	4	3	Single clocs	42	61	Sharp clicks	0	13	Serial clicks	0	0	Serial clocs	28	28	Rumblings	81	48
CF foraging #5	Starved	Single clicks	4	8	Single clocs	23	9	Sharp clicks	2	7	Serial clicks	0	0	Serial clocs	0	1	Rumblings	5	24
CF foraging #6	Starved	Single clicks	1	3	Single clocs	32	31	Sharp clicks	4	14	Serial clicks	0	3	Serial clocs	8	8	Rumblings	15	10
CF foraging #7	Starved	Single clicks	4	3	Single clocs	25	14	Sharp clicks	2	5	Serial clicks	4	4	Serial clocs	2	3	Rumblings	5	6
CF foraging #8	Starved	Single clicks	3	1	Single clocs	33	31	Sharp clicks	2	5	Serial clicks	0	0	Serial clocs	1	13	Rumblings	13	32
Panel b
Measurement ID	Treatment	Sound type	Before	After	Sound type	Before	After	Sound type	Before	After	Sound type	Before	After	Sound type	Before	After	Sound type	Before	After
SF foraging #1	Control	Single clicks	1	0	Single clocs	62	104	Sharp clicks	36	48	Serial clicks	0	1	Serial clocs	31	66	Rumblings	26	38
SF foraging #2	Control	Single clicks	0	0	Single clocs	55	72	Sharp clicks	41	32	Serial clicks	0	0	Serial clocs	79	85	Rumblings	59	38
SF foraging #3	Control	Single clicks	6	11	Single clocs	34	86	Sharp clicks	3	9	Serial clicks	2	4	Serial clocs	28	39	Rumblings	39	52
SF foraging #4	Control	Single clicks	1	1	Single clocs	13	14	Sharp clicks	3	2	Serial clicks	1	1	Serial clocs	1	2	Rumblings	7	2
SF foraging #5	Control	Single clicks	3	3	Single clocs	146	21	Sharp clicks	39	4	Serial clicks	3	1	Serial clocs	63	8	Rumblings	67	14
SF foraging #6	Control	Single clicks	3	0	Single clocs	141	84	Sharp clicks	33	13	Serial clicks	0	0	Serial clocs	76	35	Rumblings	40	8
SF foraging #7	Control	Single clicks	1	3	Single clocs	77	123	Sharp clicks	10	30	Serial clicks	0	1	Serial clocs	53	59	Rumblings	57	68
SF foraging #8	Control	Single clicks	2	1	Single clocs	91	25	Sharp clicks	5	0	Serial clicks	0	0	Serial clocs	31	4	Rumblings	19	0
SF foraging #9	Control	Single clicks	1	2	Single clocs	32	27	Sharp clicks	5	7	Serial clicks	0	0	Serial clocs	10	10	Rumblings	7	15
SF foraging #10	Control	Single clicks	0	2	Single clocs	30	34	Sharp clicks	3	11	Serial clicks	0	0	Serial clocs	11	17	Rumblings	13	6
SF foraging #1	Starved	Single clicks	1	1	Single clocs	9	24	Sharp clicks	0	3	Serial clicks	0	0	Serial clocs	3	13	Rumblings	8	12
SF foraging #2	Starved	Single clicks	2	1	Single clocs	14	52	Sharp clicks	0	3	Serial clicks	1	1	Serial clocs	7	17	Rumblings	14	26
SF foraging #3	Starved	Single clicks	3	4	Single clocs	138	21	Sharp clicks	12	6	Serial clicks	0	1	Serial clocs	49	9	Rumblings	23	14
SF foraging #4	Starved	Single clicks	0	1	Single clocs	5	33	Sharp clicks	2	13	Serial clicks	0	0	Serial clocs	2	7	Rumblings	4	4
SF foraging #5	Starved	Single clicks	4	3	Single clocs	2	10	Sharp clicks	2	2	Serial clicks	0	0	Serial clocs	0	1	Rumblings	2	2
SF foraging #6	Starved	Single clicks	1	0	Single clocs	3	50	Sharp clicks	2	11	Serial clicks	0	0	Serial clocs	1	5	Rumblings	12	5
SF foraging #7	Starved	Single clicks	1	6	Single clocs	7	17	Sharp clicks	0	2	Serial clicks	0	0	Serial clocs	0	1	Rumblings	0	1
SF foraging #8	Starved	Single clicks	1	1	Single clocs	12	68	Sharp clicks	1	13	Serial clicks	1	0	Serial clocs	6	15	Rumblings	4	15
SF foraging #9	Starved	Single clicks	1	0	Single clocs	3	15	Sharp clicks	0	23	Serial clicks	0	0	Serial clocs	0	4	Rumblings	2	3
SF foraging #10	Starved	Single clicks	1	0	Single clocs	0	7	Sharp clicks	0	1	Serial clicks	0	0	Serial clocs	1	3	Rumblings	42	24
Panel c
Measurement ID	Treatment	Bottom foraging	Sharp clicks	Single clocs	Rumblings
CF foraging #1	Control	1.17723	3	27	18
CF foraging #2	Control	20.4381	2	59	5
CF foraging #3	Control	40.0383	3	46	18
CF foraging #4	Control	26.2791	4	68	18
CF foraging #5	Control	8.36181	5	80	5
CF foraging #6	Control	25.6213	3	43	9
CF foraging #7	Control	23.982	1	27	5
CF foraging #8	Control	16.6523	3	30	14
CF foraging #9	Overfed	4.81619	4	46	6
CF foraging #10	Overfed	66.5	3	25	17
CF foraging #11	Overfed	14.9909	3	49	25
CF foraging #12	Overfed	15.1833	3	76	16
CF foraging #13	Overfed	0	4	25	47
CF foraging #14	Overfed	0	4	69	35
CF foraging #15	Overfed	0.408292	1	63	23
CF foraging #16	Overfed	38.5437	3	63	16
CF foraging #17	Starved	113.301	21	48	54
CF foraging #18	Starved	114.644	10	42	28
CF foraging #19	Starved	128.488	28	55	33
CF foraging #20	Starved	111.42	13	61	48
CF foraging #21	Starved	120.718	7	9	24
CF foraging #22	Starved	69.8242	14	31	10
CF foraging #23	Starved	162.946	5	14	6
CF foraging #24	Starved	78.6384	5	31	32
Panel d
Measurement ID	Treatment	Bottom foraging	Sharp clicks	Single clocs	Rumblings
SF foraging #1	Control	5.23971	48	104	38
SF foraging #2	Control	36.7145	32	72	38
SF foraging #3	Control	7.86289	9	86	52
SF foraging #4	Control	6.64923	2	14	2
SF foraging #5	Control	21.3035	4	21	14
SF foraging #6	Control	52.885	13	84	8
SF foraging #7	Control	18.4516	30	123	68
SF foraging #8	Control	29.5726	0	25	0
SF foraging #9	Control	4.73721	7	27	15
SF foraging #10	Control	19.8775	11	34	6
SF foraging #11	Starved	93.1043	3	24	12
SF foraging #12	Starved	41.7552	3	52	26
SF foraging #13	Starved	22.7077	2	10	2
SF foraging #14	Starved	13.9057	11	50	5
SF foraging #15	Starved	65.2786	2	17	1
SF foraging #16	Starved	63.1098	13	68	15
SF foraging #17	Starved	50.5642	23	15	3
SF foraging #18	Starved	16.9208	1	7	24

## Sheet: Supp Fig 5a-l
Panel a
	White noise playback	White noise playback	White noise playback	White noise playback	White noise playback	White noise playback	White noise playback	White noise playback	Sharp click playback	Sharp click playback	Sharp click playback	Sharp click playback	Sharp click playback	Sharp click playback	Sharp click playback	Sharp click playback			White noise playback	White noise playback	White noise playback	White noise playback	White noise playback	White noise playback	White noise playback	White noise playback	Sharp click playback	Sharp click playback	Sharp click playback	Sharp click playback	Sharp click playback	Sharp click playback	Sharp click playback	Sharp click playback
	Number of single clocs	Number of single clocs	Number of single clocs	Number of single clocs	Number of single clocs	Number of single clocs	Number of single clocs	Number of single clocs	Number of single clocs	Number of single clocs	Number of single clocs	Number of single clocs	Number of single clocs	Number of single clocs	Number of single clocs	Number of single clocs		Single clocs per 30s time bins	SFpbk group #1	SFpbk group #2	SFpbk group #3	SFpbk group #4	SFpbk group #5	SFpbk group #6	SFpbk group #7	SFpbk group #8	SFpbk group #1	SFpbk group #2	SFpbk group #3	SFpbk group #4	SFpbk group #5	SFpbk group #6	SFpbk group #7	SFpbk group #8
Time per 1s bins	SFpbk group #1	SFpbk group #2	SFpbk group #3	SFpbk group #4	SFpbk group #5	SFpbk group #6	SFpbk group #7	SFpbk group #8	SFpbk group #1	SFpbk group #2	SFpbk group #3	SFpbk group #4	SFpbk group #5	SFpbk group #6	SFpbk group #7	SFpbk group #8		at -60	6	0	1	9	5	2	0	1	2	6	0	6	7	5	5	0
0	0	0	0	0	0	0	0	0	0	0	0	0	0	0	1	0		at -30	2	3	0	2	5	4	2	4	3	4	0	3	7	2	3	1
1	0	0	0	0	1	0	0	0	0	0	0	1	0	0	0	0		at 30	1	6	4	4	0	0	6	2	2	5	4	5	5	2	0	2
2	0	0	0	0	0	0	0	0	0	0	0	0	1	0	0	0		at 60	2	3	3	7	4	0	3	0	0	5	0	4	5	4	4	1
3	0	0	0	0	0	0	0	0	0	0	0	0	0	0	0	0
4	2	0	0	2	0	0	0	1	0	0	0	0	0	1	0	0
5	0	0	0	0	0	1	0	0	0	0	0	0	0	0	0	0			White noise playback	White noise playback	White noise playback	White noise playback	White noise playback	White noise playback	White noise playback	White noise playback	Sharp click playback	Sharp click playback	Sharp click playback	Sharp click playback	Sharp click playback	Sharp click playback	Sharp click playback	Sharp click playback
6	0	0	0	0	0	0	0	0	0	0	0	0	0	0	0	0		Single clocs per 30s time bins	SFpbk group #1	SFpbk group #2	SFpbk group #3	SFpbk group #4	SFpbk group #5	SFpbk group #6	SFpbk group #7	SFpbk group #8	SFpbk group #1	SFpbk group #2	SFpbk group #3	SFpbk group #4	SFpbk group #5	SFpbk group #6	SFpbk group #7	SFpbk group #8
7	1	0	0	0	0	1	0	0	0	1	0	0	1	0	0	0		baseline at -60s	0	0	0	0	0	0	0	0	0	0	0	0	0	0	0	0
8	0	0	0	0	0	0	0	0	0	0	0	0	1	0	1	0		delta from baseline at -30	-4	3	-1	-7	0	2	2	3	1	-2	0	-3	0	-3	-2	1
9	0	0	0	0	1	0	0	0	0	0	0	0	0	0	0	0		delta from baseline at 30	-5	6	3	-5	-5	-2	6	1	0	-1	4	-1	-2	-3	-5	2
10	1	0	0	0	0	0	0	0	0	0	0	0	1	0	0	0		delta from baseline at 60	-4	3	2	-2	-1	-2	3	-1	-2	-1	0	-2	-2	-1	-1	1
11	0	0	0	0	0	0	0	0	0	0	0	0	0	0	1	0
12	0	0	0	0	0	0	0	0	0	0	0	0	0	1	0	0
13	0	0	0	0	0	0	0	0	0	0	0	0	0	0	0	0
14	0	0	0	0	0	0	0	0	0	0	0	1	0	0	0	0
15	0	0	0	2	0	0	0	0	0	0	0	0	0	0	0	0
16	0	0	0	1	0	0	0	0	0	0	0	0	0	0	0	0
17	0	0	0	0	0	0	0	0	0	0	0	0	0	0	0	0
18	0	0	0	0	0	0	0	0	0	0	0	0	0	0	0	0
19	0	0	0	0	0	0	0	0	1	2	0	1	0	0	1	0
20	0	0	0	0	0	0	0	0	1	0	0	0	1	1	0	0
21	0	0	0	0	0	0	0	0	0	0	0	0	0	0	0	0
22	0	0	0	1	0	0	0	0	0	0	0	0	1	1	0	0
23	0	0	1	3	0	0	0	0	0	1	0	0	0	0	0	0
24	0	0	0	0	0	0	0	0	0	0	0	0	0	0	0	0
25	0	0	0	0	0	0	0	0	0	0	0	0	0	1	0	0
26	0	0	0	0	1	0	0	0	0	0	0	0	1	0	0	0
27	0	0	0	0	1	0	0	0	0	1	0	0	0	0	0	0
28	1	0	0	0	1	0	0	0	0	0	0	3	0	0	1	0
29	1	0	0	0	0	0	0	0	0	0	0	0	0	0	0	0
30	0	0	0	0	0	0	0	0	0	1	0	0	0	0	0	0
31	0	0	0	0	0	0	0	0	0	0	0	0	0	0	0	0
32	1	0	0	0	0	0	0	0	0	0	0	0	0	0	0	0
33	0	0	0	0	1	0	0	2	0	1	0	0	0	0	0	0
34	0	0	0	0	1	0	0	0	0	0	0	0	0	0	1	0
35	0	0	0	1	1	0	0	0	0	0	0	0	0	0	1	0
36	0	0	0	0	0	0	0	0	0	0	0	0	1	0	0	0
37	0	0	0	0	0	0	0	0	0	0	0	0	1	0	0	0
38	0	0	0	0	0	0	0	0	0	0	0	0	0	0	0	0
39	0	0	0	0	0	0	0	0	0	0	0	1	0	0	0	0
40	1	0	0	0	0	0	0	0	0	0	0	0	0	0	0	0
41	0	0	0	0	0	0	0	0	1	0	0	0	0	0	0	0
42	0	2	0	0	0	0	0	0	0	1	0	0	0	0	0	0
43	0	0	0	0	0	1	1	0	0	1	0	0	0	0	0	0
44	0	0	0	1	0	0	0	1	0	0	0	0	2	0	0	0
45	0	0	0	0	1	0	0	0	0	0	0	0	0	0	0	0
46	0	0	0	0	0	0	0	0	0	0	0	1	0	0	0	0
47	0	0	0	0	0	0	0	0	0	0	0	0	1	0	0	0
48	0	0	0	0	0	0	0	0	1	0	0	0	1	0	0	0
49	0	0	0	0	0	0	0	0	0	0	0	0	0	1	0	0
50	0	1	0	0	0	0	0	1	0	0	0	1	0	0	0	0
51	0	0	0	0	0	0	1	0	0	0	0	0	0	0	0	0
52	0	0	0	0	0	0	0	0	1	0	0	0	0	0	0	1
53	0	0	0	0	0	1	0	0	0	0	0	0	0	0	0	0
54	0	0	0	0	0	0	0	0	0	0	0	0	1	0	0	0
55	0	0	0	0	0	0	0	0	0	0	0	0	0	0	0	0
56	0	0	0	0	0	0	0	0	0	1	0	0	0	0	1	0
57	0	0	0	0	1	0	0	0	0	0	0	0	0	1	0	0
58	0	0	0	0	0	2	0	0	0	0	0	0	0	0	0	0
59	0	0	0	0	0	0	0	0	0	0	0	0	0	0	0	0
60	0	0	0	0	0	0	0	0	0	0	0	0	0	0	0	0
61	0	0	0	0	0	0	0	0	0	0	0	0	0	0	0	0
62	0	0	0	0	0	0	0	0	0	0	0	0	0	0	0	0
63	0	0	0	0	0	0	0	0	0	0	0	0	0	0	0	0
64	0	0	0	0	0	0	0	0	0	0	0	0	0	0	0	0
65	0	0	0	0	1	0	0	0	0	0	0	0	0	0	0	0
66	0	0	0	0	0	0	0	0	0	0	0	0	0	0	0	0
67	0	0	0	0	0	0	0	0	0	0	0	0	1	0	0	0
68	0	0	0	0	0	0	0	0	0	1	0	0	1	0	0	0
69	0	0	0	0	0	0	0	0	0	0	0	0	0	0	0	0
70	0	0	0	0	0	0	0	0	0	0	0	0	0	0	0	0
71	0	0	0	0	0	0	0	0	0	1	0	0	0	0	0	0
72	0	0	0	0	0	0	0	0	0	0	0	0	0	0	0	0
73	0	0	0	0	0	0	0	0	0	1	0	0	0	0	0	0
74	0	0	0	0	0	0	0	0	1	1	0	0	0	0	0	0
75	0	0	0	0	0	0	0	0	0	0	0	0	0	0	0	0
76	0	0	0	0	0	0	0	0	0	0	0	0	0	0	0	0
77	0	0	0	0	0	0	0	0	0	0	0	0	0	0	0	0
78	0	0	0	0	0	0	0	0	0	0	0	0	0	0	0	0
79	0	0	0	0	0	0	0	0	0	0	0	0	0	0	0	0
80	0	0	0	0	0	0	0	0	1	0	0	0	0	0	0	0
81	0	0	0	0	0	0	0	0	0	0	0	0	0	0	0	0
82	0	0	0	0	0	0	0	0	0	0	0	0	0	0	0	0
83	0	0	0	0	0	0	0	0	0	0	0	0	0	0	1	0
84	0	0	0	0	0	0	0	0	0	0	0	0	0	0	0	0
85	0	0	0	0	0	0	0	0	0	0	0	0	0	0	0	0
86	0	0	0	0	0	0	0	0	0	0	0	0	0	0	0	0
87	0	0	0	0	0	0	0	0	0	0	0	0	0	0	0	0
88	0	0	0	0	0	0	0	0	0	0	0	0	0	0	0	0
89	0	0	0	0	0	0	0	0	0	0	0	0	0	0	0	0
90	0	0	0	0	0	0	0	0	0	0	0	0	0	0	0	0
91	0	0	0	0	0	0	0	0	0	0	0	0	0	0	0	0
92	0	0	0	0	0	0	0	0	0	0	0	0	0	0	2	0
93	0	1	0	0	0	0	0	0	0	1	0	0	0	0	0	0
94	0	2	0	0	0	0	0	0	0	0	0	0	0	0	0	0
95	1	2	0	0	0	0	0	0	0	0	0	0	0	0	0	0
96	0	1	0	0	0	0	1	0	0	1	0	0	0	0	0	0
97	0	0	0	0	0	0	1	0	0	0	0	0	0	0	0	0
98	0	0	1	0	0	0	0	0	0	0	0	0	0	0	0	0
99	0	0	1	0	0	0	0	0	0	0	0	0	0	0	0	0
100	0	0	0	0	0	0	0	0	0	0	0	0	0	0	0	0
101	0	0	1	0	0	0	0	0	0	0	0	0	0	0	0	0
102	0	0	0	1	0	0	0	0	0	0	0	0	0	0	0	0
103	0	0	0	0	0	0	0	0	0	0	0	0	2	0	0	1
104	0	0	0	0	0	0	0	0	0	0	0	0	1	0	0	0
105	0	0	0	0	0	0	0	0	0	0	0	0	0	0	0	0
106	0	0	0	0	0	0	0	1	0	0	0	0	0	0	0	0
107	0	0	0	0	0	0	0	0	0	1	0	0	0	0	0	0
108	0	0	0	0	0	0	0	0	0	0	0	1	0	0	0	0
109	0	0	0	1	0	0	0	0	1	0	0	0	0	1	0	0
110	0	0	0	1	0	0	1	0	0	0	1	0	0	0	0	0
111	0	0	0	0	0	0	0	0	0	0	0	0	2	0	0	0
112	0	0	0	0	0	0	1	0	0	0	1	1	0	0	0	0
113	0	0	0	0	0	0	0	0	0	0	0	1	0	0	0	0
114	0	0	0	0	0	0	0	0	0	0	0	0	0	0	0	0
115	0	0	0	0	0	0	1	0	0	0	0	0	0	0	0	0
116	0	0	1	0	0	0	0	0	0	0	0	0	0	0	0	0
117	0	0	0	0	0	0	0	0	1	0	0	0	0	0	0	0
118	0	0	0	1	0	0	0	0	0	0	0	0	0	0	0	0
119	0	0	0	0	0	0	0	0	0	0	0	0	0	0	0	0
120	0	0	0	0	0	0	0	0	0	0	1	1	0	0	0	1
121	0	0	0	0	0	0	0	0	0	1	0	1	0	0	0	0
122	0	0	0	0	0	0	0	1	0	1	1	0	0	0	0	0
123	0	0	0	0	0	0	1	0	0	0	0	0	0	1	0	0
124	0	0	0	0	0	0	0	0	0	0	0	0	0	0	0	0
125	0	0	0	0	0	0	0	0	0	1	0	0	0	0	0	0
126	0	1	0	0	1	0	0	0	0	0	0	0	0	0	1	0
127	0	0	1	1	0	0	0	0	0	0	0	0	0	1	0	0
128	0	1	0	0	0	0	0	0	0	0	0	0	0	0	0	0
129	0	1	0	0	0	0	0	0	0	0	0	0	0	0	0	1
130	0	0	0	0	0	0	0	0	0	0	0	0	0	0	0	0
131	0	0	0	0	0	0	0	0	0	0	0	0	1	0	1	0
132	0	0	0	0	0	0	0	0	0	0	0	1	0	0	0	0
133	0	0	0	0	0	0	0	0	0	0	0	0	0	0	0	0
134	0	0	0	0	0	0	0	0	0	0	0	0	0	0	0	0
135	0	0	0	1	0	0	0	0	0	0	0	0	0	2	0	0
136	0	0	0	0	0	0	0	0	0	0	0	0	0	0	0	0
137	0	0	0	1	0	0	0	0	0	0	0	0	0	0	1	0
138	0	0	0	1	0	0	0	0	0	0	0	0	0	0	1	0
139	0	0	0	0	0	0	0	0	0	0	0	0	1	0	0	0
140	0	0	0	1	1	0	0	0	0	0	0	1	0	0	0	0
141	0	0	2	0	0	0	0	0	0	0	0	0	0	0	0	0
142	0	0	0	1	1	0	0	0	0	0	0	0	1	0	0	0
143	0	0	0	1	0	0	0	0	0	0	0	0	0	0	0	0
144	0	0	0	0	0	0	1	0	0	0	0	1	1	0	0	0
145	0	0	0	0	0	0	0	0	0	2	0	0	0	0	0	0
146	0	0	0	0	0	0	0	0	0	0	0	0	0	1	0	0
147	0	0	0	0	0	0	0	0	0	0	0	0	0	0	0	0
148	0	0	0	0	0	0	0	0	0	0	0	0	0	0	0	0
149	0	0	0	0	0	0	0	0	0	0	0	0	0	0	0	0
150	0	0	0	0	0	0	1	0	0	0	0	0	1	0	0	0
151	1	0	0	0	0	0	0	0	0	0	0	0	0	0	0	0
152	1	0	0	0	0	0	1	0	0	0	0	0	0	0	0	0
153	0	0	0	0	0	0	0	0	0	2	0	0	0	0	0	0
154	0	0	0	0	1	0	0	0	0	0	0	1	0	0	0	0
Panel b
	White noise playback	White noise playback	White noise playback	White noise playback	White noise playback	White noise playback	White noise playback	White noise playback	Sharp click playback	Sharp click playback	Sharp click playback	Sharp click playback	Sharp click playback	Sharp click playback	Sharp click playback	Sharp click playback			White noise playback	White noise playback	White noise playback	White noise playback	White noise playback	White noise playback	White noise playback	White noise playback	Sharp click playback	Sharp click playback	Sharp click playback	Sharp click playback	Sharp click playback	Sharp click playback	Sharp click playback	Sharp click playback
	Number of serial clocs	Number of serial clocs	Number of serial clocs	Number of serial clocs	Number of serial clocs	Number of serial clocs	Number of serial clocs	Number of serial clocs	Number of serial clocs	Number of serial clocs	Number of serial clocs	Number of serial clocs	Number of serial clocs	Number of serial clocs	Number of serial clocs	Number of serial clocs		Serial clocs per 30s time bins	SFpbk group #1	SFpbk group #2	SFpbk group #3	SFpbk group #4	SFpbk group #5	SFpbk group #6	SFpbk group #7	SFpbk group #8	SFpbk group #1	SFpbk group #2	SFpbk group #3	SFpbk group #4	SFpbk group #5	SFpbk group #6	SFpbk group #7	SFpbk group #8
Time per 1s bins	SFpbk group #1	SFpbk group #2	SFpbk group #3	SFpbk group #4	SFpbk group #5	SFpbk group #6	SFpbk group #7	SFpbk group #8	SFpbk group #1	SFpbk group #2	SFpbk group #3	SFpbk group #4	SFpbk group #5	SFpbk group #6	SFpbk group #7	SFpbk group #8		at -60	0	0	0	1	0	2	0	0	0	0	0	2	3	1	4	0
0	0	0	0	0	0	0	0	0	0	0	0	0	0	0	0	0		at -30	1	1	0	0	1	0	1	1	0	0	0	1	2	3	0	1
1	0	0	0	0	0	0	0	0	0	0	0	0	0	1	2	0		at 30	0	0	0	0	0	0	0	0	0	0	0	0	0	0	1	0
2	0	0	0	0	0	0	0	0	0	0	0	0	0	0	0	0		at 60	0	0	0	0	0	0	3	0	1	0	0	1	1	0	0	0
3	0	0	0	0	0	0	0	0	0	0	0	0	0	0	0	0
4	0	0	0	0	0	0	0	0	0	0	0	0	0	0	1	0
5	0	0	0	0	0	0	0	0	0	0	0	0	0	0	0	0			White noise playback	White noise playback	White noise playback	White noise playback	White noise playback	White noise playback	White noise playback	White noise playback	Sharp click playback	Sharp click playback	Sharp click playback	Sharp click playback	Sharp click playback	Sharp click playback	Sharp click playback	Sharp click playback
6	0	0	0	0	0	0	0	0	0	0	0	1	0	0	0	0		Serial clocs per 30s time bins	SFpbk group #1	SFpbk group #2	SFpbk group #3	SFpbk group #4	SFpbk group #5	SFpbk group #6	SFpbk group #7	SFpbk group #8	SFpbk group #1	SFpbk group #2	SFpbk group #3	SFpbk group #4	SFpbk group #5	SFpbk group #6	SFpbk group #7	SFpbk group #8
7	0	0	0	0	0	0	0	0	0	0	0	0	0	0	0	0		baseline at -60s	0	0	0	0	0	0	0	0	0	0	0	0	0	0	0	0
8	0	0	0	0	0	0	0	0	0	0	0	0	0	0	0	0		delta from baseline at -30	1	1	0	-1	1	-2	1	1	0	0	0	-1	-1	2	-4	1
9	0	0	0	0	0	0	0	0	0	0	0	0	0	0	0	0		delta from baseline at 30	0	0	0	-1	0	-2	0	0	0	0	0	-2	-3	-1	-3	0
10	0	0	0	0	0	0	0	0	0	0	0	0	0	0	0	0		delta from baseline at 60	0	0	0	-1	0	-2	3	0	1	0	0	-1	-2	-1	-4	0
11	0	0	0	0	0	0	0	0	0	0	0	0	0	0	0	0
12	0	0	0	0	0	0	0	0	0	0	0	0	0	0	0	0
13	0	0	0	0	0	0	0	0	0	0	0	0	0	0	0	0
14	0	0	0	0	0	0	0	0	0	0	0	0	0	0	0	0
15	0	0	0	0	0	0	0	0	0	0	0	0	0	0	0	0
16	0	0	0	0	0	0	0	0	0	0	0	0	0	0	0	0
17	0	0	0	1	0	1	0	0	0	0	0	0	0	0	0	0
18	0	0	0	0	0	0	0	0	0	0	0	0	1	0	0	0
19	0	0	0	0	0	0	0	0	0	0	0	0	0	0	0	0
20	0	0	0	0	0	0	0	0	0	0	0	0	0	0	0	0
21	0	0	0	0	0	1	0	0	0	0	0	0	1	0	0	0
22	0	0	0	0	0	0	0	0	0	0	0	0	0	0	0	0
23	0	0	0	0	0	0	0	0	0	0	0	1	0	0	0	0
24	0	0	0	0	0	0	0	0	0	0	0	0	0	0	1	0
25	0	0	0	0	0	0	0	0	0	0	0	0	0	0	0	0
26	0	0	0	0	0	0	0	0	0	0	0	0	0	0	0	0
27	0	0	0	0	0	0	0	0	0	0	0	0	0	0	0	0
28	0	0	0	0	0	0	0	0	0	0	0	0	0	0	0	0
29	0	0	0	0	0	0	0	0	0	0	0	0	1	0	0	0
30	0	0	0	0	0	0	0	0	0	0	0	0	0	0	0	0
31	0	0	0	0	0	0	0	0	0	0	0	0	0	0	0	0
32	0	0	0	0	0	0	0	0	0	0	0	0	0	0	0	0
33	0	0	0	0	0	0	0	0	0	0	0	0	0	0	0	0
34	0	0	0	0	0	0	0	0	0	0	0	0	0	0	0	0
35	0	0	0	0	0	0	0	0	0	0	0	0	0	0	0	0
36	0	0	0	0	0	0	0	0	0	0	0	1	0	0	0	0
37	1	0	0	0	0	0	0	0	0	0	0	0	0	0	0	0
38	0	0	0	0	0	0	0	0	0	0	0	0	0	0	0	0
39	0	0	0	0	0	0	0	0	0	0	0	0	1	0	0	0
40	0	0	0	0	0	0	0	0	0	0	0	0	0	1	0	0
41	0	0	0	0	0	0	0	0	0	0	0	0	0	0	0	0
42	0	0	0	0	0	0	0	0	0	0	0	0	1	0	0	0
43	0	1	0	0	1	0	1	0	0	0	0	0	0	0	0	0
44	0	0	0	0	0	0	0	0	0	0	0	0	0	0	0	0
45	0	0	0	0	0	0	0	1	0	0	0	0	0	0	0	0
46	0	0	0	0	0	0	0	0	0	0	0	0	0	0	0	0
47	0	0	0	0	0	0	0	0	0	0	0	0	0	1	0	0
48	0	0	0	0	0	0	0	0	0	0	0	0	0	0	0	0
49	0	0	0	0	0	0	0	0	0	0	0	0	0	0	0	0
50	0	0	0	0	0	0	0	0	0	0	0	0	0	0	0	0
51	0	0	0	0	0	0	0	0	0	0	0	0	0	1	0	0
52	0	0	0	0	0	0	0	0	0	0	0	0	0	0	0	0
53	0	0	0	0	0	0	0	0	0	0	0	0	0	0	0	0
54	0	0	0	0	0	0	0	0	0	0	0	0	0	0	0	0
55	0	0	0	0	0	0	0	0	0	0	0	0	0	0	0	0
56	0	0	0	0	0	0	0	0	0	0	0	0	0	0	0	0
57	0	0	0	0	0	0	0	0	0	0	0	0	0	0	0	0
58	0	0	0	0	0	0	0	0	0	0	0	0	0	0	0	0
59	0	0	0	0	0	0	0	0	0	0	0	0	0	0	0	0
60	0	0	0	0	0	0	0	0	0	0	0	0	0	0	0	1
61	0	0	0	0	0	0	0	0	0	0	0	0	0	0	0	0
62	0	0	0	0	0	0	0	0	0	0	0	0	0	0	0	0
63	0	0	0	0	0	0	0	0	0	0	0	0	0	0	0	0
64	0	0	0	0	0	0	0	0	0	0	0	0	0	0	0	0
65	0	0	0	0	0	0	0	0	0	0	0	0	0	0	0	0
66	0	0	0	0	0	0	0	0	0	0	0	0	0	0	0	0
67	0	0	0	0	0	1	0	0	0	0	0	0	0	0	0	0
68	0	0	0	0	0	0	0	0	0	0	0	0	0	0	0	0
69	0	0	0	0	0	0	0	0	0	0	0	0	0	0	0	0
70	0	0	0	0	0	0	0	0	0	0	0	0	0	0	0	0
71	0	0	0	0	0	0	0	0	0	0	0	0	0	0	0	0
72	0	0	0	0	0	0	0	0	0	0	0	0	0	0	0	0
73	0	0	0	0	0	0	0	0	0	0	0	0	0	0	0	0
74	0	0	0	0	0	0	0	0	0	0	0	0	0	0	0	0
75	0	0	0	0	0	0	0	0	0	0	0	0	0	0	0	0
76	0	0	0	0	0	0	0	0	0	0	0	0	0	0	0	0
77	0	0	0	0	0	0	0	0	0	0	0	0	0	0	0	0
78	0	0	0	0	0	0	0	0	0	0	0	0	0	0	0	0
79	0	0	0	0	0	0	0	0	0	0	0	0	0	0	0	0
80	0	0	0	0	0	0	0	0	0	0	0	0	0	0	0	0
81	0	0	0	0	0	0	0	0	0	0	0	0	0	0	0	0
82	0	0	0	0	0	0	0	0	0	0	0	0	0	0	0	0
83	0	0	0	0	0	0	0	0	0	0	0	0	0	0	0	0
84	0	0	0	0	0	0	0	0	0	0	0	0	0	0	0	0
85	0	0	0	0	0	0	0	0	0	0	0	0	0	0	0	0
86	0	0	0	0	0	0	0	0	0	0	0	0	0	0	0	0
87	0	0	0	0	0	0	0	0	0	0	0	0	0	0	0	0
88	0	0	0	0	0	0	0	0	0	0	0	0	0	0	0	0
89	0	0	0	0	0	0	0	0	0	0	0	0	0	0	0	0
90	0	0	0	0	0	0	0	0	0	0	0	0	0	0	0	0
91	0	0	0	0	0	0	0	0	0	0	0	0	0	0	0	0
92	0	0	0	0	0	0	0	0	0	0	0	0	0	0	0	0
93	0	0	0	0	0	0	0	0	0	0	0	0	0	0	0	0
94	0	0	0	0	0	0	0	0	0	0	0	0	0	0	0	0
95	0	0	0	0	0	0	0	0	0	0	0	0	0	0	0	0
96	0	0	0	0	0	0	0	0	0	0	0	0	0	0	0	0
97	0	0	0	0	0	0	0	0	0	0	0	0	0	0	0	0
98	0	0	0	0	0	0	0	0	0	0	0	0	0	0	0	0
99	0	0	0	0	0	0	0	0	0	0	0	0	0	0	0	0
100	0	0	0	0	0	0	0	0	0	0	0	0	0	0	0	0
101	0	0	0	0	0	0	0	0	0	0	0	0	0	0	0	0
102	0	0	0	0	0	0	0	0	0	0	0	0	0	0	0	0
103	0	0	0	0	0	0	0	0	0	0	0	0	0	0	0	0
104	0	0	0	0	0	0	0	0	0	0	0	0	0	0	0	0
105	0	0	0	0	0	0	0	0	0	0	0	0	0	0	0	0
106	0	0	0	0	0	0	0	0	0	0	0	0	0	0	0	0
107	0	0	0	0	0	0	0	0	0	0	0	0	0	0	0	0
108	0	0	0	0	0	0	0	0	0	0	0	0	0	0	0	0
109	0	0	0	0	0	0	0	0	0	0	0	0	0	0	0	0
110	0	0	0	0	0	0	0	0	0	0	0	0	0	0	0	0
111	0	0	0	0	0	0	0	0	0	0	0	0	0	0	1	0
112	0	0	0	0	0	0	0	0	0	0	0	0	0	0	0	0
113	0	0	0	0	0	0	0	0	0	0	0	0	0	0	0	0
114	0	0	0	0	0	0	0	0	0	0	0	0	0	0	0	0
115	0	0	0	0	0	0	0	0	0	0	0	0	0	0	0	0
116	0	0	0	0	0	0	0	0	0	0	0	0	0	0	0	0
117	0	0	0	0	0	0	0	0	0	0	0	0	0	0	0	0
118	0	0	0	0	0	0	0	0	0	0	0	0	0	0	0	0
119	0	0	0	0	0	0	0	0	0	0	0	0	0	0	0	0
120	0	0	0	0	0	0	0	0	0	0	0	0	0	0	0	0
121	0	0	0	0	0	0	0	0	0	0	0	0	0	0	0	0
122	0	0	0	0	0	0	0	0	0	0	0	0	0	0	0	0
123	0	0	0	0	0	0	0	0	0	0	0	0	0	0	0	0
124	0	0	0	0	0	0	0	0	0	0	0	0	0	0	0	0
125	0	0	0	0	0	0	0	0	0	0	0	0	0	0	0	0
126	0	0	0	0	0	0	0	0	0	0	0	0	0	0	0	0
127	0	0	0	0	0	0	0	0	0	0	0	0	0	0	0	0
128	0	0	0	0	0	0	0	0	0	0	0	0	0	0	0	0
129	0	0	0	0	0	0	0	0	0	0	0	0	0	0	0	0
130	0	0	0	0	0	0	0	0	0	0	0	0	0	0	0	0
131	0	0	0	0	0	0	0	0	0	0	0	0	0	0	0	0
132	0	0	0	0	0	0	0	0	0	0	0	0	0	0	0	0
133	0	0	0	0	0	0	0	0	0	0	0	0	0	0	0	0
134	0	0	0	0	0	0	0	0	0	0	0	0	0	0	0	0
135	0	0	0	0	0	0	0	0	0	0	0	0	0	0	0	0
136	0	0	0	0	0	0	0	0	0	0	0	0	0	0	0	0
137	0	0	0	0	0	0	0	0	0	0	0	0	0	0	0	0
138	0	0	0	0	0	0	1	0	0	0	0	0	0	0	0	0
139	0	0	0	0	0	0	0	0	1	0	0	0	0	0	0	0
140	0	0	0	0	0	0	1	0	0	0	0	0	0	0	0	0
141	0	0	0	0	0	0	0	0	0	0	0	0	0	0	0	0
142	0	0	0	0	0	0	0	0	0	0	0	0	0	0	0	0
143	0	0	0	0	0	0	0	0	0	0	0	0	0	0	0	0
144	0	0	0	0	0	0	0	0	0	0	0	0	0	0	0	0
145	0	0	0	0	0	0	0	0	0	0	0	0	0	0	0	0
146	0	0	0	0	0	0	0	0	0	0	0	0	1	0	0	0
147	0	0	0	0	0	0	0	0	0	0	0	0	0	0	0	0
148	0	0	0	0	0	0	0	0	0	0	0	0	0	0	0	0
149	0	0	0	0	0	0	0	0	0	0	0	0	0	0	0	0
150	0	0	0	0	0	0	0	0	0	0	0	1	0	0	0	0
151	0	0	0	0	0	0	0	0	0	0	0	0	0	0	0	0
152	0	0	0	0	0	0	1	0	0	0	0	0	0	0	0	0
153	0	0	0	0	0	0	0	0	0	0	0	0	0	0	0	0
154	0	0	0	0	0	0	0	0	0	0	0	0	0	0	0	0
Panel c
[truncated: 1,589 more rows]
